# Supplementary material for: Triangulation supports agricultural spread of the Transeurasian languages
Source: Nature. 2021 Nov 10;599(7886):616–21. doi: 10.1038/s41586-021-04108-8 (PMC8612925; doi:10.1038/s41586-021-04108-8)
Supplement: Supplementary file 3 — This zipped file contains Supplementary Data Files 1, 2 and 4–6; see Supplementary Information file for full descriptions (Supplementary Data File 3 is hosted externally; see Supplementary Information file for links). [file 41586_2021_4108_MOESM3_ESM.zip]

Archive with 5 entries (5 files):
- 2021-02-02920E-s3/16_Eurasia3angle_synthesis_SI 1_BV 254_REV2021.09.22.xlsx
- 2021-02-02920E-s3/17_Eurasia3angle_synthesis_SI 2_basic etymologies.pdf
- 2021-02-02920E-s3/19_Eurasia3angle_synthesis_SI 4_homelands_REV01.10.pdf
- 2021-02-02920E-s3/20_Eurasia3angle_synthesis_SI 5_agropastoral_REV21.09.docx
- 2021-02-02920E-s3/Eurasia3angle_synthesis_SI 6_E3a Matrix_REV07.07.xlsx
