# Supplementary material for: Triangulation supports agricultural spread of the Transeurasian languages
Source: Nature. 2021 Nov 10;599(7886):616–21. doi: 10.1038/s41586-021-04108-8 (PMC8612925; doi:10.1038/s41586-021-04108-8)
Supplement: Supplementary file 3 — This zipped file contains Supplementary Data Files 1, 2 and 4–6; see Supplementary Information file for full descriptions (Supplementary Data File 3 is hosted externally; see Supplementary Information file for links). [file 41586_2021_4108_MOESM3_ESM.zip › 2021-02-02920E-s3/16_Eurasia3angle_synthesis_SI 1_BV 254_REV2021.09.22.xlsx]

## Sheet: Лист1
SI 1. Comparative dataset including 3193 cognate sets representing 254 basic vocabulary concepts for 98 Transeurasian languages, underlying the classification in SI 24
Number	Meaning	MRCA Root	BarabaTatar	CodexCumanicus	NorthAltai	OldTurkic	SouthAltai	Azeri	Bashkir	Chuvash	CrimeanTatar	Dolgan	Gagauz	KaraKalpak	KarachayBalkar	Karaim	Kazakh	Khakas	Khalaj	Kirghiz	Kumyk	MiddleChulym	Nogai	Salar	WestYugur	Shor	KazanTatar	Tofa	Turkish	Turkmen	Tuvan	Uyghur	Uzbek	Yakut	Khalkha	Buriat	Kalmyck	Oirat	Kamnigan	Dagur	Shira-Yughur	Baoan	Dongxian	Minhe	Huzhu	Kangjia	Moghol	Middle Mongolian (Secret History)	Middle Mongolian (Muqaddimat al-adab)
1	fire (n.)	*u-matu
1	fire (n.)	*pɨr
1	fire (n.)	*toga
1	fire (n.)	*gal																																	gal	gal	gal	hal	gal	gali	Gal	xal	qan	ghar	ghal	χar	ɣo:l	qal	үal
1	fire (n.)	*o:t	ot	ot	ot	ot	ot	od	ut	vut		uot		ot	ot	ot	ot	ot	hu:ot	ot	ot	ot	ot	ot	ot	ot	ut	ot		o:t	ot	ot		uot
1	fire (n.)	*âtaš bor									ateš bor		ateš bor																ateš bor
1	fire (n.)	*alav bor																															ɔlɔv bor
2	nose (n.)	*pana
2	nose (n.)	*koh
2	nose (n.)	*xureː
2	nose (n.)	*niaksa
2	nose (n.)	*soŋgi-
2	nose (n.)	*xoŋa-
2	nose (n.)	*opora
2	nose (n.)	*kabar																																	xamar	xamar	xamr	xamar	kamar	hamara	xawar	xawar	qawa	khaber	hawari	χuar	qabar	qabar	qabar
2	nose (n.)	*kaŋ-																							ḳaŋrïḳ			haay			χaay
2	nose (n.)	*burun ~ *burïn	morïn, murïn	burun	burun	burun		burun			burun	munnu	burnu	murïn	burun	burun	murïn	purun	burïn	murun	burun	purun	burïn	purnï		purnu	borïn		burun	burun		burun	burun	murun
2	nose (n.)	*tumčuk					tumčuḳ																								dumčuḳ
2	nose (n.)	*tanaɣa bor							tanaw bor
2	nose (n.)	*samsaɣa bor								səʷmza bor
3	go (v.)	*ka-
3	go (v.)	*gene-
3	go (v.)	*oci-																																						iči		ʥi	ətʂɯ	ɕi	ɕdʑə ~ ɕə	ʤi
3	go (v.)	*od-																																				od-				ɵd-						ot-	ot- ~ od-
3	go (v.)	*yabu-																																	yav-	yaba-	yov-	yov-	yabu- ~ yaba-	yaw-	yawə			yao			yobu-	yabu-
3	go (v.)	*bar-	bar	bar	par	bar	bar		bar	pïr	bar	bar		bar	bar	bar	bar	par	var	bar	bar	par	bar	bar	par	par	bar	bar		bar	bar	bar	bɔr	bar
3	go (v.)	*yorï- ~ *yuri-	yör																	ǰürü											čoru		yur
3	go (v.)	*ket-						ǵet	kit		ket		git	ket		ket	ket												git	git
4	water (n.)	*me-ntu
4	water (n.)	*mor
4	water (n.)	*usun																																	us(an)	uhan	usn	usn	ohu	oso	qusun	sə	usu	sdzu	ʂʣu	su ~ sy	usun	usun	usun
4	water (n.)	*sïb	su	su	suɣ	suv	suu	su	hïw	šïv	suw	uu	su	suw	suw	suv	su	suɣ	suw	suu	suw	suɣ	suw	su	su	suɣ	su	suɣ	su	suw	suɣ	su	suv	uu
5	mouth (n.)	*kuti
5	mouth (n.)	*ip
5	mouth (n.)	*ama																																	am(an)	aman	amn	aman	aman	ama	aman	amaŋ	aman	ama	ama	amɔ	aman ~ amun	aman	aman
5	mouth (n.)	*agïŕ	awïs	agis	aɣïs	aɣïz	oos	aɣïz	awïδ		aɣïz		a:z	awïz	awuz	avuz	awïz	aas	a:ɣïz	ooz	awuz	a:ɣəs	awïz	aɣïz	aɣïs, aχs	aḳsï	awïz	aas	aɣïz	aɣïz	aas	eɣiz	ɔɣiz
5	mouth (n.)	*ańak										ańak																						aỹaχ
5	mouth (n.)	*yü:ŕ								śəʷvar
6	tongue (n.)	*sita
6	tongue (n.)	*sunpa
6	tongue (n.)	*xile
6	tongue (n.)	*čoːliː
6	tongue (n.)	*kele																																	xel(en)	xelen	keln	kelen	kələn	keli	kelen	kelaŋ	kiəliən	kelie	kəle	kiliɔ	kelȧn	kelen	kelen
6	tongue (n.)	*til ~ tïl	til	til	til	tïl	til	dil	tel	čɘlɣe	til	tïl	dil	til	til	til	tĭl	tɘl	til	til	til	tɘl	til	cil	tel	til	tel	dïl	dil	dil	dïl	til	til	tïl
7	blood (n.)	*piki
7	blood (n.)	*se:
7	blood (n.)	*xuŋi
7	blood (n.)	*ti																																	cus(an)	šuhan	cusn	cusan	čihun	čos	ʧusun	ʨisɵŋ	tʂusun	tʂudzi	tɕisə	tʃisun	čusun	čisun	cisun
7	blood (n.)	*ka:n	ḳan	kan	ḳan	ḳan	ḳan	ġan	ḳan	yun	ḳan	kaan	kan	ḳan	ḳan	kan	ḳan	χan	ḳa:n	ḳan	ḳan	ḳan	ḳan	ḳan	ḳan	ḳan	ḳan	ḳan	kan	ġa:n	χan	ḳan	ḳɔn	χa:n
8	bone (n.)	*peni
8	bone (n.)	*giram
8	bone (n.)	*xiːkeri
8	bone (n.)	*yasun																																	yas(an)	yahan	yasn	yasan	yahun	yas	yasən	yasɵŋ	iasun	yaGsi	yaasi	yasun ~ yatsun	yo:sun	yasun	yasun
8	bone (n.)	*siŋök	süök	souat	söök	süŋük	söök	sümük	höyäk	šəʷməʷ		oŋuok		süyek	süyek	sivek	süyek	söök		söök	süyek	söök	süjek	seniχ	sïmïḳ	sö:k	söyäk	söök		süŋk	söök	söŋäk	suyak	uŋuoχ
8	bone (n.)	*kemük									kemik		kemik																kemik
9	2SG pronoun	*nuti
9	2SG pronoun	*a-
9	2SG pronoun	*ore
9	2SG pronoun	*ni
9	2SG pronoun	*ne
9	2SG pronoun	*ti																																	či	ši	či	či	či	sí	ʧə	ʨi	tʂɯ	ʨi	qi	tʃi	či	či	ci
9	2SG pronoun	*ta																																			ta					ta			ta
9	2SG pronoun	*si	sin						hin									sin					siz				sin						siz
9	2SG pronoun	*se		sen	sen	sen	sen	sän		ezɘ	sen	en	sän	sen	sen	sen	sen		sän	sen	sen	sän		sen	sen	sen		sen	sen	sen	sen	sän		en
10	root (n.)	*naCi
10	root (n.)	*daga
10	root (n.)	*ŋüːŋte
10	root (n.)	*texeːn
10	root (n.)	*pule
10	root (n.)	*mui
10	root (n.)	*ündü																																	ündes	ündehen		ündesen	ündehün	undəsa						hulur, hurlu			hündüsün
10	root (n.)	*hiǰaɣur																																	yaʒgu:r		yozu:r	yozu:r	uʒu:r	hoǯore		ɵʥɵr		dʐor	ɕʥuur			xuǰa'ur
10	root (n.)	*uŋ																																			uŋə	uŋgi
10	root (n.)	*tüŋge																																				tüŋge
10	root (n.)	*sapa																																								sapa
10	root (n.)	*gantu																																									gəndzɯ
10	root (n.)	*tạmor	tamïr						tamïr	tïmar	tamïr			tamïr	tamïr	tamur	tamïr			tamïr	tamur		tamïr				tamïr					tomur
10	root (n.)	*yïldïŕ				yïltïz						hilis										čəltəs			yïltïs	čïltïs		sïldïs				yiltiz	ildiz	silis
10	root (n.)	*taŕïl ~ *tasïl	tazïl		tazïl		tazïl																			tazïl					dazïl
10	root (n.)	*kök						kök					kök																kök	kök
10	root (n.)	*tüp		tub
10	root (n.)	*ö:ŕ																						o:zeχ																	ɔrɔ
10	root (n.)	*ǰele-ɣe bor																čilege bor
10	root (n.)	*bi:χ bor																	bi:χ bor
11	come (v.)	*o-
11	come (v.)	*eme-
11	come (v.)	*di-
11	come (v.)	*xinda-
11	come (v.)	*is-
11	come (v.)	*ire-																																	ir-	ere-	ir-	ire-	iro­	ir­	ere-	er-	irə-	ri-	ra-	re-	irȧ-	yire-	ire-
11	come (v.)	*kẹl-	kĕl	kel	kel	kel	kel	ǵäl	kil	kil	kel	kel	gel	kel	kel	kel	kel	kil	käl	kel	gel	kæl	kel	gel	kel	kel	kil	kel	gel	gel	kel	käl	kel	kel
12	breast (n.)	*mune
12	breast (n.)	*kasʌm
12	breast (n.)	*tiŋən
12	breast (n.)	*xosoptu
12	breast (n.)	*piken
12	breast (n.)	*kenger																																						kenger
12	breast (n.)	*erčü																																			örč	örči		ərcō						iʃʤɔ ~ ir˳tʃɔ
12	breast (n.)	*ebčiɣün																																		übsü:n	övcün	övcü:n	öbc_x0005_ö:		pədʒyyn	ebʨaŋ			ɕdʑauu
12	breast (n.)	*čeɣeǰi																																	ce:ǰ(en)	se:že		če:ǰi					ətʂən				čεiǰi	če'eǰi	ce:jin
12	breast (n.)	*koko	kökräk	köksug	kögüs	kögüz	kögüs	köküs	kükräk	kəʷgəʷr	koküs		gü:s	kökürek	kökürek	kökräk	kökrek	kögɘs	ki:es	kökürök	kökürek		kökirek	küpräχ	gös		kükräk		göɣüs	kükrek		kökräk	kọkrak		xöx	xüxe(n	kökn				hkön ~ hgön	kugo	gogo	kugo	kugo			kokan	köken
12	breast (n.)	*tö:ĺ	tüš	tos	töš	töš	töš	döš	tüš			tüös		tös	töš	töš	tös				töš	tös			tos	töš	tüš	töš		döš				tüös
12	breast (n.)	*kebde												gewde			kewde
13	rain (n.)	*amaCi
13	rain (n.)	*kelmeyi
13	rain (n.)	*pi
13	rain (n.)	*tük-de
13	rain (n.)	*udun
13	rain (n.)	*aga
13	rain (n.)	*boragan bor																																	boro:(n) bor	boro:n bor			boron bor								boron bor
13	rain (n.)	*kura																																		xura	xur	xur	xura	huar	xura	Gura	Gura	khura	rwa	gura		qura	qura
13	rain (n.)	*jag	yanɣïr	yamgur	ńaŋmïr	jaɣmur	d'aaš	yaɣïš	yamɣïr	śumər	yaɣïš	hamï:r	ya:mur	žawïn	ǰaŋur	yamɣur	žaŋbïr	naŋmïr	yaɣïš	ǰamɣïr	yaŋur		jamɣïr	yaɣmur	yaɣmïr	naɣbur	yangïr		yaɣmur	yaɣïš		yamɣur	yɔmɣir	samï:r
13	rain (n.)	*sïb																				suɣ
13	rain (n.)	*öksö																										öˁsken
13	rain (n.)	*čas bor																													čaˁs bor
14	1SG	*onǝ
14	1SG	*a
14	1SG	*na
14	1SG	*bi	min						min			min						min									min							min	bi	bi	bi	bi	bi	bi	bə	bə	bi	bi	bu	bi	bi	bi	bi
14	1SG	*be		men	men	ben	men	män		ebɘ	men		bän	men	men	men	men		män	men	men	män	men	men	men	men		men	ben	men	men	män	men
15	name (n.)	*na
15	name (n.)	*nil-kʌt-ʌm
15	name (n.)	*gerbüː
15	name (n.)	*nere																																	ner	nere	nern	neren	norən	nera	nere	nerə	niərə	niere	nira	nere	nεrʌ	nere
15	name (n.)	*a:t	at	at	at	at	at	ad		yat	ad	a:t	ad	at	at	ad	at	at	a:t	at	at	at	at	at	at	at	at	at	ad	at	at	at	ɔt	a:t
15	name (n.)	*ism bor							isem bor																				isim bor				ism bor
16	louse (n.)	*sira-mi
16	louse (n.)	*kalangi
16	louse (n.)	*siali-ka
16	louse (n.)	*isipho
16	louse (n.)	*ni
16	louse (n.)	*nile
16	louse (n.)	*kumke
16	louse (n.)	*ti-kte
16	louse (n.)	*böge-sün																																	bö:s(ön)	bö:hen	bö:sn	bö:sen	bōhun	bōs	byysən	bɵ:sɵŋ	bosun	bosi	boosə	bɵsun, bɵ:sun	busu	bo'esun	bö'e:sün
16	louse (n.)	*bït		bit	piyt	bit	biyt	bit	bet	pïydə	bit			biyt	bit	bit	bit	pɘt	bit	bit	bit	pɘt	biyt	pičt	pïšt	pit	bet	bïˁt	bit	bit	bït	pit	bit	bït
17	wing (n.)	*pane
17	wing (n.)	*nʌl-kʌy
17	wing (n.)	*dep-si
17	wing (n.)	*de-kte
17	wing (n.)	*xasa-kiː
17	wing (n.)	*dali																																	dal'	dali	dalv	dalavči	dali
17	wing (n.)	*ǰigür																																	ǰigü:r			ǰiver							dʑa:r			ǰi'ur
17	wing (n.)	*ka:nat	ḳanat	hanat	ḳanat	ḳanat	ḳanat	ġanad	ḳanat	śunat	ḳanat	kïnat	kanat	ḳanat	ḳanat	kanat	ḳanat	χanat		ḳanat	ḳanat	ḳanat	ḳanat	ḳanat	ḳanat	ḳanat	ḳanat	hanat	kanat	ġanat		ḳanat	ḳanɔt	kïnat															qanat bor
17	wing (n.)	*čalgïn																													čalɣïn
17	wing (n.)	*ba:l bor																	bå:l bor
18	meat (n.)	*niku bor
18	meat (n.)	*sisi
18	meat (n.)	*salh
18	meat (n.)	*koki
18	meat (n.)	*yali
18	meat (n.)	*ule-kse
18	meat (n.)	*mi-kan																																	max(an)	myaxan	maxn	maxan	mikan	ḿagə	maxGan	maGa	miɣa	mugha	maxa	maʁa	miqo:n	miqan	miqan
18	meat (n.)	*et	ĕt	et	et	et	et	ät	it		et	et		et	et	et	et	it	ät	et	et	ät	et	et	yet	et	it	eˁt	et	et	eˁt			et
18	meat (n.)	*yaḵnī bor											yaχnï bor
18	meat (n.)	*aš bor								aš bor
18	meat (n.)	*gaɣay bor								kagaj bor
18	meat (n.)	*gušt bor												göš bor
19	arm / hand (n.)	*ie
19	arm / hand (n.)	*unta(C)i
19	arm / hand (n.)	*ta(C)i
19	arm / hand (n.)	*son
19	arm / hand (n.)	*maya:
19	arm / hand (n.)	*gala
19	arm / hand (n.)	*gar																																	gar	gar	har	har	gar	gari	Gar	xar	qa	ghar	ghari	χar	ɣar	qar	γar
19	arm / hand (n.)	*kol	ḳol		ḳol	ḳol	ḳol	ġol	ḳul	χul	ḳol		kol	ḳol	ḳol	kol	ḳol	χol	ḳol	ḳol	ḳol	ḳol	ḳol	ḳol	ḳol	ḳol	ḳul	ḳol	kol	ġol	χol	ḳol	ḳọl
19	arm / hand (n.)	*el-ig		el		elig		äl		alə	el	ili:	el						äl					el	elïɣ				el	el				ili:
19	arm / hand (n.)	*bilek													bilek	bilek
20	fly (n.)	*papaCi
20	fly (n.)	*parh
20	fly (n.)	*dilu-keː																																						diluwe: bor
20	fly (n.)	*gilu-ke:
20	fly (n.)	*gobo
20	fly (n.)	*pulmi-kte
20	fly (n.)	*bata-gana																								padat bor									yalaa(n)	alyaaha(n)		ilə:	ila:	xila:
20	fly (n.)	*pilagan																																		batagana:n	batxn	bathana	batagana
20	fly (n.)	*jina																																							dzuunaa	dzina
20	fly (n.)	*besmal																																								bəsmal
20	fly (n.)	*timu																																										ʨimsar	ɕimsəuul	ʃimi, ʃimu ʁurʁei
20	fly (n.)	*peda:																																											fedaa
20	fly (n.)	*čï:pïn		čibin			čïmïn		seben		čibin			šïbïn	čibin	cibin	šïbïn			čïmïn	ǰibin		šïbïn	pohčüin	čivin		čeben					čivin											ʂunbun
20	fly (n.)	*čegürtke	čergäy, cergäy									haksïrga																						saχsïrɣa
20	fly (n.)	*siŋek								šəna			sinek					seek										seek	sinek	siŋek	seek
20	fly (n.)	*kö:k			kögen
20	fly (n.)	*kodgu				kodɣu													gudɣu
20	fly (n.)	*magas bor																				maas bor
20	fly (n.)	*milčäk bor						milčäk bor
20	fly (n.)	*pašša bor																															pašša bor
21	night (n.)	*yoru
21	night (n.)	*pam
21	night (n.)	*dolba
21	night (n.)	*söni																																	šönö	hüni	sö	sö:	hüni	suni	søønə	sɵni	ɕiəni	suoni	suani	sɯni	sʉni	süni	söni
21	night (n.)	*tün	tön, tün	tun	tün	tün	tün		tön			tü:n		tün			tün	tün		tün		tün	tün		tün	tün	tön	dünne			düne	tün		tü:n
21	night (n.)	*ke:če						keǰä			geǰe		geǰä		keče	kečä			ki:ečä		geče		keše	geǰe					geǰe	giǰe			keča
21	night (n.)	*kara																χaraa				ḳaračḳa
21	night (n.)	*yüd								śɘʷr
22	ear (n.)	*mimi
22	ear (n.)	*sian
22	ear (n.)	*kura-kta
22	ear (n.)	*čikin																																	čix(en)	šexe(n)	čikn	čiken	čikin	čikə	ʧəGən	ʨixaŋ	tʂɯGɯn	ʨigi	tɕigə	tʃiχɔ, tʃɔχɔ	čekin	ciki(n)	ciqin
22	ear (n.)	*kul-kak	ḳolaḳ	chulag	ḳïlaḳ	ḳulḳaḳ	ḳulaḳ	ġulaġ	ḳolaḳ	χəʷlɣa	ḳulaḳ	kulga:k	kulak	ḳulaḳ	ḳulaḳ	kulak	ḳulaḳ	χulaχ	ḳula:ḳ	ḳulaḳ	ḳulaḳ	ḳulaḳ	ḳulaḳ	ḳulaχ	ḳulaḳ	ḳulaḳ	ḳolaḳ	ḳulaḳ	kulak	ġulaḳ	ḳulaḳ	ḳulaḳ	ḳulɔḳ	kulga:χ
23	neck (n.)	*nunpi
23	neck (n.)	*kunpi
23	neck (n.)	*mok
23	neck (n.)	*mongan
23	neck (n.)	*bilga
23	neck (n.)	*nikimna
23	neck (n.)	*küǰügün																																	xüʒüü(n)	xüzüü(n)	küzün	küzü:n	küǯǖ	xuǰu	gudʒyyn	gudʑuŋ	Gudʐun	guji	guji	guʤun	kʉǰʉ:n	guju’u(n)	küjü:n
23	neck (n.)	*bo:yïn	moyun	boyn	moyïn	boyïn	moyïn	boyun	muyïn	məʷy	boyun	muoy	boyun	moyïn	boyun	boyun	moyïn	moyïn	buun	moyun	boyun	po:yun	mojïn	poinï	moin	moyun	muyïn	möen	boyun	boyun	moyun	boyun	bọyïn	mo:y
24	far	*tǝpǝ-
24	far	*mel-
24	far	*tege
24	far	*goro
24	far	*kolo																																	xol	xolo	xol	xolo	kolo	hol	xolo	xɵlɵ	Golo ~ Goloni	hula	xolo	Gulu	qolo:	qola ~ qolo	qola
24	far	*uŕa-k			uzaḳ		uzaḳ	uzaġ			uzaḳ		uzak	uzaḳ	uzaḳ								uzaḳ		uzaḳ				uzak	uzaḳ		uzaḳ	uzọḳ
24	far	*ïra-k	yïraḳ	yrac	raḳ	yïraḳ	ïraaḳ		yïraḳ			ïra:k	yïrak			iraχ		ïraχ	hïraaḳ	ïraaḳ	yïraḳ	əraḳ		yïraχar		ïraḳ	yïraḳ	ïraḳ			ïraḳ	žiraḳ		ïra:χ
24	far	*eŋče								inźe
24	far	*kač												ḳašïḳ			ḳašïḳ
24	far	*alu-s bor							aliθ bor					alïs bor			alïs bor			alïs bor			alïs bor		alïs bor
25	do (make) (v.)	*tuku-
25	do (make) (v.)	*se-
25	do (make) (v.)	*hʌ-
25	do (make) (v.)	*oː-
25	do (make) (v.)	*ta-
25	do (make) (v.)	*andu-
25	do (make) (v.)	*ar-
25	do (make) (v.)	*yasa- bor			d́aza									žasa		yasa	žasa			ǰasa			yasa	yasa			yasa	čaˁsa		yasa
25	do (make) (v.)	*e:t-	et	et	et		et	et					et	et	et	et		it			et	ät	et	ic	yet	et			et	et		ät
25	do (make) (v.)	*oŋ-										oŋor																						oŋor
25	do (make) (v.)	*ki-	ḳïl		ḳïl	kïl						gïn				ḳïl				ḳïl					ḳïl			ḳïl			ḳïl	ḳil	ḳil	gïn	xiy-	xe-	ke-	ke-	ki-	ki:-	gə	кэ-	giə	ge	gə	gi	kə-, ki-	ki-	ki-
25	do (make) (v.)	*i:ĺč-							ešlä					isle	išle	isle	ĭste		ša	ištö						ište	ešlä
25	do (make) (v.)	*yap-									yap		yap			yap													yap
25	do (make) (v.)	*tug-								tụ
25	do (make) (v.)	*üyile-										ülele
25	do (make) (v.)	*kalla-																						kalla
26	house (n.)	*ya
26	house (n.)	*diːba
26	house (n.)	*gu:le
26	house (n.)	*bia
26	house (n.)	*ger																																	ger	ger	ger	ger	ger	geri	ger	ger	giə	ger	ger	ger, gar	ger	ger	ger
26	house (n.)	*eb	ü	öw	üy	ev		ev	oy		ev		ev	üy	üy	üv	üy		häv	üy	üy	äp	üy	öy	yü	em	öy	öɣ	ev			öy	uy
26	house (n.)	*yu:rt							yort	śurt																	yort
26	house (n.)	*tura			tura		tura											tura
26	house (n.)	*die										d'ie																						ǰie
26	house (n.)	*žay												žay																ǰay
26	house (n.)	*bažïŋ																													bažïŋ
27	stone (rock) (n.)	*isi
27	stone (rock) (n.)	*tol-ʌk																																								ʕdɵrəg
27	stone (rock) (n.)	*xuxa
27	stone (rock) (n.)	*jolo
27	stone (rock) (n.)	*čila-ɣun																																	čuluu(n)	šulūn	čolu:n	čolu:n	čilaun	čolō	ʧəluu					tʃilɔ
27	stone (rock) (n.)	*güri																																													quri	guru	güri
27	stone (rock) (n.)	*ta:ĺ	taš	tas	taš	taš	taš	daš	taš	čul	taš	ta:s	taš	tas	taš	taš	tas	tas	ta:aš	taš	taš	tas	tas	taš	tas	taš	taš	daš	taš	daš	daš	taš	tɔš	ta:s								taɕi	taʂɯ	taʂ	thɑʂ	taχaʃi, tɯχaʃi, tχaʃi
28	bitter	*ninka-
28	bitter	*pɨsɨ-
28	bitter	*goši-
28	bitter	*gasi-gun																																	gašuun	gašuun	gašuun	gašuun	gašu:n	gasu:n	Gaʃuun	ġaśɵŋ	qɯʂun	qəƺəŋ	xaɕin	kugi	ɣašu:n	qasi’un	gašu:n
28	bitter	*pa:čï-g		ači	aǰïɣ	ačïɣ	aču	ačï	äse	yüźɘ	aǰǰï	ahï:	aǰï	aššï	ačï	aččï	aššï	ačïɣ	ha:ačuɣ	ačuu	aččï	ačəɣ	aššï	a:ǰï	ačïɣ	ačïɣ	ačï	aǰïɣ	aǰï	aǰï	ažïɣ	aččiḳ	aččiḳ	ahï:
29	say (v.)	*ip-
29	say (v.)	*ap-
29	say (v.)	*ank-
29	say (v.)	*cikki-
29	say (v.)	*nirʌ-
29	say (v.)	*mal hʌ-
29	say (v.)	*xesu-
29	say (v.)	*guːn-
29	say (v.)	*se-
29	say (v.)	*ögüle-																																						ele									ögüle-
29	say (v.)	*kele-																																	xel-	xele-	kel-	kele-	kele-­	gəl-	kele	kel-	kiəliə	keli	kəle	gə			kele-
29	say (v.)	*ge-																																	ge-	ge-	gi-	ge-	ge-		gə	gə			гi	kele	ge-	ke’e-	ge-
29	say (v.)	*ay-	äyt	ayt	ayt		ayt		äyt		ayt			ayt	ayt	ayt	ayt		ha:y	ayt		ayt	ayt	eyiša	ayt	ayt	äyt			ayt		eyt	ayt
29	say (v.)	*te:-	tĕ	de	de	te:	de	de	ti	te		die	de	de	de					de	de		de	tä, ti	ti		di	de	de	diy		dä	de	die
29	say (v.)	*seb-						söylä					söle																söyle
29	say (v.)	*čuga:la-																čooχta													čuɣa:la
30	tooth (n.)	*pal
30	tooth (n.)	*ni
30	tooth (n.)	*xüː-kte
30	tooth (n.)	*ti:ĺ > *si:ĺ		tis	tiš	tiš	tiš	diš	teš	šəl	tiš	ti:s	diš	tis	tiš	tis	tĭs	tɘs	ti:iš	tiš	tiš	tɘs	tis	tič	tïs	tiš	teš	dĭš	diš	diš		čiš	tiš	ti:s	šüd(en) bor	šüde(n) bor	šüdn bor	šüdn bor	šidun bor	sídə bor	ʃdən bor	ʂdɵŋ bor	ʂɯdun bor	ʂudu bor	ʂde bor	ʃiduŋ, ʃduŋ bor	sʉdʉn bor	šidu bor	šidün bor
31	hair (n.)	*kaCi
31	hair (n.)	*kami
31	hair (n.)	*telek
31	hair (n.)	*meli
31	hair (n.)	*kara
31	hair (n.)	*puni-ke
31	hair (n.)	*niru-kte
31	hair (n.)	*hü-sün																																	üs(en)	ühen	üsn	üsen	uhun	us	hsun	sɵŋ	usun	fʣu, sʣu	ʂdzu	sun	ʉsʉn	hüsu(n)	üsün
31	hair (n.)	*sač	cac	xac	čač	sač	čač	sač	säs	śüś	sač	as	sač	šaš	čač	sač	šaš	sas	sač	čač	čač	čač	šaš	sač	säž	šaš	čäč	čeˁš	sač	sač		čač	sɔč	as
31	hair (n.)	*tük																			tük										dük
32	big	*əpə-
32	big	*puto-
32	big	*manki-
32	big	*ccitule-
32	big	*hɨkɨ-
32	big	*da:i
32	big	*kete
32	big	*amba
32	big	*pegdi
32	big	*sagdi
32	big	*čele
32	big	*pike																																	ix	yexe	ik	ike	eke, ekke	igə	ʃge	ʂgɵ	fugiə	shugo	shge	gu	ikȧ, ekȧ	yeke	yeke
32	big	*tomu																																	tom	tomo			tomo
32	big	*ülken												ülken			ülken						üjken
32	big	*ulu-g	ulï	ulu		uluɣ						ulakan			ullu	ullu		uluɣ			ullu	uluɣ		ullï		uluɣ		uluɣ		ulï	uluɣ			ulaχan
32	big	*bedü-k				bedük		böyük			büyük		büük			biyik			büdük						pezik				büyük
32	big	*bạŕsu-k								pïzək
32	big	*zu:r							δur							? zor											zur
32	big	*ǰaɣan					d'aan
32	big	*čoŋ																		čoŋ												čoŋ
32	big	*tatïg																						ta:tïχ
32	big	*katta																															katta
33	one	*pitə
33	one	*hʌna
33	one	*ume- ~ emu-
33	one	*ge:da
33	one	*nige																																	neg(en)	negen	negn	negen	nogo	nəka	niɣe	nəgə	niə	nige	nəkɛ	niɣe, nixɔ	nika, nikʌ, nikʌn	nike(n)	niken
33	one	*bir	pir	bir	pir	bir	bir	bir	ber	pɘrre	bir	bi:r	bir	bir	bir	bir	bĭr	pɘr	bi:	bir	bir	pɘr	bir	bir	per	pir	ber	bĭr	bir	bir	bir	bir	bir	bi:r
34	who?	*in-tə-nə pitə
34	who?	*ta
34	who?	*nu
34	who?	*agu
34	who?	*ka								kam
34	who?	*ke			kem	kem	kem		kem								kĭm	kem				kɘm		kem		kem	kem	ḳum			ḳïm				xen	xen	xen	xen	ken	ken	ken	kaŋ	kiən	kan	ken	kɔ	ken	ken
34	who?	*ki	kim	kym				kim			kim	kim	kim	kim	kim	kim	kĭm	kem	kim	kim	kim		kim		k`im				kim	kim		kim	kim	kim
35	3SG pronoun	*ka-
35	3SG pronoun	*si
35	3SG pronoun	*nuki
35	3SG pronoun	*kɨ
35	3SG pronoun	*aiminai
35	3SG pronoun	*ta-
35	3SG pronoun	*nugan
35	3SG pronoun	*te-																																	ter	tere	ter	tere		ter	tere	terə	tɛrɛ	ti	te	uru	tē̆		tere
35	3SG pronoun	*e-																																			en		ene, önö		ene	enə	hэ
35	3SG pronoun	*i																																						i:n								ino (Gen)
35	3SG pronoun	*ol	ol	ol	ol	ol	ol	o	ul	vəʷl	o		o	ol	ol	ol	ol	ol	o:	al	ol	ol	ol	vu	ḳol	ol	ul	ol	o	ol	ol	u	u
35	3SG pronoun	*kẹntü										gini																						kini
36	hit / beat (v.)	*ut-
36	hit / beat (v.)	*sʌ-tali-
36	hit / beat (v.)	*cocay-
36	hit / beat (v.)	*iktə-
36	hit / beat (v.)	*tanta-
36	hit / beat (v.)	*pa:t(i)-
36	hit / beat (v.)	*dʊg-
36	hit / beat (v.)	*ketkile-
36	hit / beat (v.)	*ba:gba-
36	hit / beat (v.)	*iet-
36	hit / beat (v.)	*monda-
36	hit / beat (v.)	*suke-
36	hit / beat (v.)	*kolto-
36	hit / beat (v.)	*čoki-																																	coxi-	soxi-	cok-	coki	coki-
36	hit / beat (v.)	*dele-d-																																	delde-			delde-			deled-						delat-	delet-	delet-
36	hit / beat (v.)	*tarke-																																						tarxe-
36	hit / beat (v.)	*pögi-																																							hog-	eke	əɣə
36	hit / beat (v.)	*nodo-																																				zodo-				nədə
36	hit / beat (v.)	*pok-																																										peghe	pugha	baɣ, bɔɣɔ
36	hit / beat (v.)	*sok-	soḳ		soḳ		soḳ		huɣ			ogus					soḳ			soḳ		soḳ	soḳ				suḳ				soḳ			oγus
36	hit / beat (v.)	*yạnč-										hïs				yanč
36	hit / beat (v.)	*kïrba-										kïrba:																						kïrba:
36	hit / beat (v.)	*čap-								śap						čap		sap				sap		čap		šap
36	hit / beat (v.)	*tokï-				toḳï			tuḳma
36	hit / beat (v.)	*dög-											dy:											töy
36	hit / beat (v.)	*ur-		ur				vur			ur			ur	ur	ur	ŭr		vur	ur	ur			vur					vur	ur		ur	ur
36	hit / beat (v.)	*kak-																										ḳaˁḳ			ḳaḳ
36	hit / beat (v.)	*ber-																							per		bär
37	leg / foot (n.)	*asi
37	leg / foot (n.)	*suna(C)i
37	leg / foot (n.)	*pisa
37	leg / foot (n.)	*tali
37	leg / foot (n.)	*congay
37	leg / foot (n.)	*kalʌl
37	leg / foot (n.)	*bugdi
37	leg / foot (n.)	*susha
37	leg / foot (n.)	*palga-n
37	leg / foot (n.)	*köl(i)																																	xöl	xül	köln	köl	kul	kul/ kuli	køl	kɵl	kon	kuer	kol	kuar, kɵr	köl	kol	köl
37	leg / foot (n.)	*siga-																																									şıGara	shighai	ʂGai, ɕiGai
37	leg / foot (n.)	*adak	ayaḳ	ayac		adaḳ		ayaġ	ayaḳ	ora	ayaḳ	atak	ayak	ayaḳ	ayaḳ	ayak	ayaḳ	azaχ	hadaḳ	ayaḳ	ayaḳ	azaḳ	ayaḳ	ayaχ	azaḳ	azaḳ	ayaḳ		ayak	ayaḳ		ayaḳ	ɔyɔḳ	ataχ
37	leg / foot (n.)	*bu:t			but	but	but								but					but	but							but			but
38	horn (n.)	*tuno
38	horn (n.)	*sɨpɨl
38	horn (n.)	*guya:
38	horn (n.)	*xüye-ke
38	horn (n.)	*kanǯa-
38	horn (n.)	*(p)eber																																	ever	eber	övr	över	öwör	ourə	ewer	ewer	ɛwɛ	yeber, wober	ver			eber	eber
38	horn (n.)	*gotʂa																																									gotʂa bor
38	horn (n.)	*ʐatʃu																																												ʐatʃu bor
38	horn (n.)	*buyŋuŕ		mungus	müüs	müyüz	müüs	buynuz	mögöδ	məʷyraga	boynuz	muos	buynuz	müyiz	müyüz	müŋüz	müyĭz	müüs		müyüz	müyüz	müüs	müyiz	moŋus	moŋus	mü:s	mögez	miis	boynuz		mïyïs	müŋgüz		muos
38	horn (n.)	*ša:χ																	šå:χ bor											šaχ bor		šaχ bor	šɔχ bor
39	this	*i
39	this	*e-																																	ene	ene	en	ene	on	ene	ene	enə	ənə	ni	ne	enə, eni,ene	enȧ	ene	ene
39	this	*bu	bu	bu	po	bu	pu	bu	bïl		bu	bu	bu	bul	bu	bu	bŭl	pu	bo	bu	bu	pu	bu	bu	pu	po	bu	bo	bu	bu	bo	bu	bu	bu
39	this	*ko-								ku
40	fish (n.)	*saka-na
40	fish (n.)	*(mul) koki
40	fish (n.)	*nima-xa
40	fish (n.)	*sugda-na
40	fish (n.)	*xol-sa
40	fish (n.)	*ošhoŋ
40	fish (n.)	*diba																																	ʒagas(an)	zagaha(n)	zahsn	zahsan	ʒagahun	ǯagusa	dʒaʁasən	ʥalGasɵŋ	dʐaɣasun		dʑiGasɘ	ʤiʁasun, ʤaʁasun		ǯiqasun	jigasun
40	fish (n.)	*na: bor																																								ȵa: bor
40	fish (n.)	*yu-er bor																																										yuer bor
40	fish (n.)	*mɔi bor																																													mɔi
40	fish (n.)	*ba:lïk	balïḳ	balik	balïq	balïḳ	balïḳ	balïġ	balïḳ	pulə	balïḳ	balïk	balïk	balïḳ		balïk	balïḳ	palïχ		balïḳ	balïḳ	pa:ləḳ	balïḳ	baluχ		palïḳ	balïḳ	balïḳ	balïḳ	balïḳ	balïḳ	beliḳ	baliḳ	balïk
40	fish (n.)	*čapak													čabaḳ
40	fish (n.)	*ma:hi: bor																	må:yi bor
40	fish (n.)	*yu-er bor																							yür bor
41	yesterday	*ki-nə-pu
41	yesterday	*ecey
41	yesterday	*čikse
41	yesterday	*tīnu-
41	yesterday	*öčüge (edür)																																	öčigdör	üsegelder	öčküldür	öcigder	ücügülder		ʧygdur	ʂgudə	futʂuɣudu	tʂugodur	tɕigudur	ʃigude, ʃgude	ʉčko:n, ʉčko:n ʉdʉr	ocigen udur	öcüge ödür
41	yesterday	*üdesi (edür)																																						udeši udur
41	yesterday	*keče			keǰe		keče		kisäge					keše			keše	kiǰee		kečee		kæǰe:		ke:ǰe		keče	kičä						keča
41	yesterday	*begehe:										begehe:																						beɣehe:
41	yesterday	*tüne		tunacun				dünän			tünevin		dün		tünene	tünegün					tünegün		tünegün		tuɣïn			düün	dün	düyn	dü:n	tünügün
41	yesterday	*ïŋïr								ɘner									äŋgür
42	drink (v.)	*nəm-
42	drink (v.)	*masi-
42	drink (v.)	*um-
42	drink (v.)	*kol-
42	drink (v.)	*uwu-																																	u:-	u:	u:	u:	ō-	o:	uu	u:		wu	у:			u’u-	u:-
42	drink (v.)	*oči-																																									otʂɯ		otɕə	utʃi	ɔči-
42	drink (v.)	*sula-																																												sula, syla bor
42	drink (v.)	*ič-	ĕč	yz	ič	ič	ič	ič	es	ɘś	ič	is	ič	iš	ič	ič	ĭš	ɘs	ič	ič	ič	ič	iš	ič	ič	iš	eč	iš	ič	ič	iš	ič	ič	is
43	black	*kuro-
43	black	*kam-, kem-
43	black	*saka-
43	black	*paligi
43	black	*xial-
43	black	*neg-
43	black	*naŋgata
43	black	*koŋna-
43	black	*ḳara	ḳara	kara	ḳara	ḳara	ḳara	ġara	ḳara	χura	ḳara	kara	kara	ḳara	ḳara	kara	ḳara	χara	ḳara	ḳara	ḳara	ḳara	ḳara	ḳara	ḳara	ḳara	ḳara	ḳara	kara	ġara	ḳara	ḳara	ḳɔra	χara	xar	xara	xar	xara	kara	xar	xara	xara	qara	khara	xara	χara	qarō	qara	qara
44	navel (n.)	*pəsə
44	navel (n.)	*pʌy-s-pok
44	navel (n.)	*pʌy-s-tolong
44	navel (n.)	*pʌy-s-kuyeng
44	navel (n.)	*xulŋu
44	navel (n.)	*čuŋ
44	navel (n.)	*ko:leke bor
44	navel (n.)	*köyil																																	xüys(en)	xüyhe(n)	kiisn	kise:n	küjsün	kuise	kyysən	ki:sɵŋ	kuisun	kuaizi	kuiidzə				küisün
44	navel (n.)	*diya bor																																												dija, ʂdeja bor
44	navel (n.)	*ki:n	kändik		kindig	kindik	ḳïn		kendek					kindik	kindik	kindik	kĭndĭk	kɘn	kündik	kindik	ginnik	kəndɘk	kindik	kintiχ	ḳïndïḳ	kindik	kendek	hin			χin	kindik	kindik	ki:n
44	navel (n.)	*kö:pek						köbäk		kəʷvaba	kobek		göbek																göbek	göbek
45	stand (v.)	*tata-
45	stand (v.)	*sye-
45	stand (v.)	*il-
45	stand (v.)	*ǰogso-																																	ʒogso-	zogso-	zohs-	zogso-	ʒogso­-		dʒoGGui
45	stand (v.)	*bayi-																																					baj-	bai-	bai-	bi:	bаi	bai	bai	bei	bεi-	baiyi-	bai-
45	stand (v.)	*tur-	tOr	tur	tur	tur	tur	dur	tor	təʷr	tur	tur	dur	tur	tur	tur	tur	tur	tur	tur	tur	tur	tur	dïr	tur	tur	tor	tur	dur	dur	tur	tur	tur	tur
46	bite (v.)	*kupa-
46	bite (v.)	*mɨl-
46	bite (v.)	*čanə-
46	bite (v.)	*sepke-
46	bite (v.)	*ikte-
46	bite (v.)	*sia-
46	bite (v.)	*u-
46	bite (v.)	*kik-
46	bite (v.)	*kaǰa-																																	xaʒa-	xaza-	xaz-	xaza-	xaʒa-		Gadʒa		qaʥa	ghazha	Gadʑa
46	bite (v.)	*ǰagu-																																	ʒu:	zu:	zu:-	zu:-	ʒō-	ǯōgu	dʒuu	ʥu	dʐao	zhao	dʑauu	ʤiu	ǯau-		ja'u:-
46	bite (v.)	*keme-																																								kaməl-							kemile-
46	bite (v.)	*ti:ĺla-		tisla	tište	tišle	tište	dišlä	tešlä		tišle			tisle		tišle	tĭste			tištö			tisle	čï:šle	teste		tešlä			dišle		čišlä	tišla
46	bite (v.)	*kap-						ġap							ḳap		ḳap				χap	ḳap	ḳap
46	bite (v.)	*ïsïr-										ïtïr						ïzïr								ïzïr		ïˁsïr	ïsïr		ïzïr			ïtïr
46	bite (v.)	*ta:la-											dala
46	bite (v.)	*yïrt-								śïrt
46	bite (v.)	*gå:zla bor																	gå:zla
47	back (n.)	*pentaka
47	back (n.)	*usirə
47	back (n.)	*səCi
47	back (n.)	*kəsi
47	back (n.)	*kansi
47	back (n.)	*nanka-ari
47	back (n.)	*tɨng
47	back (n.)	*darama
47	back (n.)	*niki
47	back (n.)	*pisa
47	back (n.)	*sogda
47	back (n.)	*niru-ɣun																																	nuru:(n)	nyurgan	nurhn	nurhan	niru:(n)	niro:	nuruun		nurun	nuru	nurɘ, nuru	nuru		niru'u(n)	niru:n
47	back (n.)	*ŋgasəg																																								ŋgasəg
47	back (n.)	*ar-ka	arɣa	archa	arḳa	arḳa		arχa	arḳa		arḳa		arka	arḳa		arka	arḳa	arɣa	arḳa	arḳa	arḳa		arḳa	arɣa	arḳa		arḳa		arka	arḳa		arḳa	ɔrḳa						ara	arxen
47	back (n.)	*oŋur-t-ka																										o:rha			o:rɣa
47	back (n.)	*yagrïn								śurəm												ča:rən
47	back (n.)	*kökü-ŕ																								köksü								köɣüs
47	back (n.)	*yïĺ										his
47	back (n.)	*bel-k			bel		bel										bel					päl
47	back (n.)	*sïr-t			sïrt										sïrt												sïrt		sïrt
48	wind (n.)	*kansaCi
48	wind (n.)	*pʌl-ʌm
48	wind (n.)	*xedü-n
48	wind (n.)	*salkin																																	salxi(n)	halxin	sal'kn	sal'kin	halkin		salGən				salki:
48	wind (n.)	*key																																						kein	ki:	ki:	kəi	khaj	kii	ke, ki	kei	kei	ki:
48	wind (n.)	*yẹl	yĕl	yel		yẹl		yel	yel	śil	yel			žel	ǰel	yel	žel	čil	yel		yel	čäl	yel	yel	yil		ǰil			yel
48	wind (n.)	*tabul										tïal																						tïal
48	wind (n.)	*kad																										ḳat			χat
48	wind (n.)	*lüzgär bor											lüzgär bor																rüzgâr bor
48	wind (n.)	*šamal bor												samal bor						šamal bor												šamal bor	šamɔl bor
49	smoke (n.)	*ka(C)i-pu-
49	smoke (n.)	*nʌy
49	smoke (n.)	*saŋńan
49	smoke (n.)	*putu-ga																																	uta:(n)	uta:n	uta:n	uta:n	utān	utā
49	smoke (n.)	*puni																																					unin									xunin
49	smoke (n.)	*tüt	tötin	tutum	tüdök	tütün		tüstü	tötön	tɘʷdɘʷm	tütün		tütün	tütin	tütün	tütün	tütĭn	tüdün	titün	tütün	tütün	tüdün	tütin	cücün		tüdün	töten			tüsse			tutun
49	smoke (n.)	*buruk										buruo																						buruo
49	smoke (n.)	*iyis					ïš											ïs							ïs			ïš			ïš	is
49	smoke (n.)	*tuman																											duman
50	what?	*mɨsɨ kes
50	what?	*xa-
50	what?	*ya-																																	ju:	ju:n	ju:n	ju:n	yum	jeə	ima	jaŋ	ian	yang	jaan	jaŋ, jɔ, jama	yem(ä)	ja’u(n)
50	what?	*ne-	nemä	ne	ne	ne	neme	nä	ni	mɘn	ne		ne	ne	ne	ne	ne	nime	nä:sä	emne	ne	nöme	ne	nä	ni	no:	ni	čü	ne	näme	čü:	nimä	nima	tuoχ
51	child (n.)	*aka
51	child (n.)	*eli-
51	child (n.)	*kana-ki
51	child (n.)	*puyu-kte
51	child (n.)	*jui
51	child (n.)	*kuŋa-kan
51	child (n.)	*keü-ken																																	xü:xed	xü:gen	kökəd		kü:gen, kö:gen	keuk			kəwosɯ				köʉn	ko’u(n)	kü:ken
51	child (n.)	*puri																																			ürn/ürdüd	üren	uri, örö
51	child (n.)	*biči-kan																																			bičkn
51	child (n.)	*aji																																								iaʥi bor
51	child (n.)	*mula																																							məla			mulani	bulaii
51	child (n.)	*jajə																																								ʒaʒə				ʤinʤiʁa
51	child (n.)	*ba:la	pala		bala, pala		bala		bala		bala			bala	bala	bala	bala	pala	bala	bala	bala		bala	pala, bala	m(u)la	pala	bala					bala	bɔla
51	child (n.)	*ya:ĺ																			yaš										čaš uruɣ
51	child (n.)	*uĺak						ušaġ					ušak
51	child (n.)	*kenč																				kæč
51	child (n.)	*eče								ača
51	child (n.)	*urug																										uruɣ			čaš uruɣ
51	child (n.)	*ča:ka																												čaɣa
51	child (n.)	*čo:čuk																											čoǰuk
51	child (n.)	*oglan		ogul		oglan										ulan
52	egg (n.)	*tama-n-ku(C)a
52	egg (n.)	*kapi-n-ku(C)a
52	egg (n.)	*kənka
52	egg (n.)	*kuma
52	egg (n.)	*(tʌlk) sayki
52	egg (n.)	*(tʌlk) al
52	egg (n.)	*xemi
52	egg (n.)	*umu:-kta
52	egg (n.)	*ŋoyokko
52	egg (n.)	*ömdege																																	öndög(en)	ündegen	öndgn	öndegen	undugun	əndugu		emdəge	əndəɣəi	andige	ndəge	ndeɣe, əndeɣe,, andeɣe	ʉndaɣo:n	ondegen
52	egg (n.)	*bala																																							bala
52	egg (n.)	*yumurtka	yOmïrtḳa	jumurtka	ńurtḳa, ńïmïrtḳa	yumur(t)ɣa	d'ïmïrtχa	yumurta	yomortḳa	śəʷmarda	yïmïrta	hïmï:t	yïmïrta			yumurtχa etc.	žŭmïrtḳa	nïmïrχa	yumurḳa	ǰumurtḳa	yïmïrtḳa	čumurtḳa	jumïrtḳa	yomurta, yumotor etc.		nïbïrtḳa	yomïrḳa	n'umurha	yumurta	yumurtġa	čuurɣa			sïmï:t
52	egg (n.)	*uyba																							oya, uya
52	egg (n.)	*ma:ya bor												mäyek bor
52	egg (n.)	*k:ak:a bor													gaḳḳï bor
52	egg (n.)	*čïdan bor																							čïdan bor
52	egg (n.)	*tuχum bor																														tuχum bor	tuχum bor
53	give (v.)	*anka-
53	give (v.)	*yar-
53	give (v.)	*kura-(C)i-
53	give (v.)	*cu-
53	give (v.)	*bu:-
53	give (v.)	*ög-																																	ög-	üge-	ög-	ög-	ügü, ük-	uke-	og-	ɵx-	ogi	hu	ghua	uɣ, u	ögʉ-
53	give (v.)	*be:r-	ber-, bär-	ber-	per-, ber-	ber	ber	ver	bir	par	ber	bier	ver	ber	ber	ber, (k) ver	ber	pir	vier	ber	ber	pär	ber	per, ver, ber	per	per	bir	ber	ver	ber	ber	bär	ber	bier
54	new	*ara-
54	new	*mi(C)i-
54	new	*say
54	new	*xir-
54	new	*ime-
54	new	*nebi
54	new	*anŋamta
54	new	*o:-
54	new	*sine																																	šine	šene	šinə	šine	s'inu	śinken	ʃənə	ɕinə	ʂɯni	shini	ɕinə	ʃini		šini	šine
54	new	*nau bor																																													nau bor
54	new	*yangi	yaŋa	iangi, jangi	ńaŋï, ya:	yaŋï	d'aŋï	yeni	yaŋï	śɘnɘ	yaŋï	haŋa	yeni	žaŋa	ǰaŋï	yanɣï	žaŋa	naa	yäŋgi	ǰaŋï	yaŋï	n'aa	yaŋï	yaŋï	yaŋï, yaŋa	na:	yaŋa	n'aa	yeni			yeŋi		saŋa
54	new	*täze bor																												täze bor
55	burn (v.)	*moya-(C)i
55	burn (v.)	*khapwuleccye
55	burn (v.)	*kkosillu-
55	burn (v.)	*ila-
55	burn (v.)	*deg-je-
55	burn (v.)	*čarə
55	burn (v.)	*dur-
55	burn (v.)	*sita-																																	šata-	šata-	šata-	šata-	šitā-	xita	ʃəda	ʂdara	ʂtra-	xida	ʂdaa	daʁa, dəʁa, dəra
55	burn (v.)	*(p)as-																																	as-
55	burn (v.)	*čira-																																								çira			ʤu:rɛ		dur-
55	burn (v.)	*da-k-,*da-n-	yan-					yan	yan	śun	yan		yan	žan		yan	žan			? ǰan	yan		yan				yan		yan	yan		yan	yɔn
55	burn (v.)	*köni-		cüy-	küy-	kün, küy	küy								küy	küv, kiv, tiv		köy	kien	küy		koy		köy	küy	köy						köy
55	burn (v.)	*uma-																																umay
55	burn (v.)	*küde:riy-										güde:riy
55	burn (v.)	*ḳap-																										ḳïˁp			ḳïp
56	not	*an-
56	not	*ügei																																	güy	-güy	uga, go	uga:	uwey	uwei						uʁua, uʁi	ügεi	ugai
56	not	*üle																																				ül		ula	lə	elə	uliə	li	li:	ne			üle
56	not	*e-																																						es		esə	ɛsɛ	sɛ	sɛ	se			ese
56	not	*mA-	-mA	-mA-	-bV-	mA	mA, bA	mA	mA	mA	mA	bA	mA	mA, bA, pA	mA	mA	mA	bV(C), pV(C), mV(C)	mA	bA	mA	BA	mA, bA, pA	mV	emes / emestro / emeser (Fut. I, III), mA, pA (Fut II, Past I, II), mEn, pEn	pA, bA, mA	mA	bA, vA, pA	mA	mA	mA, eves	mA	ma	mA, bA (Pret., Pres.)
57	good	*yə-
57	good	*mi-
57	good	*coh-
57	good	*aya-
57	good	*ule-
57	good	*nomu-
57	good	*sayin																																	sain	hain	sǟn	sö:n	hain	sain	sain	saŋ			saina	seini	sōīn	sajin	sayin
57	good	*gao bor																																								ʂa, ʂagə bor	gao bor	gezai bor
57	good	*yak	yaḳšï	yacsi	t́aḳšï, d́aḳšï		d'aχšï	yaχšï	yaḳšï		yaχšï			žaḳsï	ašχï	yaχšï, yaχsï	žaḳsï	čaχsï		ǰaḳšï	yaχšï	čaḳsə	yaχšï	yaχši, yaχšara	yaχšï	čaḳšï	yaχšï			yaġšï		yaχšï	yaχši
57	good	*edgü		eygi		edgü					eyi		iyi		igi								iygi					eˁkkĭ	iyi		eki
57	good	*üčük										üčügey																						üčügey
57	good	*layəχ								layəχ
57	good	*havul																	havul
58	know (v.)	*sira-
58	know (v.)	*ata-
58	know (v.)	*al-
58	know (v.)	*sa:-
58	know (v.)	*take-
58	know (v.)	*mede-																																	mede-	mede-	med-	mede-	mede-	mədu	mede-	medə-	məiʥiə	miedie-	mude-	mede-	mede, meda-	mede-	mede-
58	know (v.)	*bil-	pil-	bil-		bil	bil	bil	bel	pɘl	bil	bil	bil	bil	bil	bil	bĭl	pɘl	bil	bil	bil	pɘl	bil	bel	pel, pïl, bel	pil	bel	bil	bil	bil	bil	bil	bil	bil
58	know (v.)	*aŋla-			oŋna-
59	knee (n.)	*pinsa
59	knee (n.)	*tunpusi
59	knee (n.)	*mulɨp
59	knee (n.)	*tong meli
59	knee (n.)	*kopay-ngi
59	knee (n.)	*peni-ken
59	knee (n.)	*bəgə
59	knee (n.)	*jalan
59	knee (n.)	*bo:kam
59	knee (n.)	*eb-de-g																																	övdög(ön)	übdeg	öwdg	öwdeg	öwödög		wədəg	ebdəg	odəu	bodo	yiidog	vəidəu	ündük	ebuduk	öbüdük
59	knee (n.)	*tolčig																																						tolčig, twalčig
59	knee (n.)	*ti:ŕ, *tü:ŕ	tizi, tiz-	tixgi, chesi	tize	tiz	tize	diz		čɘrguśśi	tiz		dis'	dize		tüz, tiz, kiz	tĭze	tɘzek, (tɘstenek)	ti:iz	tize		təsβa:zə	tiz	tizeχ	tez, tiz	tize	tez	tĭskek	diz	dïz	dis(kek)	tiz	tiz(za)
59	knee (n.)	*balč																				təsβa:zə
59	knee (n.)	*körs								čɘrguśśi
59	knee (n.)	*top-							tubïḳ			tobuk			tobuḳ						tobuḳ													tobuk
60	sand (n.)	*suna
60	sand (n.)	*muna
60	sand (n.)	*ino
60	sand (n.)	*mol-kay
60	sand (n.)	*mosay
60	sand (n.)	*tukala
60	sand (n.)	*čoroŋ
60	sand (n.)	*tip
60	sand (n.)	*xoni
60	sand (n.)	*siya
60	sand (n.)	*siru
60	sand (n.)	*ian-ga
60	sand (n.)	*kog																																													x́ɔg
60	sand (n.)	*ele																																	els(en)	elhen	elsn	elsen	oləhun	eler								elet
60	sand (n.)	*siaji bor																																								ɕema bor	ʃaʤi bor	ʃaʤɛ bor	ʃa:ʃɛ bor	ʃaʃi bor
60	sand (n.)	*kum	ḳum	kum, cun	ḳuvaḳ, ḳum	ḳum		ġum	ḳom		ḳum	kumak	kum	ḳum	ḳum	kum	ḳŭm	χum		ḳum	χum	ḳum	ḳum	? kum	ḳum, ḳom	ḳumaḳ	ḳom	hum	kum			ḳum	ḳum	kumaχ							kumak bor
60	sand (n.)	*kạyïr								χəyər											ḳayïr		ḳayïr
60	sand (n.)	*če:ke																												čäge
60	sand (n.)	*elezin bor					elezin bor																								elezin bor
60	sand (n.)	*šin bor																	šin bor
61	laugh (v.)	*wa-ra-pa-
61	laugh (v.)	*we-ma-
61	laugh (v.)	*us-
61	laugh (v.)	*ine-																																	ine:-	enyee-	ine-	inəə-	ineje-, eneje-	ine:de-	n̥ii	ȵɛ	ɕiniə	shini	ɕinee	ʃine	inna:-	ine’e-, ine:-	ine:
61	laugh (v.)	*kül-	köl-	chul-	kül-			ǵül	köl	kul	kul'	kül	gül	kül	kül	kül, kul, kil	kül	kül	kil	kül	küle	kul'	kül	kulli	kül, kul, kul'		köl		gül	gül		kül	kul	kül
61	laugh (v.)	*ḳat-ḳïr-					ḳatχïr											? χatχïr								ḳatḳïr		ḳaˁḳḳïr			ḳattïr
62	hear (v.)	*kikə-
62	hear (v.)	*tɨt-
62	hear (v.)	*do:ldi:-
62	hear (v.)	*sonas-																																	sonso-	sonos-	sons-	sonso-	sonos-	sonsu-			sonosu	suonosi	sunisi	sunsɯ	sonus-	sonos-	sonas-
62	hear (v.)	*daɣul-																																		duula-			du:ŋna-
62	hear (v.)	*aŋla-																																							aŋla
62	hear (v.)	*čiŋla-																																								ʨiaŋlə	tʂənliə	chenli	ciŋla
62	hear (v.)	*čik-																																								gɵ:gə	cɨqɨɨnda				ceqil-
62	hear (v.)	*ẹĺit-	išit-, ešit-	esit-, ezit-		ešit		ešit	išet	ilt	ešit	ihit	išit	esit	ešit	esit, ešit	esĭt	is (isterge inf.)	išüt		ešit	äs	esit	išti			išet		išit	ešit		išit	ešit	ihit
62	hear (v.)	*uk-	uḳ-, oḳ-		uḳ-		uḳ													uḳ						uḳ
62	hear (v.)	*tïŋla-																							tinna			dïŋna (tïŋna)			dïŋna
63	soil (n.)	*tuti
63	soil (n.)	*mita
63	soil (n.)	*hʌlk
63	soil (n.)	*dunse
63	soil (n.)	*na:
63	soil (n.)	*tukala
63	soil (n.)	*bia
63	soil (n.)	*eret
63	soil (n.)	*saya																																								sajaG		shao
63	soil (n.)	*gaǰar																																	gaʒar	gazar	gazar	gazar	gaʒar	gaǯiri			Gaʥa			Gaʤar, Gɛʤɛ	ɣaǰar	qaǯar	gajar
63	soil (n.)	*siro																																	šoroo(n)	šoroy		šora:	šoroi		ʃəruu	çiru			ɕiru:, ɕyru:			širo’ai	šira'u:
63	soil (n.)	*küri																																					kürisün, kürisen
63	soil (n.)	*tur																																									tura			turu, turʁu
63	soil (n.)	*yer	yer	ier, jer, yer	t́er, d́er, yer	yer	d'er	yer	yer	śɘr	yer	hir	yer	žer	ǰer	yer	žer	čir	yer	ǰer	yer	čär	yer		yer	čer	ǰir	? čer	yer	yer		yär	yer	sir
63	soil (n.)	*toprak			topraḳ	topraḳ	? tobraḳ	torpaġ	tupraḳ	təʷpra	topraḳ		toprak	topïraḳ	topraḳ	topraḳ	topïraḳ	tobïraχ	turpaḳ	topuraḳ	topuraḳ	toβraḳ	topïraḳ		torvaḳ, tïrvaḳ	tobraḳ	tufraḳ	toˁpraḳ	toprak	topraḳ	dovuraḳ	topraḳ, (tupraḳ)	tuprɔḳ
63	soil (n.)	*bo:r										buor																						buor
63	soil (n.)	*zemin bor																						zemin, semin bor
64	leaf (n.)	*pa
64	leaf (n.)	*niph
64	leaf (n.)	*sep
64	leaf (n.)	*nab-či																							lapčïḳ bor										nabšan	namč	namči/navči	nabči	larči	ɬabʤəg	labʨaŋ	latʂɯn		labdʑə	laʃʤɔ, lar˳tʃɔ				nabcin
64	leaf (n.)	*xabda																																		xamtxasn bor
64	leaf (n.)	*noma																																							lɵma
64	leaf (n.)	*neg-tei																																									leghqi
64	leaf (n.)	*yapurgak	yapraḳ	japrac, jabuldrac	t́albïraḳ	yapïrɣaḳ	d'albraχ	yarpaġ	yapraḳ		yapraḳ	hebirdek	yaprak	žapïraḳ	čapraḳ	yapraḳ	žapïraḳ			ǰalbïraḳ	yapïraḳ		yapïraḳ	yarfaḳ			yafraḳ		yaprak	yapraḳ		yopurmaḳ		sebirdeχ
64	leaf (n.)	*bür																pür				püür				pür		bür			bürü
64	leaf (n.)	*yaĺïlča								śulźə
64	leaf (n.)	*ḳapaḳ	ḳavaḳ		ḳavaḳ
64	leaf (n.)	*bärg bor																	bälg bor														barg bor
65	red	*aka
65	red	*palka-,*pelke-
65	red	*segi
65	red	*pula-																																	ula:n	ula:n	ulan	ula:n	ulān	ulān	ɬaan	fulaŋ	xulan	hulang	fulaan	fulɔ	ulōn	xula’an	hula:n
65	red	*kï:ŕ-	ḳïzïl	chexel	ḳïzïl	ḳïzïl	ḳïzïl		ḳïδïl	χɘrlɘ	kïzil	kïhïl		ḳïzïl	ḳïzïl	kïzïl, kizïl	ḳïzïl	χïzïl	ḳïzïl	ḳïzïl	ḳïzïl	ḳəzəl	ḳïzïl	ḳïsïl, ḳïzïl	ḳïzïl	ḳïzïl	ḳïzïl	ḳïzïl		ġïzïl	ḳïzïl	ḳizil	ḳizil	kïhïl
65	red	*ḳïrmïzï						ġïrmïzï			ḳïrmïzï		kïrmïzï			kïrmïzï													kïrmïzï
66	liver (n.)	*kimo
66	liver (n.)	*peli-gen																																	eleg(en)	eligen	elken	elken	oligən	öləgə	heleɣe	helgə		xarge	xelge		elkän	xeligen	eligen
66	liver (n.)	*kan																																									gandzɯ bor	gan bor
66	liver (n.)	*paki	bawïr, pawïr, paɣïr		baɣïr, paar	baɣïr	buur	baɣïr	bawïr	pɘʷvɘʷr		bïar		bawïr	bawur	bavur, bawïr, (k) baɣïr	bawïr	paar		boor	bawur	paar	bawïr	paɣïr	paɣïr	pa:r	bawïr	baar		baɣïr	baar	beɣir		bïar
66	liver (n.)	*ǰiger						ġara-ǰiyär					ǰeer						ǰigär										kara-ǰiger			ǰigär	ǰigar
67	hide (v.)	*nanpu-
67	hide (v.)	*kaku-ra-, kaku-sa-
67	hide (v.)	*sum-
67	hide (v.)	*kop-ci-
67	hide (v.)	*kam-cu-
67	hide (v.)	*suča-
67	hide (v.)	*xiri- ~ *piri-
67	hide (v.)	*jaya-
67	hide (v.)	*di:ke:-
67	hide (v.)	*kari-
67	hide (v.)	*nigu-																																	nu:-	niu:-			nu:-		nuu	nu:	niu	niu	niu		niku-	ni’u-	ni'u:-
67	hide (v.)	*bulta-gul-																																			bultul	bultu:l-
67	hide (v.)	*yaĺur-	yäšär-	yaxirj, iasir		yašur	? d'ažïr		yäšer					žasïr	ǰašïr	yašïr		čazïr		ǰašïr	yašïr	ča:zər*	yasïr	yašir	yašïr	čažïr	yašïr	čaˁhir		yïɣšïr	čažïr	yošur	yašir	? sahïar
67	hide (v.)	*sạk(ï)la-									saḳla		sakla																sakla
67	hide (v.)	*gi:ŕle-				kizle		ǵizlän				kiste:																		gizle				kiste:
67	hide (v.)	*suk-			suḳ-		suḳ
67	hide (v.)	*bạt-								pïdar
67	hide (v.)	*köĺ-																	kü:öšü(t)
67	hide (v.)	*tïk(ï)-															tïḳ
68	skin (n.)	*kapa
68	skin (n.)	*panta
68	skin (n.)	*sal
68	skin (n.)	*kat
68	skin (n.)	*xere-kte
68	skin (n.)	*nansa
68	skin (n.)	*subgu
68	skin (n.)	*ilre
68	skin (n.)	*ara-sun																																	ar’s(an)	arhan	arsan	arsan	arahun	arsa	arsən	arsəŋ	arasun	arasi	arasi, rasi	arasun	arōsun	arasun	arasun
68	skin (n.)	*dẹri	täri		tere	teri	tere	däri	tire	tirɘ	teri	tiri:	deri	teri	teri	teri	terĭ	te:r	täri	teri	teri		teri	tir	ter(i), tere	tere	tire		deri	deri		terä	teri	tiri:
68	skin (n.)	*čamag																				čamaɣ
68	skin (n.)	*keĺ																										keˁš			keš
68	skin (n.)	*bilau		bilau
68	skin (n.)	*ǰilt																											ǰilt
69	suck (v.)	*sʊpa-
69	suck (v.)	*um(i)-
69	suck (v.)	*məmə-
69	suck (v.)	*goci-
69	suck (v.)	*nupku-
69	suck (v.)	*köke-																																	xöx-	küke-	kök-	köke-	kükü-		hgø-		gogo		kugo	kuku	kökȧ-	koko-	köke-
69	suck (v.)	*simi-																																	šim-		šim-					çimə		shumi	ɕimu
69	suck (v.)	*meke-																																						meke:
69	suck (v.)	*so:r-			sor-	sor	soor	sor	hur					sor			sor	sor	suor	sor	sor	sor	sor			sor	? suïr	sor		? sor	sor	šora	sọr					soro-	soro-
69	suck (v.)	*em-			ep-		em	äm	im	ɘʷm	em	em	em	em	em	em	em	em	äm	em	em	äm	em		em	? em	im	em	em	em	em	äm	em	em
69	suck (v.)	*o:p-										obor																						obor
70	carry (v.)	*məta-
70	carry (v.)	*pako-npa-
70	carry (v.)	*kec-e ka-
70	carry (v.)	*nalɨ-
70	carry (v.)	*jaja-
70	carry (v.)	*pebbu-. xebbu-
70	carry (v.)	*ga-ji o-
70	carry (v.)	*era-
70	carry (v.)	*neku-
70	carry (v.)	*(x)üni:-
70	carry (v.)	*ŋene-
70	carry (v.)	*elge
70	carry (v.)	*ǰögi-																																	ʒöö-	zö:-	zö:-	zö:-	aba:či	ʤe:ɣe:=	dʒyy	ʥo		zhuo			ǰuwʌ-
70	carry (v.)	*abu-ci ire-																																									danla		daila ra				acara
70	carry (v.)	*banji-																																									banʥi
70	carry (v.)	*al-ïp par-	alïp par-		apar-		apar	apar	(kütärep) alïp + motion verb	ilze + 'motion verb'	alïp + motion verb			(köterip) alïp bar (or other motion verbs)	alïp + motion verb	? alïp + motion verb	alïp žür	a + motion verb		alïp + motion verb	alïp bar	a + motion verb	alïp bar		? al + motion verb	apar					ap čoru	elip + motion verb	ɔlib + motion verb
70	carry (v.)	*tašï-											tašï											? ta:šï					tašï				taši
70	carry (v.)	*ẹlt-				elt						ilt			elt	elt																		? ilt
70	carry (v.)	*köter-ip par-				kötür			(kütärep) alïp + motion verb					? (köterip) alïp bar (or other motion verbs)						kötörüp + motion verb				kot	kötür, kütür		kütärep + motion verb			göter
70	carry (v.)	*üt- ~ *it-								yət																	? yört	? it
71	ant (n.)	*piyasimi
71	ant (n.)	*ari
71	ant (n.)	*ami
71	ant (n.)	*kayami, keyemi
71	ant (n.)	*xi:rü-kte
71	ant (n.)	*paibuse																																									paibuse
71	ant (n.)	*sirgolǰin																																	šorgo:lǰ(in)	šorgo:lžon/šorgo:lzon	šorholǰn	šorholǰin	širgo:lǯin	suaiga:lǯi	ʃorGoldʒin				ɕorGoldʑin
71	ant (n.)	*pinpan																																								pinbadzəg				banbanzɯ
71	ant (n.)	*kemcek																																								gəmdzəg
71	ant (n.)	*mayier bor																																										mayier bor
71	ant (n.)	*kumïr				ḳumursɣa			ḳïrmïθḳa		ḳïmïrsḳa			ḳumïrsḳa	ḳumursχa	kumurska	ḳŭmïrsḳa	χïmïsχa	gumurɣa:č	ḳumursḳa	χomursɣa	ḳumursḳa	ḳumïrsḳa	ḳumusḳa		ḳïmïsḳaš	ḳïrmïsḳa	hïmïsḳa			ḳïmïsḳayaḳ			kïmïrdaɣas
71	ant (n.)	*karïnč						ġarïšġa			ḳarïnǰa		karïmǰa																karïnǰa	ġarïnǰa
71	ant (n.)	*čümeli			čubala	čümeli	čïmalï																									čömüli, (čümülä)	čumɔli															cümeli
71	ant (n.)	*kutku bor								kəʷtkəʷ bor
71	ant (n.)	*muravey bor										muravey bor
71	ant (n.)	*šorɣočïn bor																							šorɣočïn bor
72	heavy	*əmə- ~ *ənpə-
72	heavy	*imə-
72	heavy	*kup-
72	heavy	*mu-kep-
72	heavy	*xurge
72	heavy	*kündü																																	xünd	xünde	künd	künde	xündü	kundə	kundə	kuntə	gundu		kundun	gundu	kʉndʉ	kundu	kündü
72	heavy	*damei bor																																										damei
72	heavy	*iagïr	awïr	ager	aar	aɣïr	uur	aɣïr	awïr	yïvər	aɣïr	ïar(akan)	aar	awïr	awur	avur	awïr	aar	aɣir	oor	awur	aar	awïr	aɣïr	aɣïr	a:r	awïr	aar	aɣïr	aɣïr	aar	eɣir	ɔɣir	ïaraχan
73	take (v.)	*tər-
73	take (v.)	*as-
73	take (v.)	*cap-
73	take (v.)	*cui-
73	take (v.)	*japa-
73	take (v.)	*ga-
73	take (v.)	*ab-																																	av-	aba-	av-	av-	aba-	aw, au	ab	ab	агi	abu	avu:	abi	ab-	ab-	abu-
73	take (v.)	*al-	al-	al-	al-	al	al		al	il	al	ïl	al	al	al	al	al	al	al	al	al	al	al	al	al	al	al	al	al	al	al	al	ɔl	ïl
73	take (v.)	*köter-						götür
74	old	*puru-
74	old	*nɨlk-
74	old	*muk-
74	old	*yey
74	old	*xolo-kto
74	old	*mana-xa
74	old	*ana
74	old	*goro
74	old	*bala
74	old	*po
74	old	*(x)ut-
74	old	*(x)ir-
74	old	*agi
74	old	*kagučin																																	xu:čin	xu:šan	xu:čn	xu:čin	xu:čin	xaučin	xuudʒən	xi:ʨaŋ	quaitʂɯn	qauʨhiŋ	xauudʑin	χuaitʃɔ	qa’ucin		qu:cin
74	old	*eskü	ĕski	eschi	eski	eski	eski		iθke		eski		eski	eski	eski	eski	eskĭ			eski	esgi		eski	eski		eski	iske		eski			äski	eski
74	old	*e:r										erge						irgɘ				ärge			erke			eˁrhi			ergi			erge
74	old	*kivĕ								kivɘ
74	old	*köhne bor						köhnä bor						göne bor					konä bor											köne
75	eat (v.)	*tanpa-(C)i-
75	eat (v.)	*kam-
75	eat (v.)	*kupa-
75	eat (v.)	*kori-
75	eat (v.)	*mek-
75	eat (v.)	*diga-
75	eat (v.)	*sia-
75	eat (v.)	*ide-																																	id-	edi-	id-	ide-	ide-	idə-	ede	nde-	iʥiə	yidi, di	rde	ide	idȧ-	ide-	ide-
75	eat (v.)	*aša-	aša-	aša-		aša	ažan		aša		aša	aha:			aša	asa, aša					aša		aša				aša							aha:
75	eat (v.)	*dep-	yĕ-		t́i-	ye	d'i	ye		śi		hie	i	že			že	čɘ	ye:e	ǰe		či(:)	ye	ye, yi	ye, yi, ǰi	či:		či, nemne	ye	iy	čemne, či	yi	ye	sie
76	thigh (n.)	*momo
76	thigh (n.)	*nelp-cek tali
76	thigh (n.)	*sin tali
76	thigh (n.)	*hepek tali
76	thigh (n.)	*duwuki
76	thigh (n.)	*begdi
76	thigh (n.)	*a:lasi
76	thigh (n.)	*oga
76	thigh (n.)	*talpi
76	thigh (n.)	*bəlgə
76	thigh (n.)	*ora
76	thigh (n.)	*bo:kan
76	thigh (n.)	*suksa
76	thigh (n.)	*təlgi
76	thigh (n.)	*guya																																	guya	guya	huy	huya-	guya-	guayi	Guja		Guja				ɣuya	quya	guya
76	thigh (n.)	*moji																																		možo			moǯi
76	thigh (n.)	*siga-																																								Garax	ʂɯGara	shighai	ʂgaii
76	thigh (n.)	*ya:n (baĺč)	yanbaš		ńan		d'almaš																yanbas
76	thigh (n.)	*sa:n									san			san			san			san		čan	san									san	sɔn
76	thigh (n.)	*bu:t		buth	but			bud	bot		but	bu:t	but		bazïḳ but	but		put	bu:ut		bazïḳ but	put	? but		? put		bot	but		but				? bu:t
76	thigh (n.)	*udluk				udluḳ																				ustuḳ			uyluk					? ulluk
76	thigh (n.)	*töŋmök														tiyme															döŋmek
76	thigh (n.)	*pɘźɘ bor								pɘźɘ bor
76	thigh (n.)	*ḳa:ḳu bor																						ḳa:ḳu bor
77	thick	*putǝ-
77	thick	*atu-
77	thick	*upi-
77	thick	*ttung-kep-
77	thick	*sol-
77	thick	*moti-
77	thick	*kulk-
77	thick	*burgu-
77	thick	*dir-
77	thick	*diktu
77	thick	*ŋoami
77	thick	*pisin
77	thick	*bedi-gün																																	büdü:n	büdü:n	bödün		büdü:n	budu:n			biɛdun		bidun				bidü:n
77	thick	*ǰuǰa-ɣan																																	ʒuʒa:n	zuza:n	zuzan	zuza:n	ʒuʒa:n	ǰuǰa:n	dʒudʒaan	ʥiʥaŋ	dʐudʐan	zhuzhuang	jujuan	ʤiʤɔ	ǰuǰɔn	ǰuǰa’an	juja:n
77	thick	*tom																					dombay
77	thick	*kalïŋ				ḳalïn	ḳalïn	ġalïn	ḳalïn	χulən	ḳalïn		kalïn	ḳalïn	ḳalïn	kalïn	ḳalïŋ	χalïn		ḳalïn	ḳalïn	ḳa:ləŋ	ḳalïn		ḳalïn	ḳalïn	ḳalïn	hïlïn	kalïn	ġalïŋ	ḳïlïn	ḳelin	ḳalin	χalïŋ
77	thick	*yogan	yuwan			yoɣun	d'oon	yoɣun	yïwan					žuwan					yoɣun					yoɣan	yoɣïn		yuwan	nöon		yoɣïn	čoon		yọɣɔn	suon
77	thick	*baŕ-													bazïḳ	bazïḳ
78	long	*nanka-
78	long	*kil-
78	long	*go:li-
78	long	*uŕa-	uzïn	uxun	uzun	uzun	uzun	uzun	oδon	vəʷrəʷm	uzun	uhun	uzun	uzïn	uzun	uzun	ŭzïn	uzun	uzu:n	uzun	uzun	uzun	uzïn	uzun	uzun, uzin, uzen	uzun	ozïn	uzun	uzun	uzïn	uzun	uzun	uzun	uhun	urt	urta, uta	ut	uta	urtu	ortə	rdə	ʂdər	fudu	shuduer	ʂdur	ʃdu, ʃtu	urtu	urtu	urtu
79	blow (v.)	*puka-
79	blow (v.)	*il-
79	blow (v.)	*puli-																																	üle:-	ülye:-	üle-	ülə:-	üleje-	u:le:	piile	ħilə	фулiэ	huili	piila	fəli, fuli, фuli			hüile:-
79	blow (v.)	*xedü-
79	blow (v.)	*ebi-s-	ĕs-					äs	iθ		es		es (intr.)	es					häs		? eš		es				is		es	ös, öwüs		äs	es
79	blow (v.)	*pur-				ür	ür		ör	vɘʷr		ür		ürle	ür	ir, ür	ürle	ür				ür	ür				ör	ür			ür			ür
79	blow (v.)	*üp-						üfür			üfür		üfle (tr.)	üple				übür			üfür			fur, für		übür			üfle	üfle
79	blow (v.)	*sok-		soḳ-			soḳ										soḳ			soḳ
79	blow (v.)	*puf-la-																	pu(:)fla						pute (intr.)							püdä, pülä	pufla
79	blow (v.)	*üy-le-																		üylö
79	blow (v.)	*kad-																													χadï
79	blow (v.)	*kir-			kir-
79	blow (v.)	*yel-	yĕlbän-, yĕlbĕ-			yeltir
80	wood (n.)	*kɨ(C)i
80	wood (n.)	*kisɨm
80	wood (n.)	*sup-ɨk
80	wood (n.)	*mo:																																	mod(on)	modon	modn	modon	modon	mo:d	muudən	mɵtɵŋ	mutun	motu	muudi	murtun	modun	modun	modun
80	wood (n.)	*(p)ï(ń)gač	aɣač	agač	aɣaš	ïɣač	aɣaš	aɣač	aɣas	yïvəś	aɣač	mas	aač	aɣaš	aɣač	aɣac, aɣač	aɣaš	aɣas	haɣač	ǰïɣač	aɣač (özek)	aač	aɣaš	aɣač	yïɣaš	aɣaš	aɣač	neš		aɣač	ïyaš	yaɣač	yɔɣɔč	mas
80	wood (n.)	*o:tun																											odun
81	run (v.)	*aitarasi kir-
81	run (v.)	*pa(si)r-
81	run (v.)	*tum-
81	run (v.)	*kaka-(C)i-
81	run (v.)	*bugda-
81	run (v.)	*tʊt-
81	run (v.)	*tuksa-
81	run (v.)	*suju-
81	run (v.)	*pukti-
81	run (v.)	*güi-																																	güy-	güy-	gü:-	gü:-	güy-	guy-				gui	guai, gui	gui	gʉi:-	guiyi-	güi-
81	run (v.)	*paul-																																							ʃgur	xolə	xolu			hɔr, hur
81	run (v.)	*čap-								čup	čap				čap	? čap					čap		šap									čap	čɔp
81	run (v.)	*yügür-	yögir-	yugur-	t́ügür-	yügür	d'ügür		yüger			hüür		žuwïr		yuvur	žügĭr	čügür	yi:ir	ǰügür		čügür	yuwïr	žükür, yükür		čügür	yöger					žügrä		sü:r												zɯkəre bor
81	run (v.)	*kač-						ġač					kač
81	run (v.)	*kay-																							ḳayla
81	run (v.)	*sun-																										sun
81	run (v.)	*ïlga-																												ïlɣa
81	run (v.)	*koĺ-																											koš
81	run (v.)	*baŋ-																													maŋna
82	fall (v.)	*ətə-(C)i-
82	fall (v.)	*tele-ti-
82	fall (v.)	*nel-ti-
82	fall (v.)	*buru-
82	fall (v.)	*tük-
82	fall (v.)	*nia-sa-
82	fall (v.)	*una-																																	una-	una-	un-	una-	una-, unu-	wana	na	na	una	wuna	naa	una	uno:-	una-	una-
82	fall (v.)	*kiyis-																																			kiis-	ki:s-
82	fall (v.)	*yïḳïl-	yïɣal-						yïɣïl		yïḳïl			žïɣïl	? ǰïɣïl	yïɣïl	? žïɣïl			ǰïɣïl	yïɣïl		yïɣïl	yïχïl		čïɣïl	yïɣïl			yïḳïl		žiḳil	yiḳil
82	fall (v.)	*tüĺ-	tüš-	tuz-	tüš-	tüš	tüš	düš				tüs	düš		tüš	čüš, kis tüš etc.	? tüs	tüs	tiš	? tüš				ǰüǰ				tüˁš	düš		düš	čüš		tüs
82	fall (v.)	*ök-								ük
82	fall (v.)	*ia:g-																aŋdarïl				aŋnal
82	fall (v.)	*toḳï-																							toḳ(ï)ra								tọkil
82	fall (v.)	*kul-															? ḳula							? šaŋkula, šöŋ kol
83	eye (n.)	*ma-(C)i
83	eye (n.)	*nun
83	eye (n.)	*nia																																	nüd(en)	n'üden	nüdn	nüden	nidün	nid	nudun	nɵdɵŋ	udun	nudu	nudi	nudu	nʉdʉn	nidun	nidun
83	eye (n.)	*kö-z	köz	köz	kös	köz	kös	köz	küδ	kuś	köz		göz	köz	köz	köz, kez	köz		köz	köz	göz		köz	koz	küz, köz		küz		göz	göz		köz	kọz
83	eye (n.)	*karak										karak						χaraχ				ḳaraḳ				ḳaraḳ		ḳaraḳ			ḳaraḳ			χaraχ
84	ash (n.)	*papi
84	ash (n.)	*cʌi
84	ash (n.)	*pule
84	ash (n.)	*püne																																	üns(en)	ünehen	ümsn	ünesen	ünehü:n	unsə	henesən	ħɵmsu	funiəsun	hunisi	funiisi		εnasun, unasun	xunesu	hünesün
84	ash (n.)	*tarja bor																																								ta:rɵg			taxja	tartʃɔ, tarʤɔG
84	ash (n.)	*kül			kül	kül	kül	kül	köl	kɘʷl	kül	kül	kül	kül	kül	kül	kül	kül	kil	kül	kül	kul'	kül	kul, kül	kul	kül	köl	hül	kül	kül	χül	kül	kul	kül
85	tail (n.)	*wo
85	tail (n.)	*si(ri)-wo
85	tail (n.)	*sVkoli
85	tail (n.)	*xürgü
85	tail (n.)	*segül																																	sü:l	hü:l	sül	sü:l	ho:l	soulə	syyl	ɕiənʨix	ɕiən	xier	suul	sar˳, tser	söʉl	se’ul	sü'ü:l
85	tail (n.)	*kudruk	ḳuyrïḳ	cuyrug	ḳuyruḳ, ḳuyrïḳ	ḳudruḳ	ḳuyruḳ	ġuyruġ	ḳoyroḳ	χüre	ḳuyruḳ	kuturuk	kuyruk	ḳuyrïḳ	ḳuyruḳ	kuyruk	ḳŭyrïḳ	χuzuruχ	ḳurduḳ	ḳuyruḳ	ḳuyruḳ	ḳuzuruḳ	ḳuyrïḳ	ḳuruχ, kuruχ	ḳuz(u)ruḳ	ḳuzuruḳ	ḳoyrïḳ	ḳuduruḳ	kuyruk	ġuyruḳ	ḳuduruḳ	ḳuyruḳ		kuturuk
85	tail (n.)	*dom bor																															dum
86	dog (n.)	*kana-ki
86	dog (n.)	*ina
86	dog (n.)	*nokay																																	noxoy	noxoy	noxa	noxa:	nokoy	nogə	noxGui	nɵGəi	noɣəi	nughuai	noxuai	nuʁuai	noqɛi	noqay	noqai
86	dog (n.)	*it ~ *ït	it	it	iyt, it	ït	i(y)t	it	et	yïdə		ït		iyt	it	it	it		it	it	it		iyt	išt, (ičt)	ïšt, ešt		et			it	ït	išt	it	ït
86	dog (n.)	*atï																aday				aday				aday
86	dog (n.)	*köpek									köpek		köpek																köpek
86	dog (n.)	*jïdlïg																										čïdïɣ
87	cry / weep (v.)	*naka-
87	cry / weep (v.)	*ul-
87	cry / weep (v.)	*ca-
87	cry / weep (v.)	*soŋa-
87	cry / weep (v.)	*uyi-la-																																	uyl-	uila-	u:l'-	u:l'-	uyala-	waila-	yyla	la:	uila	yila	ulaa	ila	ui:la-	uiyila-	uila-
87	cry / weep (v.)	*kayi-la-																																															qaila-
87	cry / weep (v.)	*yï:g-la-			ï:la-, uɣla-	ïɣla	ïyla		ila					žïla	ǰïla	yïla, ila	žïla	ïlɣa	hïɣla	ïyla	yïla		yïla	yïɣla	yïɣla, yiɣla, yilɣa	ïlɣa	yïla	ïɣla			ïɣla	žiɣlä	yiɣla
87	cry / weep (v.)	*sïḳta-	sïḳta		sïḳta-							ïta:										səḳta				sïḳta								ïta:
87	cry / weep (v.)	*ag-la-						aɣla			aɣla		a:la																aɣla	aɣla
87	cry / weep (v.)	*beŋre-								magər
88	tie (v.)	*musu-npə-
88	tie (v.)	*eng-
88	tie (v.)	*mʌy-
88	tie (v.)	*kerge-
88	tie (v.)	*perke-
88	tie (v.)	*uyu-
88	tie (v.)	*sera-
88	tie (v.)	*pal-
88	tie (v.)	*toŋku-
88	tie (v.)	*o:ne-
88	tie (v.)	*akki-
88	tie (v.)	*ǰalga-																																	ʒalga-		zalg-	zalha-			dʒanGad	dʐaŋxəldə	ʥanGa		dʑaŋgədə			jalqa-
88	tie (v.)	*küli-																																	xüle-	xüli-		küle-	küli-					xulo	xulo:		kʉli-
88	tie (v.)	*kolbu-																																		xolbo-	xolv-	xolvo-	xolbo-
88	tie (v.)	*puya-																																			uy-	uya-	uya-	xuja	hia		fəija	huya	fuja:	fuja, fija, ʃya, ʃyja
88	tie (v.)	*boki-																																						boki		boGelde
88	tie (v.)	*ba:-g-la-	pawla-		poɣ-, paɣla-	ba	bula	baɣla	bäylä		baɣla	ba:y	ba:la	bayla	bayla	bavla, bayla	bayla, bu	palɣa	va:a	bayla	bayla	paɣla	bayla	paɣla(štïr)	poɣ, poḳ; paɣla, palɣa	paɣla	bäylä	baɣla	baɣla	baɣla	baɣla	baɣla	bɔɣla	ba:y
88	tie (v.)	*sïk-								śïχ
88	tie (v.)	*taŋ-																		taŋ										daŋ
89	see (v.)	*mi-
89	see (v.)	*po-
89	see (v.)	*iče-
89	see (v.)	*ača-
89	see (v.)	*sabu-
89	see (v.)	*kara-																																	xar-	xara-		xara-	xara-
89	see (v.)	*üǰe-																																			üz-	üze-	üʒe­-	uʒi­	edʒe	nʥɛ	udʐə	uʥɛ		uʤe, uʤi	ʉǰȧ-	uje-	uje-
89	see (v.)	*kaliga-																																				xələ:-							rje, uje
89	see (v.)	*čik-																																										qige	sge	ʧigi, ʧiki
89	see (v.)	*kör-	kör-	chor-	kör-	kör	kör	ǵör	kür	kur	kör	kör	gör	kör	kör	kör, ker	kör	kör	ker	kör	gör	kor'	kör	kör	kör, kür	kör	kür	kör	gör	gör	kör	kör	kọr	kör
90	sweet	*ama-
90	sweet	*yə-
90	sweet	*tulcek
90	sweet	*ji
90	sweet	*sata
90	sweet	*deju
90	sweet	*nei
90	sweet	*dal-
90	sweet	*amta-																																	amttay	amtatai	əmtəxn	əmtə:xen	amtatay		amdatə	amtətə			ndatɘn			amta-tai	amta-tu
90	sweet	*cangi- bor																																												ʧiangi
90	sweet	*ta:tlï-g	tatlï	tatli	taattu	tatïɣlïɣ	tatu		tatlï		tatlï		tatlï		tatlï	tatlï	tättĭ	tadïlïɣ		tattuu	tatli	ta:dləɣ	tätli	tälli	tat(t)ïɣ		tatlï	tadïɣlïɣ	tatlï
90	sweet	*minniges										minńiges																						minńiges
90	sweet	*bạl								pïlak
90	sweet	*sü:či																												? süyǰi
90	sweet	*taham bor																								ta:mnïɣ
90	sweet	*širin bor						širin						šiyrin					širin											širin		širin	širin
90	sweet	*čigir bor																													čigirzig, čigirlig
91	rope	*napa
91	rope	*tuna
91	rope (n.)	*cul
91	rope (n.)	*saykki
91	rope	*uyur
91	rope (n.)	*xorkuŋ
91	rope (n.)	*sumna
91	rope (n.)	*ugdə
91	rope (n.)	*pükV
91	rope (n.)	*topto
91	rope (n.)	*putu
91	rope (n.)	*usi
91	rope (n.)	*iidur
91	rope (n.)	*bogoli
91	rope (n.)	*perke
91	rope (n.)	*deɣe-sün																																	dees(en)	de:hen	de:sn	de:sen	de:sün	de:s	diisən	desuŋ	ʥiəsun	desə	deesə	deisun, desun	deisun	?	de:sün
91	rope (n.)	*argamǰi																																	agramǰ(in)	agramža
91	rope (n.)	*ba:-g			paɣ		bu:		baw	pəyav		bïa		baw			baw	paɣ				paɣ	baw		paɣ	paɣ	baw	baɣ						bïa
91	rope (n.)	*arka							arḳan		arḳan			arḳan			arḳan				arḳan		arḳan										arḳɔn
91	rope (n.)	*yip	yip					ip			yip			žip		yip	žĭp			ǰip					(kemǰer) yep, yip				ip	yüp
91	rope (n.)	*kendir ~ *kentir						kändir		kandra																					χendir (arɣamčï)
91	rope (n.)	*uruk				uruḳ																		ur(u)χan	uruḳ				urgan
91	rope (n.)	*kötörmö																		kötörmö
91	rope (n.)	*čat											čatï
91	rope (n.)	*ör-ken		örken						vɘʷren						örken, erken
91	rope (n.)	*tana:f bor																	ta(:)na:f bor
91	rope (n.)	*maras bor																	maras bor
91	rope (n.)	*argamčï bor																arɣamǰï bor													arɣamčï bor	aɣamča bor
92	shade (n.)	*kana-ka
92	shade (n.)	*pańa-n
92	shade (n.)	*eji
92	shade (n.)	*sim
92	shade (n.)	*eru
92	shade (n.)	*kologü bor																																							køløhgyy bor
92	shade (n.)	*ɕiaoʥiə bor																																									ɕiaoʥiə bor
92	shade (n.)	*srin bor																																											srin bor
92	shade (n.)	*seɣüder																																	sü:der	hü:der	sü:dr	sü:der	sü:der	suidur		si:tər		xiudier		sutər, səutɔr
92	shade (n.)	*kole		coläge	kölötkö etc.	kölige	kölötki	kölkä	külägä		kol'ge	külük	gölgä	köleŋke	kölekke	kölege	köleŋke	kölek, köletkɘ		kölökö	gölentgi	ke:lɘg	köletki		külehke (Mal.), kelehki (Ten.)	kölek	külägä	hölege	gölge	kölege	χölege	köläŋkä		külük
92	shade (n.)	*ümülke								ɘmɘlge
92	shade (n.)	*saya bor																	så:yä bor											saya bor		sayä bor	sɔya bor
93	bird (n.)	*təri
93	bird (n.)	*pato
93	bird (n.)	*saCi
93	bird (n.)	*gasa
93	bird (n.)	*činda
93	bird (n.)	*ni:kü:
93	bird (n.)	*čeokon
93	bird (n.)	*šiču
93	bird (n.)	*siba																																	šuvu:(n)	šubu:n	šuvun	šovu:n	siwan		ʃuun			shibao	xuu				šibawu:n
93	bird (n.)	*degi																																						degi bor
93	bird (n.)	*bolǯir																																								bandʒir	bunʥu
93	bird (n.)	*niao bor																																												niao bor
93	bird (n.)	*kuĺ	ḳuš	kus	ḳuš	ḳuš	ḳuš	ġuš	ḳoš		ḳuš		kuš	ḳus		kuš, kus	ḳŭs	χus		?? ḳuš	ḳuš	ḳus, ḳučaḳ	ḳus	ḳuš	ḳus, ḳos	ḳuš	ḳoš	ḳuˁšḳaš	kuš	ġuš	ḳuš	ḳuš	ḳuš
93	bird (n.)	*köt										kötör																						kötör
93	bird (n.)	*ka:natlïg													ḳanatlï					ḳanattu:
93	bird (n.)	*keyik								kayək
93	bird (n.)	*parranda bor																	pärändä bor
94	salt (n.)	*sipo
94	salt (n.)	*masu
94	salt (n.)	*sokom
94	salt (n.)	*tak
94	salt (n.)	*sai
94	salt (n.)	*dabu																																	davs(an)	dabhan	davsn	davsan	davhu		daabsən	dabsuŋ	dansun	dabsi	dabsə		dabsan, dabsun		dabusun
94	salt (n.)	*kata-gan																																						hata:
94	salt (n.)	*isi																																												iʃi
94	salt (n.)	*tu:ŕu		tus	tus	tuz	tus	duz	toδ	təʷvar	tuz	tü:s	tuz	duz	tuz	tuz	tŭz	tus	tu(:)z	tuz	tuz	tus	tuz	duz, düz, tüz	tuz	tus	toz	tus	tuz	duz	dus	tuz	tuz	tu:s
95	small	*nekV-
95	small	*tipi-
95	small	*ima-
95	small	*kuma-
95	small	*cak-
95	small	*ŋüši
95	small	*komču
95	small	*nisi
95	small	*a:ji
95	small	*pulu
95	small	*ücü:-ken																																						učiken		ʂʥiGaŋ				ʃGɔ		ucugan, ucugen	hücü:ken
95	small	*biči-								pɘǰɘk bor									bäččä bor						mičä bor			biče bor			biče, biči: bor				b'acxan	bišïxan	bičkn	bičken	biči:xan		hdaj	bədi
95	small	*baga																							baɣa bor										baga				baga		baʁa
95	small	*ǰiǰig																																	ǰiǰig	žeže, žežexen		ǰiǰig	ǯiǯi
95	small	*ǰiga																																				ǰa:xan	ʒa:xan			ʥigaŋ
95	small	*u: bor																																											u: bor
95	small	*ga bor																																									ga bor
95	small	*mula bor																																									miɛla, miɛlani bor	mula bor	mula bor
95	small	*kičük	kičü	kyče, chiči	kiǰig ~ kiči, kičinek, kičeč, kičü	kičig	kiči(k)	kičik				küččügüy	küčüǰük	kiškene, kiškentay	gitče	kiči, kici	kĭškene, kĭškentay	kɘčiǰek		kičine(key)	gičči	kɘčeeč	kiškey	kiči, kiǰi	kičig	kičig	kečkenä		küčük	kiči(ǰik)		kičik	kičkina	? kuččuguy
95	small	*ba:la							bäläkäy, bäläkäs
95	small	*ubak									ufačïḳ																		ufak
96	wide	*piro-
96	wide	*upi-
96	wide	*puto-
96	wide	*manki-
96	wide	*nelp-
96	wide	*dara-mi
96	wide	*kalbi
96	wide	*gole
96	wide	*xugdi
96	wide	*onco
96	wide	*xemŋe
96	wide	*awam
96	wide	*örgen																																	örgön	ürgen	örgn	örgen	ürgün						rgon
96	wide	*agu																																				u:		au		u	aɣui		wuudi	u, u:	ɔğui	a’ui	u:
96	wide	*ujim bor																																					u:ǯim		uudʒəm bor
96	wide	*kuanzhan bor																																										kuanzhan bor	kuanzhan bor
96	wide	*ke:ŋ	käŋ		keŋ	keŋ	keŋ	geniš	kiŋ		keŋ, keniš		geniš	keŋ	keŋ	ken	keŋ		ki:eŋ	keŋ	geŋ		keŋ		keŋ		kiŋ		geniš	giŋ		käŋ	keŋ	kieŋ
96	wide	*yalpï	yalbïrsaḳ				d'albaχ											čalbaχ				čalβaḳ				čalbaḳ
96	wide	*ketit										ketit
96	wide	*sarlaga								sarlaga
96	wide	*alkïg																allïɣ										aˁlhïɣ
96	wide	*delgem bor																													delgem
97	star (n.)	*pelsi
97	star (n.)	*xo:si
97	star (n.)	*une:ri
97	star (n.)	*podun																																	od(on)	odon	odn	odon	odon	odə	hodən	ħɵ:taŋ	xodun	xotu	foodə	futɔ, hutɔ, фotɔ		hodun	hodun
97	star (n.)	*setara																																													sεtɔra
97	star (n.)	*yulduŕ		juldus	yïldïs	yultuz	d'ïldïs	ulduz	yondoδ	śəʷldəʷr	yïldïz	hulus	yïldïz	žuldïz	ǰulduz	yulduz, yolduz, yïldïz	žŭldïz	čïltïs	yulduz	ǰïldïz	yulduz	čəltəs	yuldïz	yultus, yiltis	yultïs, yïltïs	čïltïs	yoldïz	sïltïs	yïldïz	yïldïz	sïldïs	yultuz, žultuz	yulduz	sulus
98	in	*naka
98	in	*sok
98	in	*an
98	in	*-do ~ -du
98	in	*dotora																																	dotor	dotor	-d	dota:	doso:, doto:	dotor	hdoro	dorə	sudoro	tuduoro, cuduoro	tura	tuʃi, tuʃi
98	in	*ič	icindä	izchari, jzinda	ižinde	ičinte	ičinde	ičäridä, ičindä	esendä	əžɘnǰe	ičinde	iske, ihiger	ičyanïnda, ičinde	išinde	ičinde	ičke	ĭšĭnde	ɘstɘnde	ič*	ičinde	ič(in)de		išinde	iči	ičinte, ište	ištinde	ečtä	iˁštĭnde	ičinde	ičindä	ištinde	ičidä	ičida	ihiger
99	hard	*kəpa-
99	hard	*moti-
99	hard	*kangkang
99	hard	*tantan
99	hard	*taktak
99	hard	*kiŋkə
99	hard	*maŋga
99	hard	*koak
99	hard	*dəŋ
99	hard	*čakčaŋ
99	hard	*kata-	ḳattï	chati	ḳadu(:), ḳadïɣ	ḳatïɣ	ḳatu		ḳatï	χïdə	ḳattï	kïta:nak		ḳattï	ḳatï	ḳatï	ḳattï	χatïɣ		ḳatu:	ḳattï	ḳa:dəɣ	ḳatï	χït(t)i, χïǰi	ḳatïɣ	ḳadïɣ	ḳatï	ḳaˁtïɣ	katï	ġatï	ḳadïɣ	ḳattiḳ	ḳattiḳ	kïta:naχ	xatu:	xatu:	xatu:	xatu:	xatu:	kato:	Gadu	ħdɵŋ	qɯdun	katoŋ	xadɔŋ	χutuŋ, χuduŋ			qatawu:
99	hard	*berk						bärk
99	hard	*čat ~ čet											četin
99	hard	*muhkam bor																	muhkäm bor
100	crush (v.)	*pika-
100	crush (v.)	*tuka-
100	crush (v.)	*nara-
100	crush (v.)	*kʌl-
100	crush (v.)	*cepcilam cci-
100	crush (v.)	*cVca-
100	crush (v.)	*mo:sa-la-
100	crush (v.)	*čikka-
100	crush (v.)	*xujirə-
100	crush (v.)	*nejara-
100	crush (v.)	*kəpu-
100	crush (v.)	*pok-
100	crush (v.)	*timre-
100	crush (v.)	*puru-
100	crush (v.)	*i:b-
100	crush (v.)	*nelka-
100	crush (v.)	*iŋdə:-
100	crush (v.)	*nidü-																																	nüde-	n'üde-	nüd-	nüde-		nude	nudu	nɛdɛ	nudu	niedu					nuqu
100	crush (v.)	*tiri-																																											tirima
100	crush (v.)	*suta-																																												sta, sda, sɯta
100	crush (v.)	*tart-	tart						tart					tart	tart	tart	tart	tart(ïr)		tart(tïr)	tart		tart(tïr)			tart	tart					tart	tɔrt	tart
100	crush (v.)	*ü:küt-						üyüt																					övüt	üwe
100	crush (v.)	*teg-			teerbenne-		teermende																					teermele			deerbele
100	crush (v.)	*ub-																							uɣ
100	crush (v.)	*ilbi-										ilbirit
100	crush (v.)	*ebir-								avər
100	crush (v.)	*ček-									ček
100	crush (v.)	*yanč-				janč																											yanč
101	mountain (n.)	*yama
101	mountain (n.)	*mʌrʌ
101	mountain (n.)	*san bor
101	mountain (n.)	*xure:					ḳïr
101	mountain (n.)	*ala
101	mountain (n.)	*aɣula																																	u:l(an)	u:l(an)	u:l	u:la	u:lan	aulə	uula	u:la	ula	wula	ula	ula	aʊlɔ	a’ula	u:la
101	mountain (n.)	*da:g	taw	tag, tav	taɣ	taɣ		daɣ	taw	tụ	daɣ			taw	taw	tav	taw	taɣ	ta:aɣ	too	taw	taɣ	taw	taɣ	taɣ	taɣ	taw	daɣ (taɣ)	daɣ	daɣ	daɣ	taɣ	tɔɣ
101	mountain (n.)	*kada										kaya																						χaya	xad(an)	xada	xad		xadan						ghada			qada
101	mountain (n.)	*bayïr											bayïr
102	sit (v.)	*supa-
102	sit (v.)	*a(n)t-
102	sit (v.)	*tege-
102	sit (v.)	*saɣu-																																	su:-	hu:-	su:-	su:-	ho:-	sōgu	suu	səu	sao	sao	sauu	su	sʌʊ-	sa’u-	sawu:
102	sit (v.)	*bɔ-l-	otïr-	oltur-	otur-	olur-	otïr-	otur-	ultïr-	lar-	otur-	olor-	otur-	otïr-	oltur-	oltur-	otïr-	odïr-		o(l)tur-	oltur-	o:lur-	oltïr-	otïr-	oltur-	odur-	utïr-	olur-. olïr-	otur-	otur-	olur-	oltur-	ọtir-	olor-
102	sit (v.)	*yor-																	yuor
103	(finger)nail (n.)	*tuma
103	(finger)nail (n.)	*son top
103	(finger)nail (n.)	*xosi:
103	(finger)nail (n.)	*kiata
103	(finger)nail (n.)	*kimul																																	xums(an)	x'umhan	xumsn	xumsan	kimuhun	kimčə	xəməsən	Gɵmsɵŋ	Gɯmusun	chenpuzi	tɕimudzə	gemesun, gimesun	qimsun	kimul	qimusun
103	(finger)nail (n.)	*tarmak, tïrmak, *tïrnak		termac	tïrbaḳ, tïrɣaḳ	tïrŋaḳ, tïŋraḳ	tïrmaχ	dïrnaġ	tïrnaḳ	čɘrne	tïrnaḳ	tïŋïrak	tïrnak	tïrnaḳ	tïrnaḳ	tïrnak	tïrnaḳ	tïrɣaχ	tïrnaḳ	tïrmaḳ	tïrnaḳ	tərɣaḳ	tïrnaḳ	tïrnaχ	tarmaḳ, tïrmaḳ, tïrvaḳ	tïrbaḳ	tïrnaḳ	dïrbaḳ	tïrnak	dïrnaḳ	dïrɣaḳ	tirmaḳ	tirnɔḳ	tïŋïraχ
104	throw (v.)	*nanka-
104	throw (v.)	*ti-
104	throw (v.)	*teykkyapul-
104	throw (v.)	*no:da-
104	throw (v.)	*jola-
104	throw (v.)	*xuse-
104	throw (v.)	*naŋga-
104	throw (v.)	*məətələ-
104	throw (v.)	*paka-
104	throw (v.)	*mak-
104	throw (v.)	*kaya-																																	xaya:-	xaya-	xay-	xaya-	xaya-							χuai, χui		o’orki-	orki-
104	throw (v.)	*orki-																																						orki	ɔğɔr-	wargə
104	throw (v.)	*bïnda-																																									bïnda
104	throw (v.)	*pegerla-																																										hegerla	hgala
104	throw (v.)	*ta:ĺ-	tašla-				tašta		tašla					tasla			tasta	tasta		tašta	tašla	tasta	tasla			tašta	tašla			tašla	daža	tašla	? tašla												tashida bor
104	throw (v.)	*bïrak-								pəraχ		bïrak																						bïraχ
104	throw (v.)	*čel-			čel-																					šel-
104	throw (v.)	*kemiš-				kemiš						ke:s																						kebis, ke:s
104	throw (v.)	*ạt-	at-			at		at		ïvət	at		at	at	at	at			hat								? at		at			at	ɔt
104	throw (v.)	*tarda-																							tarda
104	throw (v.)	*sil-de-													silde			sil																	šide-	šede-		šide-	šide-, čide-
104	throw (v.)	*ber-							bär	per
104	throw (v.)	*ko																										ḳaɣ
104	throw (v.)	*čaɣa- bor																						čaɣa, ǰaga: bor
105	three	*mi
105	three	*sei
105	three	*ilan
105	three	*gurban																																	gurav(an)	gurban	hurvn	hurvan	Gurban	guarwe	Gurwan	Guraŋ	Guran	ghuerbang	Guraan	gurɔ, Gurɔ	ɣurbo:n	qurban	qurban
105	three	*üč	öč	uč	üč, üš	üč	üč	üč	ös	viśśɘ, viźɘ, viś	üč	üs	üč	üš	üč	üč	üš	üs	ü:č	üč	üč	üč	üš	uš	üš, uš	üš	öč	üš	üč	üč	üš	üč	uč	üs
106	right	*minki
106	right	*neta-
106	right	*ol
106	right	*a:n
106	right	*iste
106	right	*jupteki
106	right	*bara																																	baru:n	baru:n	barun	baru:n	baru:n	barun	baruun	bajaŋ	borun	barang	warang			bara’un	barawu:n
106	right	*jewul																																						ǯewul						jəu
106	right	*oŋ	oŋ	oŋ	oŋ, on, uŋ	oŋ	oŋ		uŋ		oŋ	uŋa		oŋ	oŋ	on	oŋ	oŋ		oŋ	oŋ	oŋ	oŋ		oŋ, uŋ	oŋ	uŋ	oŋ			oŋ	oŋ	ọŋ	uŋa
106	right	*sag						saɣ		sïldəm			saa taraf											sïχ, [dial. saχ]					saɣ	saɣ
106	right	*bod																	bod
107	wash (v.)	*ara-pa-
107	wash (v.)	*sis-, *sɨs-
107	wash (v.)	*silkü-
107	wash (v.)	*xab-
107	wash (v.)	*xob-
107	wash (v.)	*ugu-																																	uga:-	uga:-	uha-	uga:-	uGa:-	uwa:-	ʁua-	waGa	uaɣa	ghua	ghua	uʁua, ʁua	uɣa:-	ukiya-	uga:
107	wash (v.)	*yu-	yu-	juu(n)-		yu	d'un	yu	yïw	śụ	yuv	hu:y		žuw	ǰuw	yuv	žu	čuɣ	yu:u	ǰuu	ǰuw	čun	yuw	yu, yü	yu	čun	yuw	ču		yuw	čuɣ	žuy	yuv	su:y
107	wash (v.)	*yańka-			yayḳa-								yïka																yïka
108	grasp (v.)	*ninki-
108	grasp (v.)	*tuka-
108	grasp (v.)	*cwui-
108	grasp (v.)	*japa-
108	grasp (v.)	*sepke-
108	grasp (v.)	*bari-																																	bari-	bari-	bər-	bər-	bari-	bari-	bar-	war-	bari	bari	wari	bari	bari-	bari-	bari-
108	grasp (v.)	*tut-	tOt-	tut-	tut-	tut	tut	tut	tot	tït	tut	tut	tut	tut	sermeb tut	tut		tut	tut	tut	tut	tut	tut	tut, tuc	tut	tut	tot	tuˁt	tut	tut	tut	tut	tut	tut
108	grasp (v.)	*kap-											kap			kap		χap								ḳap			kap					kap
108	grasp (v.)	*karba-																		ḳarma												ḳarma
108	grasp (v.)	*usta-															ŭsta
109	branch (n.)	*iCa
109	branch (n.)	*kaci
109	branch (n.)	*gara																																					Gara bor
109	branch (n.)	*suk-
109	branch (n.)	*möčir																																	möčir			büčir, möčir	müčir
109	branch (n.)	*gesi																																	gišü:	gešü:n, gešü:hen		gešü:n	gešü:n	gesu:								geši’ut (pl)
109	branch (n.)	*sal-a																sala: bor								sala bor								sala: bor		hala:					sala		sala	sala	sala
109	branch (n.)	*aca																																			ac	aca
109	branch (n.)	*raga bor																																								raGa bor			ralog bor	ʐaʁa bor
109	branch (n.)	*laba bor																																laba: bor						lawa: bor
109	branch (n.)	*bu:ta	bOtaḳ, pOtaḳ	butac	pudaḳ	butïḳ	budaḳ	budaġ	botaḳ		pïtaḳ		budak	putaḳ	butaḳ	butak	bŭtaḳ(ša)			butaḳ(ča)	butaḳ		butaḳ	putaχ			botaḳ	buˁtuḳ	budak		buduḳ	putaḳ																	butaq
109	branch (n.)	*čukko																							čuḳḳo
109	branch (n.)	*tar								turat
109	branch (n.)	*tal										talak	dal																dal
109	branch (n.)	*šaḳ bor												šaḳa bor					šåχä bor	šaḳ bor										šaha bor		šaχ bor	šɔχ bor
110	man (n.)	*wonǝ
110	man (n.)	*wotǝ
110	man (n.)	*weke
110	man (n.)	*mesime
110	man (n.)	*sen
110	man (n.)	*sʌna
110	man (n.)	*kaka
110	man (n.)	*xüse
110	man (n.)	*niari
110	man (n.)	*muxa, *muxe
110	man (n.)	*beye
110	man (n.)	*ǰala																																			zalu	zalu:
110	man (n.)	*ere	er, är	er	er	er	erkiži		ir (keše)	arźïn	erkek	er kihi		er, erkek	erkiši	eren, er, erkek	er, erkek	ir kɘzɘ	här	erkek	er , eren, erkek	är	er,erkek	är kiši	eren, er, erkek	er kiži	ir (keše)	er	erkek	erkek	er kiži	är, erän, ärkäk	erkak (kiši)	er kihi	eregtei	ere xün, eregtey	er	ere,eregtə:	ere, örö, öregtei	er, ərgun kū	ere	erə, erə kuŋ	ərə, ərə khuŋ			ere	irrȧ	ere	ere
110	man (n.)	*kiĺi				kiši	erkiži	kiši	ir (keše)			er kihi			erkiši	kiši, kisi, er (kiši)		ir kɘzɘ		(erkek) kiši				är kiši	eren(kise), erkek kise	er kiži	ir (keše)				er kiži	är (kiši)		er kihi
110	man (n.)	*adam bor											adam bor	er (adam) bor															adam bor	erkek (adam) bor
111	raw	*nama
111	raw	*sayng
111	raw	*nali	yäš			yaš		yaš	yäš				yaš		ǯaš, žaš, zaš	yaš	žas	čas		ǯaš			yas							yāš	čaʃ
111	raw	*suː
111	raw	*ese
111	raw	*tewkey																																	tü:xij	tü:xey	tü:kə	tü:kö:	tü:key	tuigun	tyyhg	tugu	tugu	tugu	tiugu	tugu			tü:küi
111	raw	*čig		čiyg	čig, čïɣ, čiŋ	yig	čiy	čiy, alačiy	? sey		čiy	hi:key	či:	šiyki	čiy	čïy, čiy, cïy	šikĭ	čɘg		čiyki	čiy		šiy			čïɣ,	či	čiɣ	čïɣ	čïɣ	čig			si:key
111	raw	*ti:ri								čɘrɘ
111	raw	*χam bor																	χå:m bor													χam bor	χɔm bor
112	tomorrow	*asu
112	tomorrow	*hwu cey
112	tomorrow	*nay ʌl
112	tomorrow	*timaːniː
112	tomorrow	*tege
112	tomorrow	*managar																																	marga:š	marga:ša	maŋdür	maŋhadar, margaši	marga:dür		marʁaʃda	maxɕi	maɣaʂɯ	mughashi	maghaxi	maʁaʃi		manaqar	managa:r
112	tomorrow	*eglüge																																		üglö:, üglö:der			üglö:
112	tomorrow	*buni																																						buni
112	tomorrow	*ẹr	ärtän				erten		irtägä					erteŋ			erteŋ			erteŋ			erten	e:tä			irtägä			ertir	daarta,	ätä, ätigä(n), ärtä	erta(ga)
112	tomorrow	*taŋla		tanda	taŋda										tambla	tanda		taŋda			taŋala	taŋna, tamnə				taŋda						taŋla
112	tomorrow	*yarïn				yarïn				ïran	yarïn	harsïn	yarïn(a)																yarïn					sarsïn
112	tomorrow	*tura																										turay(sï)
112	tomorrow	*tigün																							taɣïn
112	tomorrow	*sabаh bor						sabah bor											saba:y bor
113	two	*puta
113	two	*tupɨl
113	two	*jube
113	two	*koyar																																	xoyor	xoyor	xoyr	xoyor	kojar	hoira	Guur	Guar	Gua	ghuer	ghoori	Guar	qojōr	qojar	koyar
113	two	*ẹk(k)i	ĕki, eki	eki	eki ~ ekki	eki, iki	eki	iki	ike	ikkɘ, igɘ, ik	eki	ikki	iki	eki	eki	eki	ekĭ	ɘkɘ	äkki	eki	eki	igɘ	eki	iški, ički	iške	iygi	ike	iˁhi	iki	iki	iyi	ikki	ikki	ikki
114	bottom (n.)	*sita
114	bottom (n.)	*soko
114	bottom (n.)	*pere
114	bottom (n.)	*pata-ka
114	bottom (n.)	*piruɣar																																	yoro:l	oyo:r	yoral	yora:l	ojo:r	xiɣo:r	horu:l	holər			шджу:р	hulur, hurlu		hiru’ar, hira’ur	hira:r
114	bottom (n.)	*cici																																									джiзы	dizi
114	bottom (n.)	*tü:p	tüp	tub	tüp		tüp	dib	töp	tɘʷp	tüp	tügek	dip	tüp	tüb	tüp, kip etc.	tüp	tüp		tüp	tüp	tüp	tüp		tïp , top, tüp	tübün	töp	düp	dip	düyp	düp	tüp		tügeχ
114	bottom (n.)	*te:k																	tä:													täg	tag
114	bottom (n.)	*ašaɣ																						aša:ɣï
115	lie (down) (v.)	*na-
115	lie (down) (v.)	*kəi-
115	lie (down) (v.)	*nanka-
115	lie (down) (v.)	*nup-
115	lie (down) (v.)	*de:-
115	lie (down) (v.)	*a:b-
115	lie (down) (v.)	*taroo-
115	lie (down) (v.)	*pukelē-
115	lie (down) (v.)	*kepte-																																	xevte-	xebte-	kevt-	kövte-	kübte­-	kərtə­	gebte-		kiʥiə		kədee	kete, kite	teftȧ-	kebte-	kebte-
115	lie (down) (v.)	*nuta-																																							naa			nuta
115	lie (down) (v.)	*pinker-																																								hiŋgər
115	lie (down) (v.)	*yat-	yat-	yat-	t́at-	yat	d'at		yat		yat	hït	yat	žat	ǰat	yat	žat	čat	ya:t	ǰat	yat	čat	yat	yat	yat	čat	yat	čïˁtar	yat	yat	čït	yat	yɔt	sït
115	lie (down) (v.)	*uŕan-						uzan
115	lie (down) (v.)	*ort-								vïrt
116	snake (n.)	*tu
116	snake (n.)	*nanka mǝnǝ
116	snake (n.)	*pa(C)imi
116	snake (n.)	*pʌyʌm
116	snake (n.)	*mü:kü:
116	snake (n.)	*kuli:-n
116	snake (n.)	*jabdar
116	snake (n.)	*olgon
116	snake (n.)	*mogay																																moɣoy bor	mogoy	mogoy	moha	moha:	mogai	mogai	moʁui	mɵGəi	moɣəi	moghai	mughui	muʁuai	maɣōī	moqai	mogai
116	snake (n.)	*yï:lan	yïlan	ilan, gillan, ylagan	t́ïlan	yïlan	d'ïlan	ilan	yïlan	śɘlen	yïlan		yïlan	žïlan	ǰïlan	yïlan, ilan	žïlan	čïlan	yila:n	ǰïlan	yïlan		jïlan	yilan	yïlan	čïlan	yïlan		yïlan	yïlan	čïlan	ilan, žilan	ilɔn
116	snake (n.)	*erien üön bor																																erien üön
116	snake (n.)	*yẹr=ba:lïkï																										čer balï:
116	snake (n.)	*uŕɨn=ku:rt																				uzunɣurt
116	snake (n.)	*zmeya bor										zmeya bor
117	cloud (n.)	*kulumo
117	cloud (n.)	*tuge
117	cloud (n.)	*egülen																																	ü:len	ü:len	ü:ln	ü:len	o:lən	oulun		ɵ:lɵŋ	oliən	wolian	lang	uliɔ		e’ulen	e'ü:len
117	cloud (n.)	*abr																																													abr
117	cloud (n.)	*bulut	pOlOt, pulut	bulut	pulut	bulït	bulut	bulut	bolot	pɘʷlɘʷt	bulut	bïlït	bulut	bult	bulut	bulut	bŭlt	pulut	bulït	bulut	bulut	pulut	bulït	pulut, polut	pulut, pïlït	pulut	bolït	bulut	bulut	bulut	bulut	bulut	bulut	bïlït							buləd bor
118	year (n.)	*tosi
118	year (n.)	*hʌy
118	year (n.)	*aniga
118	year (n.)	*se:
118	year (n.)	*pon																																	on	on		on	on	o:n	hon	ħɵŋ	xon	huang	fan	hɔn, huŋ		xon	hon
118	year (n.)	*yïl	yïl	gil, jil	t́ïl	yïl	d'ïl	il	yïl		yïl		yïl	žïl	ǰïl	yïl, il			yil	ǰïl	yïl	čïl	yïl	yel, yïl, yil	yïl	čïl		čïl	yïl	yïl	čïl	žil	yil	sïl	ǰil	žel	ǰil	ǰil	ǯil	ǯil	dʒəl				dʑil		sɔl
118	year (n.)	*ya:ĺ								śul
119	tear (v.)	*yanpu-
119	tear (v.)	pitisabak-
119	tear (v.)	*pɨcɨc-
119	tear (v.)	*CVcit-
119	tear (v.)	*gude-
119	tear (v.)	*po:g- , *peg-
119	tear (v.)	*tagdi:-
119	tear (v.)	*pudele-
119	tear (v.)	*teke-
119	tear (v.)	*kuri-
119	tear (v.)	*lado-
119	tear (v.)	*etyː-
119	tear (v.)	*ebde-
119	tear (v.)	*pesi-
119	tear (v.)	*tasal-																																	tasla-	tahal-	tasl-	tasal-	tasul-, tasal-		dasəl-							tasura-	cawu:l-
119	tear (v.)	*ura-																	hur									ïr			or				ura-
119	tear (v.)	*sura-																																			šu:r-	šu:l-					sɯda	qi	qi	ʃir, ʃiri
119	tear (v.)	*selte-																																						səltə：
119	tear (v.)	*yï:rt-	yïrt-		d́ïrt-, t́ïrt-, yïrt-		d'ïrt	yïrt	yïrt		yïrt		yïrt	žïrt	ǰïrt	yïrt, irt	žïrt	čïrt		ǰïrt	yïrt		yïrt				yïrt		yïrt	yïrt		žit	yirt
119	tear (v.)	*üŕ-				üz													hiz			üs	üz		(y)üz, (y)uz	üs
119	tear (v.)	*ta:la-																tala								? tala
119	tear (v.)	*kay-										kayït																						χayït
119	tear (v.)	*ya:r-								śur
120	ask (v.)	*tanǝ-
120	ask (v.)	*kik-
120	ask (v.)	*top-
120	ask (v.)	*tantu-
120	ask (v.)	*tɨt-
120	ask (v.)	*mut-
120	ask (v.)	*gele:-
120	ask (v.)	*ga-
120	ask (v.)	*panŋu:-
120	ask (v.)	*bai-
120	ask (v.)	*tiaru-
120	ask (v.)	*pe:r-
120	ask (v.)	*pasa-																																	asu:-	asu:-		asu:-	suragla-	хасо:		asxa	asa	erseghe	sga	asɯʁ-, asʁɯ	asuq-	hasa-	asa-
120	ask (v.)	*so:ra-	sora-		sura-		sura		hora		sora			sora			sŭra	sur		sura		sur	sora			sura	sora		sor	sora		sora	sọra				sur- bor	sura- bor			sura- bor
120	ask (v.)	*tile-				tile		dilä							tile						tile		tile		tele			tĭle			dile
120	ask (v.)	*görla-										kördö:																						kördös
120	ask (v.)	*izte-						istä			iste		iste
120	ask (v.)	*ạyït-								ïyt
120	ask (v.)	*öt-			öt-ör-																						ötün-
120	ask (v.)	*kol-		col-		kol										kol									ḳol, ḳul
121	weave (v.)	*cel-
121	weave (v.)	*tɨ-
121	weave (v.)	*Cʌca-
121	weave (v.)	*inŋi-
121	weave (v.)	*bagba-
121	weave (v.)	*gorpin-
121	weave (v.)	*sarpu-
121	weave (v.)	*murü-
121	weave (v.)	*jodo-
121	weave (v.)	*ilča-
121	weave (v.)	*adüliŋ-
121	weave (v.)	*neke-																																	nexe-	nexe-	neke-	neke-		nə:ɣ-	neke		nokiə	nike	nəkə		nɛkʌ-	neke-
121	weave (v.)	*sok-	soḳ-				soḳ		huḳ						soḳ	soχ		soḳ		soḳ	soḳ		soḳ		soḳ		suḳ
121	weave (v.)	*toku-				toḳï		toχu	? tuḳï		toḳu		doku	toḳï		tuχu, toχu	toḳu		toḳu	toḳu			toḳï				tuḳu		doku	doḳa		toḳu	tọḳi									ʥigə				dʐɯgi			toqu-
121	weave (v.)	*or-						hör-	ür-				yör-	ör-		ör-	ör-			ör-			ör-						ör-	ö:r-		ö(r)-	ọr-	ör
121	weave (v.)	*türt-								tɘ(ʷ)rt
121	weave (v.)	*ar-																													arɣï
122	at	*nanti
122	at	*ni
122	at	*n kari
122	at	*uti
122	at	*a kɨi
122	at	*-do ~ -du																																				du, tu						du	du	dʉ, tʉ	du,tu	du, tu	du, tu
122	at	*derged																																	derged	derged			dergedü
122	at	*-da ~ -de	-TA	-DA	-tA, -dA	TA	dA, tA	dA	dA, tA, δA, lA	rA, dA, tA			dA, tA		dA	dA, tA				dA, tA	dA	tA, dA	dA, tA	tA, dA	tA, dA	tA, dA		dA, tA	tA, dA	dA	dA, tA	dA, tA			dA ~ -tA	dA ~ -tA	dA ~ -tA	-ta		-d	-də	-də				da, ta		da
122	at	*-Ga																																ɣa
122	at	*iči										ihiger
122	at	*-ča																	ča
123	edge (n.)	*tunǝ
123	edge (n.)	*puti
123	edge (n.)	*pan-si, *pan-ti
123	edge (n.)	*kʌs
123	edge (n.)	*yep-ïk
123	edge (n.)	*papi
123	edge (n.)	*mosu
123	edge (n.)	*japka
123	edge (n.)	*jerin
123	edge (n.)	*daran
123	edge (n.)	*xoja
123	edge (n.)	*jeyen
123	edge (n.)	*oldon
123	edge (n.)	*kečin
123	edge (n.)	*(p)irmeg																																	irmeg	ermeg	irmək	irmeg	irmeg		ermeg
123	edge (n.)	*kayaga																																				kizhə:r	kiʒa:r	ki:ʤar		nʥam	Gedʐa		gɘdʑa:r	kasu		kija’ar, kiji’ar	qija:r
123	edge (n.)	*cipe																																										chebie	чiре:	ʤile
123	edge (n.)	*čet	cit, čĕt	sete					sit		čet			šet			šet			čet			šet				čit			čet		čät	čet
123	edge (n.)	*kira					ḳïrï	ġïraġ	ḳïr	χɘrɘ		kïrï:				kïrïy		χïri, χïrïɣ			ḳïrïy	ḳïr		ḳïrɣï		ḳïr, ḳïrïy	ḳïrïy					ḳir, ḳirɣak	ḳirɣɔḳ	x́ar			kirǝ							ćirē	ćirē
123	edge (n.)	*kïd			ḳïy, ḳuy	ḳïdïɣ									ḳïyïr										ḳïzïɣ			ḳïdïɣ			ḳïdïɣ			kïtï:
123	edge (n.)	*ka:ĺ																						ḳaš		ḳaš						ḳašyar
123	edge (n.)	*jaka	yaɣa													yaɣa					yaγa											yaḳa			ʒax	zaxa	zax	zaxa	ʒa-	ʤaɣ	dʒaGa	dʐə
123	edge (n.)	*kenar bor						känar bor			kenar bor		kenar bor																kenar bor
123	edge (n.)	*dowr bor																	dowr bor
124	chin (n.)	*ankǝ
124	chin (n.)	*otǝ-n-kapi
124	chin (n.)	* tek, tʌk-ʌk
124	chin (n.)	*sečke
124	chin (n.)	*gekan
124	chin (n.)	*jegi
124	chin (n.)	*kepe
124	chin (n.)	*eri																										erin bor							erü:(n)	ürgen	örgn	örgen		eru:	orʉin				jeru:			eri’un
124	chin (n.)	*kaba																																									хаба			jabagu
124	chin (n.)	*manki																																								manki
124	chin (n.)	*e:ŋek	inäk	ingac	eek	eŋek	eek		eyäk					iyek			ĭyek	eek		eek		e:gɘ	iyek	eniχ		e:k	iyäk			eŋek		eŋäk, iŋäk	iyak
124	chin (n.)	*čeŋe						čänä				häŋiyä	čenä																čene					seŋiye
124	chin (n.)	*segel																													segel
124	chin (n.)	*yanaḳ bor								yanaχ
125	play (v.)	*sonpa-
125	play (v.)	*nol-
125	play (v.)	*kupi:-,xupi:-
125	play (v.)	*ukači-
125	play (v.)	*gusi-
125	play (v.)	*xolbo-
125	play (v.)	*togla-																																	toglo-	toglo-
125	play (v.)	*naga-																																	na:da-	na:da-	na:d-		na:sa-, na:da-	na:de-	naad	na:d	nadu	nadu	nadi	nade, na:di			na:t-
125	play (v.)	*oy-	oyna-	oyna-	oyna-	oyna	oyno	oyna	uyna	vïl'a	oyna	o:yn(')o:	oyna	oyna	oyna	oyna	oyna	oyna	o:na, u:na	oyna	oyna	ojna	oyna	oyna	oyna, (uyna)	oyna	uyna	oyna	oyna	oyna	oyna	oyna	ɔyna	o:nńo:
126	cheek (n.)	*kamati
126	cheek (n.)	*sʌpam
126	cheek (n.)	*čira																																										qirai	qirai
126	cheek (n.)	*de:re
126	cheek (n.)	*sasa
126	cheek (n.)	*pul
126	cheek (n.)	*eldi
126	cheek (n.)	*ančan
126	cheek (n.)	*kačar																																	xacar	xasar	xačir	xačir	xacar	kačir		nʥamba	qɯdʐa		xadʑar			qacar	qacar
126	cheek (n.)	*kalka																																			xalx	xalxa
126	cheek (n.)	*cagda																																							ʧaGdaʁai						ʉrɐʉ
126	cheek (n.)	*yạyŋak	yaŋaḳ		ya:ḳ, t́aaḳ		d'a(a)ḳ ~ χ	yanaġ	yaŋaḳ		yanaḳ	hïŋa:k	yanak	žaḳ bor	ǰayaḳ	yayak, yanaχ	žaḳ bor	naaχ			yayaḳ	ča:ɣəm		yanaχ	yaŋaḳ, yïŋaḳ	na:ḳ	yanaḳ		yanak	yanaḳ	čaaḳ
126	cheek (n.)	*bet	bit, pit														bet			bet			bet
126	cheek (n.)	*yumurtka								[pit] śəʷmardi
126	cheek (n.)	*iedes																																iedes
126	cheek (n.)	*beŋiŕ																														mäŋza
126	cheek (n.)	*yü:ŕ																															yuz
126	cheek (n.)	*ḳup bor																	gop bor
127	pus (n.)	*umi
127	pus (n.)	*korom
127	pus (n.)	*nia:
127	pus (n.)	*muni:
127	pus (n.)	*naga																																	nuux	n'agahan						naG
127	pus (n.)	*idege																																	ide:n, ide:r	edeere		idə:n						yidi	ndii
127	pus (n.)	*pöge																																						xwə:s		hosuŋ	xosun			husun
127	pus (n.)	*iri	äräŋ			yiriŋ	iriŋ	irin	eren		irin		iyrin	iriŋ	irin	irin	ĭrĭŋ	ɘrɘŋ		iriŋ	irin		irin	yireŋ		iriŋ	eren	iriŋ	irin	iriŋ	iriŋ	žiriŋ	yiriŋ	iriŋe	ö:rs bor		ör bor	ö:re bor			jaara		irun						irim
127	pus (n.)	*pür								pür
128	fly (v.)	*tǝnpa-
128	fly (v.)	*nʌl-
128	fly (v.)	*deg-																																						dərdə-,dərdu- bor
128	fly (v.)	*segde-
128	fly (v.)	*punes-																																							hunəs	məʂ	musɯ	musi		məsɯ
128	fly (v.)	*nis-																																	nis-	ni:de-	nis-	nis-	neid­						nasi		nisa-, nisi-	nis-	nis-
128	fly (v.)	*uč-	Oč-, uc-	uč-	uč- ~ uš-	uč	uč	uč	os	vɘʷś	uč		uč	uš	uč	uč, uc	ŭš	učuχ	? uč	uč	uč	uč	uš	uč, uš, üč	uš, uč, üč	učuḳ	oč	uˁš	uč	uč	uš	uč	uč
128	fly (v.)	*köt-										köt																						köt
129	hole (n.)	*ana
129	hole (n.)	*mipi
129	hole (n.)	*kul
129	hole (n.)	*saŋa-
129	hole (n.)	*ulteke
129	hole (n.)	*nüken																																	nüx(en)	nü:xen		nüken	nüken, nökön	nugu	nøhgø	nɵkuŋ	nokiən	nukuo	nukua	nuχgu, nuχguŋ			nüken
129	hole (n.)	*oŋporxa:																																			oŋrxa	oŋhorxa:
129	hole (n.)	*teĺ, tel	tĕšik		težik			dešik, dälik	tišek		tešik		delik	tesik	tešik	tešik	tesĭk	tizɘk		tešik	tešik		tesik		telïḳ, tel'ïḳ	težik	tišek	delĭk	delik,	dešik	dežik	töšük	tešik
129	hole (n.)	*ü:t				üt	üyt					ü:t						üt				üdük				üt		üt			? üt
129	hole (n.)	*kaya																																χayaɣas
129	hole (n.)	*sit								šədək
129	hole (n.)	*top, töp																	teplük			toptuḳ
130	grow (v.)	*sǝnta-
130	grow (v.)	*putǝ-
130	grow (v.)	*paya-
130	grow (v.)	*opu-
130	grow (v.)	*moya-
130	grow (v.)	*cara-
130	grow (v.)	*kil-
130	grow (v.)	*baldi-
130	grow (v.)	*mute-
130	grow (v.)	*pul-
130	grow (v.)	*huasi-
130	grow (v.)	*pegdi-
130	grow (v.)	*olgo-
130	grow (v.)	*siged-																																							ʃiged	ʂʥigə		shuguotu
130	grow (v.)	*ur(e)-																																	urga-	urga-	urh-	urha-	urga			wɵr					urɣu-	urqu-
130	grow (v.)	*ös-	ö(y)s-	os-	ö(:)s-		ös		üθ	üs	ös			ös	ös	ös, es	ös	ös		ös	ös	ös	ös			ös	üs	öˁs		ös	ös	ös	ọs		ös-		ös-	ös-		euse		osi	osɯ	wosi	wuusi	usɯ		os-	ös-
130	grow (v.)	*ö:n-										ü:n													ün			ün				ün		ü:n
130	grow (v.)	*ulugad-		ulgay-								ula:t																						ula:t
130	grow (v.)	*bedü-						böyü					bü:						bidi										büyü
130	grow (v.)	*kök-																	ki:ekär
130	grow (v.)	*čaŋna, čïŋna-																						čaŋna, čïŋna
131	head (n.)	*binta
131	head (n.)	*atama
131	head (n.)	*kasira
131	head (n.)	*kama
131	head (n.)	*kara
131	head (n.)	*tinpu
131	head (n.)	*minpu
131	head (n.)	*tay kali
131	head (n.)	*dili
131	head (n.)	*irgü
131	head (n.)	*tolu																																	tolgoy	tolgoy	tolha	tolha:	tologoy		toloʁui			terghai	tulighui
131	head (n.)	*tari																																		tarxi			tarikin
131	head (n.)	*hekin																																						oki							ekin	xeki	hekin
131	head (n.)	*teri																																								tɵrɵŋ	ʨiaorun			turu		teri’ü
131	head (n.)	*mali	paš, baš	bas	baš, paš	baš	baš	baš	baš	puś	baš	bas	baš		baš	baš, bas	bas	pas	ba:š	baš	baš	pas	bas	paš, baš	paš	paš	baš	baˁš	baš		baš	baš	bɔš	bas
131	head (n.)	*kelle bor						källä bor																						kelle bor
132	belly (n.)	*wata
132	belly (n.)	*para
132	belly (n.)	*xemu
132	belly (n.)	*bokkon
132	belly (n.)	*uri
132	belly (n.)	*pukte
132	belly (n.)	*gudege
132	belly (n.)	*gede																																	gedes(en)	gedehen	gesn	gedesen, gesen	gedesen		gedesən		khiʥiɛsun	gidiesi	gɛdɛsɛ				getesün
132	belly (n.)	*kepeli																																						ke:li		ke:lə	khiɛli		kiile	kele, kile		ke’eli
132	belly (n.)	*ič	ĕč		ič, iš		ič		es			is		iš			ĭs	ɘstɘ		ič			iš		ičige, ičike, ičiki, ičikï			iˁštĭ		ič	ižin	ič		is
132	belly (n.)	*kurgsak							ḳorhaḳ		ḳursaḳ			ḳursaḳ		kursaχ				ḳursaḳ	ḳursaḳ		ḳursaḳ	χusaχ		ḳursaḳ	ḳorsaḳ					ḳosaḳ
132	belly (n.)	*kạrïn		caren, karin	ḳarïn	ḳarïn		ġarïn		χïrəm	ḳarïn		karnï	ḳarïn	ḳarïn	karïn	ḳarïn	χarïn	ḳa(:)rïn			ḳa:rən			ḳarïn	ḳarnï	ḳarïn		karïn	ġarïn	χïrïn	ḳerin	ḳɔrin
133	shoulder (n.)	*kena
133	shoulder (n.)	*kata
133	shoulder (n.)	*ǝskʌy
133	shoulder (n.)	*bog-
133	shoulder (n.)	*miure																																	mör(ön)	mür			mürü	mur	murə							muru	möri
133	shoulder (n.)	*dalu																																								dalaŋ	dalɯ	dalu	dalii	dalian, dalen
133	shoulder (n.)	*emge				egin	iyin		iŋbaš					iyin	imbaš	iin	iyĭn	iŋnɘ		iyin	inbaš	äŋnɘ	iyin		igen		iŋbaš			egin	egin					e:m	e:m	e:m
133	shoulder (n.)	*öĺün																								öštü		öˁhün				höšnä
133	shoulder (n.)	*omuŕ									omuz		omuz																omuz			omuz
133	shoulder (n.)	*yagrïn	yawrïn		d́arïn, yarïn				yawrïn			hannï												yaɣrï, yargï										sarïn
133	shoulder (n.)	*čekin						čiyin																	ǰigin
133	shoulder (n.)	*kol							ḳulbaš	χulbuśśi																	ḳulbaš
133	shoulder (n.)	*yelke																														yälkä	yelka
134	claw (n.)	*tuma
134	claw (n.)	*top
134	claw (n.)	*xosi:
134	claw (n.)	*šopa
134	claw (n.)	*kimu																																	xums(an)		xumsn	xumsan	kimuhun	kimčə	xəməsən	Gomsoŋ	Gɯmusun	chenpuzi	qimusi			kimusun	qimusun
134	claw (n.)	*sabar																																	savar	habar			sabar
134	claw (n.)	*ǰaǰu																																												ʤuaʣɯ
134	claw (n.)	*ǰaynag						ǰaynaġ
134	claw (n.)	*tïrmaḳ		termac	tïrvaḳ ~ tïrbaḳ		tïrmaχ		tïrnaḳ	čɘrne	tïrnaḳ	tarbak	tïrnak	tïrnaḳ	tïrnaḳ	tïrnaχ	tïrnaḳ	tïrɣaχ		tïrmaḳ	tïrnaḳ	tərɣaḳ	tïrnaḳ			tïrɣaḳ	tïrnaḳ	dïrbaḳ	tïrnak	dïrnaḳ	dïrbaḳ	tirmaḳ	tirnɔḳ	tïŋïraχ
134	claw (n.)	*čaŋ bor																	čäŋg bor
135	which?	*očimkən?
135	which?	*xoni
135	which?	*ir
135	which?	*e-
135	which?	*ali																																	al'	alin	al'k	əle	ali	ali	aalə	anə	ali	aige	ali	ani		ali	ali
135	which?	*xa-	ḳaysï	chaym	ḳayazï, ḳayï	ḳań	kažï	hansï (biri)	ḳayhï	χəžɘ	ḳaysï	kahïs		ḳaysïsï	ḳaysï	ḳaysï	ḳay(sïsï)	χayzï		ḳaysï	ḳaysï		ḳaysï(sï)	ḳaysï, ḳaysare	ḳaysï	ḳayzï	ḳaysï	ḳaysï	hangi(si)	haysï	ḳayï(zï)	ḳaysi	ḳay(si)	χaya, χannïk, χahïs
135	which?	*angi									angi(si)		angïsï
136	dig (v.)	*pǝr-
136	dig (v.)	*pʌkʌ-
136	dig (v.)	*pete-
136	dig (v.)	*xule:-
136	dig (v.)	*malta-																																	malta-	malta-	malt-	malta-	malta-	malte-	malta	mantal	manta	manta	manta	manta		malta-
136	dig (v.)	*uku-																																					uxu-										uqu-
136	dig (v.)	*kaŕ-	ḳas-	cas-	ḳas-	ḳaz	ḳas	ġazï	ḳaδ(ï)		ḳaz	kas	kaz	ḳaz	ḳaz	kaz	ḳaz	χas	ḳaz	ḳaz	ḳaz	ḳas	ḳazï	ḳazï	ḳaz	ḳas	ḳaz	ḳaz	kaz	ġaz	ḳaz	ḳaz	ḳazi	χas
136	dig (v.)	*čav-								čav
137	pull (v.)	*pik-
137	pull (v.)	*tʌlʌy-
137	pull (v.)	kɨs-
137	pull (v.)	*ta:n-
137	pull (v.)	*goti-
137	pull (v.)	*iru-
137	pull (v.)	*tata-																																	tat-	tata-	tat-	tata-	tata-	tate-	hda	ʂda					tata-	tata-
137	pull (v.)	*cirge-																																								ʨirgə			qida	ʧire,ʧiri
137	pull (v.)	*lake- bor																																									laji bor	lake bor
137	pull (v.)	*tart-	tart-	tart-	tart-	tart	tart		tart	turt	tart	tart		tart	tart	tart	tart	tart		tart	tart	tart	tart	ta:(t)	tart	tart	tart	tïˁrt		dart	tïrt	tart	tɔrt	tart
137	pull (v.)	*ček-						čäk			ček		ček						čäk										ček	ček
138	hot	*nuka-
138	hot	*atu-
138	hot	*tǝp-
138	hot	*tʌtɨ-
138	hot	*peku-
138	hot	*očkoli
138	hot	*xala-																																	xalu:n	xalu:n	xalun	xalu:n	xalu:n	xalun	xaluun	xala	qalun	khalen	xaloŋ	χ ulɔ	qalu:n	qala’un	qalawu:n
138	hot	*isi-	isü	issi-	izig, üzüg	isig	izü	isti	eθe		sïǰaḳ	iti:	sïǰak	ïssï	issi	issi	ïstïḳ, (ïssï)	ɘzɘg		ïsïḳ	issi	izɘɣ	issi	ïssï	issïg	izig	esse	iˁsĭɣ	sïǰak		izig	issiḳ	issiḳ	iti:
138	hot	*üri								vɘri
138	hot	*kï:ŕ-																						ḳïzïgu						ġïzġïn		ḳiziḳ
138	hot	*da:ɣ bor																	då:ɣ bor
139	firewood (n.)	*kǝmi
139	firewood (n.)	*taki-n-kǝi
139	firewood (n.)	*taka mǝnǝ
139	firewood (n.)	*sinpa
139	firewood (n.)	*misinki
139	firewood (n.)	*citul-
139	firewood (n.)	*cangcak bor
139	firewood (n.)	*ttayl kam
139	firewood (n.)	*mo:
139	firewood (n.)	*deg-je-gu
139	firewood (n.)	*šü:je
139	firewood (n.)	*tüle-																																	tüle:(n)	tüle:n	tülən	tülö:n	tülejen	tule:	teleen	telaŋ	tulian		tuliɛ:n	ʧilɔ	tʉle:n		tüle:n
139	firewood (n.)	*dagu																																										daghu	shdaghua
139	firewood (n.)	*o:tun	otïn	odim		otuŋ	odïn	odun	utïn	vudə	odun		odun	otïn	otun	otun	otïn	odïŋ(nar)	hu:otun	otun		o:duŋ	otïn	o(:)tïn, ocïn, ucïn	otun, otïn	oduŋ	utïn		odun	odun		otun	ọtin
139	firewood (n.)	*ï(ń)gač		agač								mastar									aγač		aɣaš					(odaar) neš			ïyaš			(ottor) mas
140	remain (v.)	*nəkə-
140	remain (v.)	*təntə-
140	remain (v.)	*nam-
140	remain (v.)	*me:ne-
140	remain (v.)	*ama-
140	remain (v.)	*dere-
140	remain (v.)	*tuta-
140	remain (v.)	*bi-
140	remain (v.)	*eme-
140	remain (v.)	*püle-de-																																	üld-	ülde-, üle-	üld-	ülde-		xulkə:, xul	hele		fəiliə	huli	fulee	fule		hule-, hüle-
140	remain (v.)	*kocuru-																																								ħʥөr							qocuru-
140	remain (v.)	*ka:l-	ḳal-		ḳal-	ḳal		ġal	ḳal	yul	ḳal	ka:l	kal	ḳal	ḳal	kal	ḳal	χal	ḳa:l	ḳal	ḳal	ḳal	ḳal	ḳal	ḳal	ḳal	ḳal	ḳal	kal	ġal	artïp ḳal	ḳal	ḳɔl	χa:l
140	remain (v.)	*ạrt-		art-			art																								artïp ḳal
141	cold	*samu-
141	cold	*pi-n-kuru
141	cold	*piya-
141	cold	*ǝl-
141	cold	*cʌkʌ-, ciki-, cɨku-
141	cold	*gil-
141	cold	*xiŋü:-
141	cold	*edetkuli-
141	cold	*sima-
141	cold	*köyi-																																	xüyten	хüyten	kiitn	ki:ten	xuitun	kuitən	kyyten	kitaŋ	kuiʨiən	kuitian	kuiden	kuitɔ, kuʧtɔ		koyiten	küiten
141	cold	*sog-ïk, sạg-uk		saogh	sooḳ	soɣïḳ	sooḳ	soyuġ	hïwïḳ	sivɘ	suvuḳ		su:k	suwïḳ	suwuḳ	suvuk, suvuχ	suïḳ	sooχ	sovuḳ	suuḳ	suwuḳ	sooḳ	suwïḳ	soχ		so:ḳ	suïḳ	sooḳ	soɣuk	sowuḳ	sooḳ	soɣuḳ	sɔvuḳ
141	cold	*tum										tïmnï:																						tïmnï:
141	cold	*tot																							tot
142	feather (n.)	*pana
142	feather (n.)	*kis
142	feather (n.)	*upV
142	feather (n.)	*deg
142	feather (n.)	*punga
142	feather (n.)	*xini
142	feather (n.)	*noːŋur
142	feather (n.)	*nepu
142	feather (n.)	*pödü																																	öd(ön)	üden, hodon		öden	üdün	udəs	hodən	hotuŋ	xodun		fuudi			odun	hödün
142	feather (n.)	*wugasi bor																																										wughuasi
142	feather (n.)	*tü:k			tük	tüsi		tük		tɘʷk		tü:	tüy		ḳanatlï tük	tik					tük	tük						tük	tüy					tü:
142	feather (n.)	*yüg																čüg								čüg					čüg
142	feather (n.)	*ka:ynat					ḳanat				ḳanat				ḳanatlï tük
142	feather (n.)	*ye:lek						läläk																mimiluχ						yelek
142	feather (n.)	*yuŋ		yung-
142	feather (n.)	*kawur bor							ḳawïrhïn bor								ḳawïrsïn bor										ḳaurïy bor							kuorsun bor
142	feather (n.)	*par bor												pär bor					(šå:-)pär bor														pat bor
143	cough (v.)	*saku-
143	cough (v.)	*sipa-
143	cough (v.)	*sek-
143	cough (v.)	*kici-
143	cough (v.)	*sim-ki-
143	cough (v.)	*puča-
143	cough (v.)	*kaniga-																																	xania-	xanyaa	xənə-	xanya:-	xanya-, xanye-	xane:d	xanaa	xana	qana	khania	xanaa	χana	qaɪnʌ-
143	cough (v.)	*yöt-kir-					yödülde		yütäl, yütker			hötölö:		žötel, žötkir	ǰötgür	ötkür, etkir	žötel	čidɘl		ǰötöl	yötkür		yötkir		yüter, (yutur)	čedir	yötker, yütäl	čödür			čödür	yötäl	yọtal	sötölün
143	cough (v.)	*üskür-		oscur-				öskür		üzɘr	öksür		ü:sür						iesür										öksür	üsgür
144	thin	*usu-
144	thin	*pǝsǝ-
144	thin	*pisi-
144	thin	*kʌnʌ-
144	thin	*yal-
144	thin	*jalanga
144	thin	*nar-															žara-			ǯarō											čarɨɣ-da-				nariyn	narin	nərxn	nəren	narin	narin	narən	na:raŋ	narun	narəŋ	narin	narɔ		narin	narin
144	thin	*nem-																																	nimgen	nimgen	nimgn	nimgen	nimgen	ningen	nemgen	niŋGaŋ	ninkiən		nəŋgen	niŋgɔ
144	thin	*yub-ḳa				yuḳa	d'uḳa		yoḳa	śuɣa	yufḳa			žuḳa	ǰuḳa		žŭḳa	čuɣa(ǰaχ)		ǰuḳa		čuɣaǰa:ḳ	yuḳa	yoχpa	yuḳa	čuɣa	yuḳa	čuɣa		yuḳa	čuɣa	yupḳa, yuḳḳa, župḳa	yupḳa
144	thin	*yinč-ge			čičke	yinčge		inǰä		śinźe	inǰe	hinn'iges	inǰä	žiŋiške	iŋičke	inčke	žĭŋĭške	nɘske		ičke		čɘčkæǰe:k	yiŋiške	läški, neške	šike, (sike)		nečkä	niŋge	inǰe	inče	čiŋge	inčike, dial. iŋičke	iŋička	sinńiges
144	thin	*nazuk bor						nazik bor		näδek bor											nå(:)zuk bor
145	grass (n.)	*kusa
145	grass (n.)	*pɨl-k
145	grass (n.)	*ora:
145	grass (n.)	*niaja
145	grass (n.)	*ču:ka
145	grass (n.)	*ebe																																	övs(ön)	übhen	övsn	övsen	übesen	eus	wesən	ebsɵŋ	osun	biesi	vesə	veisun	ebȧsun	ebesun	ebesün
145	grass (n.)	*öleŋ	üläŋ		ölöŋ		ölöŋ		ülän		ölen												ölen			öleŋ	ülän
145	grass (n.)	*kö:k		kukel																								kök
145	grass (n.)	*ot						ot			ot	ot	ot			ot, yašot		ot	oot		ot	ot			oht	ot			ot	ot	oˁt	ot	ọt	ot
145	grass (n.)	*korïk								kurək
145	grass (n.)	*čöp												(kök) šöp			šöp			čöp				čöp, čüp								čöp
145	grass (n.)	*sigen																													sigen
145	grass (n.)	*kïrdïk bor													kïrdïk bor
146	foam (n.)	*awa
146	foam (n.)	*teng
146	foam (n.)	*kamu-
146	foam (n.)	*xapu-
146	foam (n.)	*xoya
146	foam (n.)	*(x)o:b-
146	foam (n.)	*čobi:, šobi:
146	foam (n.)	*koCo
146	foam (n.)	*momo																																								momodzi	momodzɯ	momozi		mɵmɵʣɯ, mɵʣɯ
146	foam (n.)	*köp-		kobelek	köbük		köbük	köpük	kübek	kəʷbəʷk	köpük		köpük	köbik	kömük	köbük	köbĭk	köbɘk		köbük	göbük	ko:β'ük	köbik		kivek, (kevïk)	köbük	kübek	köˁpük	köpük	köpür		köpük, kövük	kọpik		xö:s(ön)	xö:hen	kö:sn	kö:sen	kö:sün	xwə:s	køwəg	Gɵ			koosə				kö:sün
146	foam (n.)	*kügen bor										kügen bor																						kü:gen bor
146	foam (n.)	*kaf bor																	kaf
147	sour	*sinpu
147	sour	*sʊ-
147	sour	*gosi-
147	sour	*jitku
147	sour	*juyar-
147	sour	*xidar
147	sour	*gasi																																	gašu:n	gašu:n			gašu:n			Gaɕɵŋ	qɯʂun	khezheng		Gaʃilaʁei
147	sour	*eksi									ekši		i:ši, iyši																ekši								išklŋ	iskeleŋ			sgəmel				xaɕin
147	sour	*ju-																																						ǯusun
147	sour	*ačï-			aǰïɣ, ačḳïm		aču		äse	yüźɘ		ahï:						ačaan			aččï	ačəɣ	aššï		ačïɣ	ačïɣ	äče	aǰïɣ			ažïɣ	aččiḳ		ahï:
147	sour	*mïstï													mïstï
147	sour	*kïčkïl			ḳïčḳïlaḳ												ḳïšḳïl			ḳïčḳïl
147	sour	*kuǰur														kuǰur
147	sour	*turš bor						turš bor						turïšlï bor					turš bor		turšu bor									turšï bor
147	sour	*nordon bor																															nɔrdɔn
148	full	*man bor
148	full	*miti-
148	full	*tunpa-
148	full	*ka-, sa-
148	full	*kʌtʌ-
148	full	*jalu-
148	full	*doki
148	full	*tiasi
148	full	*eyu-
148	full	*milte-
148	full	*del-ge-re-																																	dü:ren	dü:ren	dürŋ	dü:reŋ	dü:reŋ	dure:n	dyyreŋ	dərgisaŋ	дурун	duran	дiу:рен	dur	dʉrgɒ:n		du’uren, du’ureng
148	full	*tol-	tol-	to(u)lu	toltïra	tolu	tolo	dolu	tulï	tulli	tolu	toloru	dolu	tolɣan, tolïḳ	tolu	tolu	tolï(ḳ)	toldïra	tu(:)ola	toltura	tolu	toldəra	tolï	tolu	tolo, tolu	toldura	tulï	dolu (dolï)	dolu	dolï	dolu	toluḳ, tola	tọla	toloru
149	day (n.)	*piru
149	day (n.)	*nal
149	day (n.)	*nac
149	day (n.)	*ine-gi:
149	day (n.)	*tirga, türga
149	day (n.)	*üdür																																	ödör	üder	ödr	öder	üder	udur	udur	udər	udu	duer	dur	udər	ɵdʉr	udur	ödür
149	day (n.)	*kün	kOn, kün	kun	kün	kün	? kün	kündüz, kün	kön	kun	kün	kün	gün	kün	kün	kün, kin	kün	kün	kün (kin)	kün	gün	kun'	kün	kun, gun	kön, kün, (kon, kun)	kün	kön	hün	gün	gün	χün	kün	kun	kün
150	sleep (v.)	*na-
150	sleep (v.)	*ca-
150	sleep (v.)	*a:b-
150	sleep (v.)	*dedu
150	sleep (v.)	*a:m-
150	sleep (v.)	*pu:k-
150	sleep (v.)	*umta-																																	unta-	unta-	unt-	unta-	unta-	wante-	nda	təra	huntura	(u)nta	ntəraa	huntəra, huntra		unta-	unta-
150	sleep (v.)	*nuya-																																							nuur	nɵr, ŋgelə	no	nerri	noor	nur
150	sleep (v.)	*udu-		uyu-		udï						utuy	uyu					uzu				uzu			uzu	uzu		udu (utu)	uyu		udu			utuy
150	sleep (v.)	*uyḳla-	yoḳla-, yuḳla-		uyḳta-,uytta-		u(yu)χta		yoḳla		yuḳla			uyḳïla	ǰuḳla	yukla	ŭyïḳta			uḳta	yuχla		uyḳla	uχla			yoḳla			uḳla		uχla	uχla
150	sleep (v.)	*yat-						yat											yat											yat
150	sleep (v.)	*śïvər-								śïvər
151	month (n.)	*tuki
151	month (n.)	*tʌl
151	month (n.)	*biaga
151	month (n.)	*sara																																	sar	sara	sar	sara	haran	sar	sara	sara	sara	sara	sara	sara, ʦara		sara	sara
151	month (n.)	*ay	ay	ay	ay	ay	ay	ay	ay	uyəχ	ay	ïy	ay	ay	ay	ay	ay	ay	ha:ay	ay	ay	ay	ay	ay	ay, (äy, ey)	ay	ay	ay	ay	ay	ay	ay	ɔy	ïy
152	white	*siara-								šurə
152	white	*gilta-
152	white	*bag-
152	white	*čaga-																																	caga:n	saga:n	cahan	caha:n	cagān	čigān	tʃaʁaan	ʨixaŋ	ʨɯGan	chighang	tɕaGaan	ʧiχɔ, ʧɔχɔ		caqa’an	ciga:n
152	white	* čelke bor										če:lke: bor
152	white	*aḳ-	aḳ	ac	aḳ		aḳ	aɣ	aḳ		aḳ		ak	aḳ	aḳ	ak	aḳ	aχ		aḳ	aḳ	aḳβus	aḳ	aχ	aḳ	aḳ	aḳ	aḳ		aḳ	aḳ	aḳ	ɔḳ
152	white	*ürüŋ				ürüŋ													hürün (hirin)															ürüŋ
152	white	*beyaz bor									beyaz bor		biyaz bor																beyaz bor
153	sew (v.)	*tǝntu-
153	sew (v.)	*nup-
153	sew (v.)	*kip-
153	sew (v.)	*kupi-
153	sew (v.)	*ul-
153	sew (v.)	*ara-
153	sew (v.)	*xaŋan-
153	sew (v.)	*oya-																																	oyo-	oyo-	uy-	uya-	ojo-	oy-					yuu,xuu,yiu	fija, ʃya	wɔyʌ-		oya-
153	sew (v.)	*xala-																																							xala, xaa	xa:
153	sew (v.)	*side-																																								ʂde	ɕiʥiə	shidi
153	sew (v.)	*tik-	tik-	tich-	tik-			tik	tek		tik	tik	dik	tik	tik	tik	tĭk	tɘk	tik	tik	tik	tɘk	tik	tiχ	tek, tïḳ	tik	tek		dik	tik		tik	tik	tik
153	sew (v.)	*kök-			köktö-		köktö
153	sew (v.)	*yib-								śɘʷle
153	sew (v.)	*dagra-																										daara(n)			da:ra
154	kill (v.)	*kǝrǝ-
154	kill (v.)	*cuk-i-
154	kill (v.)	*wa:-
154	kill (v.)	*ala-																																	al-	ala-	al-	ala-	aĺa­-	al-	ala	ala	ala	ala	ala	ala-	ola-	ala-	al-
154	kill (v.)	*öl-(t)ür-	öytir-		öltör- ~ öltür-	ölür	öltür	öldür	ülter	vɘʷler	öldür	ölör	öldür	öltir	öltür	öldir	öltĭr	ödɘr	hilä:r	öltür	öltür	ö:lür	öltir	ölter	yulur, (yulïr, yülür, ülür)	ödür	üter	ölür	öldür	öldür	ölür	öltür	ọldir	ölör
154	kill (v.)	*yara et-		yara et-
155	jump (v.)	*tǝnpǝ-
155	jump (v.)	*wǝntǝ-
155	jump (v.)	*maya-
155	jump (v.)	*pana-
155	jump (v.)	*tɨl-
155	jump (v.)	*pʌtu-i-
155	jump (v.)	*hurku-
155	jump (v.)	*xektine-
155	jump (v.)	*pete-
155	jump (v.)	*jelŋe-
155	jump (v.)	*tu:san-
155	jump (v.)	*copkoru-
155	jump (v.)	*teski-
155	jump (v.)	*mikčaː-
155	jump (v.)	*degü-																																		debxer						dulə, duləsaŋ	ʥiaoli	diaoli	diuli, duuli	dauli, dəuli		duyal-	dü:li-
155	jump (v.)	*kara-																																		xaray	hərəd-	hərə:de-	xaray-	kare:
155	jump (v.)	*pesüre-																																	üsre-	hüre-			üsür-,üser-	xəsur	husur
155	jump (v.)	*kargï-																					ḳarɣï
155	jump (v.)	*a:t-la-						atïl, atlan			atla		atla								atïl					attï			atla
155	jump (v.)	*oy-										oy																						? oy
155	jump (v.)	*ïstan-										ïstan																						ïstan
155	jump (v.)	*se:k-	sägir-, säkir-	sechir-	sekir-	sekri	sekir		hiker	sik	sekir			sekir	sekir	sekir	sekĭr	segɘr		sekir				seker			siker					säkrä	sakra
155	jump (v.)	*ḳalï-			ḳalï-		ḳalï																								χalï
155	jump (v.)	*bök-																							poḳïr					bök
155	jump (v.)	*et-, it-																				idɘn
155	jump (v.)	*šura-																										šura (šïra)			šura
156	throat (n.)	*nǝmi-do
156	throat (n.)	*mok (kumu)
156	throat (n.)	*nimnenki
156	throat (n.)	*bilga																																						bilgara bor
156	throat (n.)	*xapat
156	throat (n.)	*čeke, šeke
156	throat (n.)	*moni
156	throat (n.)	*kogul																																	xooloy	xo:loy	xo:l-	xo:lo	xo:loy				Goləi	khuolo	xoolo	guli	qo:lɛɪ	qo’olai	qo:lai
156	throat (n.)	*bakala-gur																																				baxlu:r
156	throat (n.)	*boyordog																																							boʁordog	ɵ:ʨɵG
156	throat (n.)	*tamgak		tamac		tamɣaḳ	tamaḳ		tamaḳ					tamaḳ	tamaḳ	tamaḳ	tamaḳ	tamaχ		tamaḳ	tamaḳ	tamaḳ	tamaḳ			tabaḳ	tamaḳ					tamaḳ	tɔmɔḳ	tamaχ
156	throat (n.)	*bogaŕ, bokur			paku:r	boɣaz ,boɣuz		boɣaz	boɣaδ	pïr	boɣaz		buaz						boɣïz, boɣaz				boɣïrdaḳ	poɣtaχ	poɣïs		buɣaz	boos	boɣaz	boɣaz	boostaa	boɣaz, boɣuz
156	throat (n.)	*χabar-ga										kabïrga																						χabarɣa
157	woods (n.)	*yama
157	woods (n.)	*cisɨm
157	woods (n.)	*sup
157	woods (n.)	*mɔrɔ																																			modn		modon	xu:rt mo:d
157	woods (n.)	*buyan
157	woods (n.)	*dunse
157	woods (n.)	*pure
157	woods (n.)	*isag
157	woods (n.)	*sige																																						šigje bor
157	woods (n.)	*a-giː
157	woods (n.)	*poy																																	oy	oy	ö šuhu					ħi:		huai	fii	he		hoi
157	woods (n.)	*linko bor																																							linʨy bor	liŋkuo bor	linko bor
157	woods (n.)	*junja bor																																								dzidzɿra bor				zuŋʐa bor
157	woods (n.)	*orman	orman, Orman	orman					urman	vəʷrman	orman					orman(lïk)	orman				orman		orman				urman		orman			orman	ọrmɔn
157	woods (n.)	*ïgač			aɣaš arazï		aɣaš	aɣač				mas			aɣač			aɣas			aγačlïḳ	aač(aro:zə)	aɣašlïḳ			aɣaš		neš ḳaˁtïnda			ïyaš
157	woods (n.)	*da:g									daɣ		daa																					tïa
157	woods (n.)	*ara, arï			aɣaš arazï	arïɣ																aač(aro:zə)		arïɣ				arïɣ			arïɣ								ara
157	woods (n.)	*kuy bor																							χuy bor
157	woods (n.)	*togay bor												toɣay bor						toḳoy bor										toḳay bor		toḳay, toḳayliḳ bor
157	woods (n.)	*daraχtzor bor																														däräχzar bor	daraχtzɔr bor
158	there	*sə-
158	there	*u-
158	there	*ta-, te-																																	tend	tende	tend	tende	tende, tönde	tende	tende	tendə, taŋ			təndaii	tenʤile, tanʤile	tendȧ	tende	tende
158	there	*tia-
158	there	*xo-																																									həndə
158	there	*tiker																																										tikerda, tikhada
158	there	*a-	anda		anda	anta	anda		unda	unda	anda	(h)onno		ana kärada, ? <onda>	anda	anda	onda	anda		anda	onda	anda	onda	anta	anda	anda	anda	ïnda			ïnda	u yärdä		onno
158	there	*ora						orada					orada, orasï						uo:ra										orada
158	there	*ol																												ol yerde, o(l) tayda			ọ yerda
159	find (v.)	*mituka-
159	find (v.)	*tuma-
159	find (v.)	*caca-
159	find (v.)	*baka-
159	find (v.)	*ol-																																	ol-	olo-	ol-	ol-	olo-	ol-	ool	ɵl	olu	lu	olə		ɔl-	ol-	olu-
159	find (v.)	*tap-	tap-	tap-	tap-	tap	tap	tap	tap	tup	tap			tap	tab	tap	tap	tap		tap	tap	tap	tap	tapf	tap	tap	tap	tïˁp (tuˁp)		tap	tïp	tap	tɔp
159	find (v.)	*bul-				bul					bul	bul	bul						bul										bul					bul
160	flow (v.)	*nanka-
160	flow (v.)	*nel-
160	flow (v.)	*hɨlɨ-
160	flow (v.)	*xeye-
160	flow (v.)	*nubli-
160	flow (v.)	*urus-																																	urs-	urda-	urs-	uras-	ursa-	orse	urus		urusu		orosə			urusqa-	urus-
160	flow (v.)	*ciure-																																								ʨiurə			tiu	ʧiuri, ʧyri, ʧiri
160	flow (v.)	*taw-																																										tao
160	flow (v.)	*ak-	aḳ-	ag-/ah-	aḳ-	aḳ	aḳ	aχ	aḳ	yuχ	aḳ		ak	aḳ	aḳ	ak	aḳ	aḳ		aḳ	aḳ	aḳ	aḳ		aḳ, (aχ)	aḳ	aḳ	aˁḳ	ak	aḳ	aḳ	aḳ	ɔḳ
160	flow (v.)	*yügür-																																sü:r
160	flow (v.)	*tes-										tehin, testi:
160	flow (v.)	*bar-																	? var
160	flow (v.)	*üxür-																						für
161	many	*taka-
161	many	*yama
161	many	*tyan
161	many	*sika-
161	many	*opo-
161	many	*mana-
161	many	*man bor
161	many	*ha-
161	many	*mal-
161	many	*egdi
161	many	*bara-																																						bara:n
161	many	*amba-
161	many	*gere-n
161	many	*nab-du
161	many	*o:ki
161	many	*kete
161	many	*olan																																	olon	olon	oln	olon	olan	walan	olon	ɵlɵŋ	olon	wulan	luan	ulu		olon	olan
161	many	*dala:																																			dala	dala:
161	many	*köp	köp	cöp	köp		köp		küp					köp	köb	köp	köp	köp		köp	köp	kop'	köp	kop(ar)	kep, (gep)	köp	küp	köˁp(ey), köˁf(ey)		köp	χöy	köp	kọp
161	many	*čok						čoχ(lu)			čoḳ		čok																čok
161	many	*ö:k				üküš						ügüs
161	many	*elbeg bor																																elbeχ
161	many	*numay bor								numay bor
161	many	*ziya:d bor																	zịyå:d
162	chew (v.)	*newul-
162	chew (v.)	*sip-
162	chew (v.)	*sia-
162	chew (v.)	*niani-
162	chew (v.)	*sepke-
162	chew (v.)	*ǰaǰi-																																	ʒaǰla-	žažal-	ǰaǰil-	ǰaǰil-	ǯaǯil-	ǯaǯila-	dʒadʒil	ʥaʥil	dʐadʐulu	zhazher	jijili	ʤeʤi			jajil-
162	chew (v.)	*kebi-																																			kevl-	keve-	kibi, kebi-
162	chew (v.)	*keme-																																						keme-
162	chew (v.)	*čayna			šayna-		čayna	čeynä	säynä		čayna		čiyne	šayna	čayna	čayna	šayna	tayna	čäynä, čäylä	čayna	čayna	tayna	šayna	čäynä		tayna	čäynä	tayna	čiɣne	čeyne	dayna	čayna	čayna
162	chew (v.)	*ïšta										ïšta:																						ïsta:
162	chew (v.)	*čung-		cung-						čəʷmla
163	swallow (v.)	*yu(bu)t	yut-, yüt-		yüt-		d'ut	ud	yot	śəʷt	yut		yut	žut	ǰut	yut	žŭt		yu:ut	ǰut	yut		yut				yot		yut	yuwut		žut	yut
163	swallow (v.)	*nem-
163	swallow (v.)	*nümge-
163	swallow (v.)	*kota-
163	swallow (v.)	*amga-
163	swallow (v.)	*ǰalgi-																																	ʒalgi-	zalgi	zal'g-	zəlge-	ʒalgi-	ǯalgi-	dʒalGə	ʥalGa	dʐanqəi	zheke	qarigi,qaligi	ʤalʁe		jalgi-	jalgi-
163	swallow (v.)	*aburt-																								o:rta
163	swallow (v.)	*siŋir-				siŋir						ïńïr																						ïỹïhïn
163	swallow (v.)	*azïr																azïr				azïr									ažïr
163	swallow (v.)	*bat																										baˁtïr
163	swallow (v.)	*o:p-																						uχ
164	wet	*pe-
164	wet	*sopo-
164	wet	*nura-
164	wet	*cec-
164	wet	*čip-
164	wet	*mu:
164	wet	*usihe
164	wet	*ula-
164	wet	*noyi-																																	noyton	noyton	či:gtə	noyton	noyton	derbun	ʧiig	ni:taŋ	nəiʨiən	niutian	niiten	neitɔ,nitɔ		noyitan	noitan
164	wet	*sïb			suɣ		suulu				sïlaḳ				suu		su			suu	suw(lu)	suɣluɣ	suw(lï)				sulï		ïslak				suv
164	wet	*ö:l												höl				öl	he:l, hi:el							öl		öl		öl	öl	höl	họl
164	wet	*niala						yaš					yaš			yaš
164	wet	*inčegej										n'ïlčagay																						inčeɣey
164	wet	*yebi-			yibig										ǰibigen
164	wet	*sïtï-																							šïdïḳ, šidïk šïtïḳ
164	wet	*yüyeš							eweš							yivis, yüvüš								oyši, u:se, u:š			yüyeš
165	four	*neki
165	four	*diu-	tört	tort	tört	tört	tört	dörd	dürt	təʷvattə, təʷvadə, təʷvat	dört	tüört	dört	tört	tört	dört	tört	tört	tö:ört, tü:ört	tört	dört	tört	dört		dürt, türt, tört	tört	dürt	dört	dört	dört	dört	tört	tọrt	tüört	döröv(ön)	dürben	dörvn	dörven	dürben	durwe	dørwen	deraŋ	ʥiəran	dierang	deerang	derɔ	durbɔn	dorben	dörben
166	soft	*niko
166	soft	*yawa
166	soft	*mulang
166	soft	*pudɨl
166	soft	*uyan
166	soft	*ib-
166	soft	*napu
166	soft	*jasa
166	soft	*ukčuŋ
166	soft	*niamu, niumu
166	soft	*doyo
166	soft	*gengen
166	soft	*ulu
166	soft	*jögelen																																	ʒö:lön	zö:len	ǰö:ln	ǰö:len	ʒö:len	ǯeule:n	dʒyylen	ʥulaŋ	dʐoliən	zhuolian	julan	ʤilɔ	ǰɵ:lan	jo’olen	jö:len
166	soft	*yumu		yumsak		yumšaḳ	d'ymšaχ	yumšaġ	yomšaḳ	śemźe	yïmšaḳ		yïmïšak	žumsaḳ	ǰumušaḳ	imšaχ	žŭmsaḳ	nïmzaχ		ǰumšaḳ	jïmïšaḳ	čəmčaḳ	yumsaḳ	mičeχ, mišïχ	yumsaḳ, (yumsel)	čïmčaḳ	yomšaḳ	čïmǰaḳ (nimǰaḳ)	yumušak	yumšaḳ	čïmčaḳ	yumšaḳ, dial. žumšaḳ	yumšɔḳ	sïmnaɣas
166	soft	*imiges										imiges
166	soft	*närm bor																	närm bor
167	look (v.)	*mi-
167	look (v.)	*pʌla-
167	look (v.)	*po-
167	look (v.)	*iče-
167	look (v.)	*tuga-, tuba-
167	look (v.)	*sabu-
167	look (v.)	*üǰe-																																	üʒ-	üz-		üze-	üʒe-	uǯi	edʒe	uʥi	udʐə	wuji	rje, uje	uʤe, uʤi
167	look (v.)	*kali-ga-																																			xələ-	xələ:-
167	look (v.)	*ḳara-	ḳara-						ḳara					ḳara	ḳara		ḳara			ḳara	ḳara		ḳara		ḳara		ḳara					ḳara	ḳara					xara-	xara-						xarɘ		qara-		qara-
167	look (v.)	*kör-			kör-	kör	kör					kör						kör				kor'				kör		kör			kör			kör
167	look (v.)	*baḳ-		bag-	baḳ-			baχ		pəχ	baḳ		bak			bak			vaḳ					paχ, vaχ					bak	baḳ
168	nasal mucus	*pana mi
168	nasal mucus	*pana
168	nasal mucus	*pana kuso
168	nasal mucus	*pana-n tari
168	nasal mucus	*pana pukura
168	nasal mucus	*pana siru
168	nasal mucus	*ko-k-s mul
168	nasal mucus	*nia:																																	nus(an)	nyuhan	nusn		nisun	nos								nisun
168	nasal mucus	*ino
168	nasal mucus	*nigba
168	nasal mucus	*umiyik
[truncated: 1,169 more rows]
[truncated: 51 more columns]
