# Supplementary material for: Triangulation supports agricultural spread of the Transeurasian languages
Source: Nature. 2021 Nov 10;599(7886):616–21. doi: 10.1038/s41586-021-04108-8 (PMC8612925; doi:10.1038/s41586-021-04108-8)
Supplement: Supplementary file 3 — This zipped file contains Supplementary Data Files 1, 2 and 4–6; see Supplementary Information file for full descriptions (Supplementary Data File 3 is hosted externally; see Supplementary Information file for links). [file 41586_2021_4108_MOESM3_ESM.zip › 2021-02-02920E-s3/Eurasia3angle_synthesis_SI 6_E3a Matrix_REV07.07.xlsx]

## Sheet: Matrix
Site No.	SiteName	Site name local language	Region	Latitude	Longtitude	Age	Oldest Date BP	Youngest Date BP	Location	Cultures	1 Pottery	2 Painted pottery	3 Clay figurines/masks	4 String/cord design	5 Horizontal Z	6 Impressed ware	7 Incised ware	8 Basket pattern	9 Woven pattern	10 Geometric design	11 Parallel line decoration	12 Diamond pattern	13 Grid pattern	14 Dot pattern	15 Perforated rim	16 Diagonal design	17 Combware	18 Checkered design	19 Cordmarked	20 Vertical Z	21 Nail impressed	22 Applique	23 X pattern	24 Shallow dot pattern	25 Inverted V	26 Deep conical pot	27 Vertical wall flaring rim pot	28 Tubular jar constricted mouth	29 Slanted-mouth jar	30 Constricted mouth jar	31 Jar with everted mouth	32 Curled rim jar	33 Everted rim jar	34 Bulging belly jar	35 High-necked jar	36 Deepbellied jar	37 Large tubular vessel	38 Small jar	39 Tubular vessel
1	Xinglongwa	兴隆洼	West Liao	42.2738	120.171	Neolithic	8400	7200	Chifeng, Inner Mongolia	Xinglongwa	1	0	0	1	1	0	0	0	0	0	0	0	0	0	0	0	0	0	0	1	0	1	1	1	0	0	1	1	0	0	0	0	0	0	0	0	0	1	0
2	Sandaowanzi	三道湾子	West Liao	42.45	119.608	Neolithic	6500	5000	Aohan, Inner Mongolia	Hongshan	1	1	0	0	0	0	0	0	0	0	0	0	0	0	0	0	0	0	0	0	0	0	0	0	0	0	0	0	0	0	0	0	0	0	0	0	0	0	0
3	Baiyinchanghan Xinglongwa	白音长汗遗址兴隆洼时期	West Liao	43.3075	118.241	Neolithic	8200	7400	Linxi, Inner Mongolia	Xinglongwa	1	0	0	0	1	0	0	0	0	0	0	0	0	0	0	0	0	0	0	1	0	0	0	0	1	0	1	1	0	0	0	0	0	0	0	0	0	0	0
4	Nantaizi	南台子	West Liao	43.9078	119.023	Neolithic	8400	7200	Chifeng, Inner Mongolia	Xinglongwa	1	0	0	0	0	0	0	0	0	0	0	0	0	0	0	0	0	0	0	0	0	1	0	1	1	0	1	1	0	0	0	0	0	0	0	0	0	0	0
5	Penwayao	盆瓦窑	West Liao	43.1717	117.871	Neolithic	8400	7200	Keshiketeng, Inner Mongolia	Xinglongwa	1	0	0	0	0	0	0	0	0	0	0	0	0	0	0	0	0	0	0	0	0	0	1	0	0	0	0	1	0	0	0	0	0	0	0	0	0	0	0
6	Xiajiadian Upper	夏家店上层	West Liao	42.3533	119.163	Bronze Age	3200	2600	Chifeng, Inner Mongolia	Upper Xiajiadian	1	0	0	0	0	0	0	0	0	0	0	0	0	0	0	0	0	0	0	0	0	1	0	0	0	0	0	0	0	0	0	0	0	0	0	0	0	0	0
7	Xiaohexi Baiyinchanghan I	小河西遗址白音长汗I期	West Liao	42.605	120.403	Neolithic	8000	7000	Inner Mongolia	Xiaohexi	1	0	0	0	0	0	0	0	0	0	0	0	0	0	0	0	0	0	0	0	0	0	0	0	0	0	0	0	0	0	0	0	0	0	0	0	0	0	0
8	Xiaohexi Zhahai I	小河西遗址查海I期	West Liao	42.605	120.403	Neolithic	8000	7000	Inner Mongolia	Xiaohexi	1	0	0	0	0	0	0	0	0	0	0	0	0	0	0	0	0	0	0	0	0	0	0	0	0	0	0	0	0	0	0	0	0	0	0	0	0	0	0
9	Xiaohexi Yangjiawa	小河西遗址杨家湾类型	West Liao	42.605	120.403	Neolithic	8000	7000	Inner Mongolia	Xiaohexi	0	0	0	0	0	0	0	0	0	0	0	0	0	0	0	0	0	0	0	0	0	0	0	0	0	0	0	0	0	0	0	0	0	0	0	0	0	0	0
10	Zhaobaogou	赵宝沟	West Liao	42.605	120.403	Neolithic	7400	6500	Aohan, Inner Mongolia	Zhaobaogou	1	0	0	0	1	0	0	0	0	1	0	0	0	0	0	0	0	0	0	1	0	0	0	0	0	0	1	0	0	0	0	0	0	0	0	0	0	0	0
11	Xishuiquan	西水泉	West Liao	42.1673	118.897	Neolithic	6500	5000	Chifeng, Inner Mongolia	Hongshan	1	1	1	0	1	0	0	0	0	0	1	1	0	0	0	0	0	0	0	1	1	1	0	0	0	0	1	1	1	1	0	0	0	0	0	0	0	0	0
12	Baiyinchanghan Zhaobaogou	白音长汗遗址赵宝沟时期	West Liao	43.3075	118.241	Neolithic	7400	6500	Linxi, Inner Mongolia	Zhaobaogou	1	0	0	0	1	0	0	0	0	1	0	0	0	0	0	0	0	0	0	1	0	0	0	0	0	0	0	0	0	0	0	0	0	0	0	0	0	0	0
13	Baiyinchanghan Hongshan	白音长汗遗址红山时期	West Liao	43.3075	118.241	Neolithic	6500	5000	Linxi, Inner Mongolia	Hongshan	1	0	0	0	1	0	0	0	0	0	0	0	0	0	0	0	0	0	0	1	1	1	0	0	0	0	0	0	0	0	0	0	0	0	0	0	0	0	0
14	Baiyinchanghan Xiaohexi	白音长汗遗址小河西时期	West Liao	43.3075	118.241	Neolithic	8000	7000	Linxi, Inner Mongolia	Xiaohexi	1	0	0	0	0	0	0	0	0	0	0	0	0	0	0	0	0	1	1	0	0	1	0	0	0	0	1	0	0	0	0	0	0	0	0	0	0	0	0
15	Xitai	西台	West Liao	41.8203	120.092	Neolithic	6500	5000	Aohan, Inner Mongolia	Hongshan	1	1	1	0	1	0	0	0	0	0	0	0	0	0	0	0	0	0	0	1	0	0	0	0	0	0	0	0	0	0	0	0	0	0	0	0	0	0	0
16	Haminmangha	哈民忙哈	West Liao	44.035	122.003	Neolithic	6000	5000	Keshiketeng, Inner Mongolia	Haminmangha	1	0	0	0	0	0	0	0	0	0	0	0	0	0	0	0	0	0	0	0	0	0	0	0	0	0	0	0	0	0	0	0	0	0	0	0	0	0	0
17	Daiwangshan	岱王山	West Liao	43.1701	117.703	Bronze Age	3200	2600	Chifeng, Inner Mongolia	Upper_Xiajiadian	1	0	0	0	0	0	0	0	0	0	0	0	0	0	0	0	0	0	0	0	0	0	0	0	0	0	0	0	0	0	0	0	0	0	0	0	0	0	0
18	Hongshanhou	红山后	West Liao	42.3043	118.988	Neolithic	6500	5000	Chifeng, Inner Mongolia	Hongshan	0	0	0	0	0	0	0	0	0	0	0	0	0	0	0	0	0	0	0	0	0	0	0	0	0	0	0	0	0	0	0	0	0	0	0	0	0	0	0
19	Sifendi	四分地	West Liao	42.2324	118.553	Bronze Age	4200	3600	Chifeng, Inner Mongolia	Lower Xiajiadian	1	0	0	1	0	0	0	0	0	0	0	0	0	0	0	0	0	1	0	0	0	1	0	0	0	0	0	0	0	0	0	0	0	0	0	0	0	0	0
20	Yaowangmiao	药王庙	West Liao	42.1211	118.805	Bronze Age	4200	3600	Chifeng, Inner Mongolia	Lower Xiajiadian	1	0	0	0	0	0	0	0	0	1	0	0	0	0	0	0	0	0	1	0	0	1	0	0	0	0	0	0	0	0	0	0	0	0	0	0	0	0	0
21	Xiajiadian Lower	夏家店下层	West Liao	42.3533	119.163	Bronze Age	4200	3600	Chifeng, Inner Mongolia	Lower Xiajiadian	1	0	0	0	0	0	0	0	0	0	0	0	0	0	0	0	0	0	1	0	0	0	0	0	0	0	0	0	1	0	0	0	0	0	0	0	0	0	0
22	Shuiquan Zhaobaogou	水泉遗址赵宝沟时期	West Liao	43.5904	118.17	Neolithic	7400	6500	Linxin, Inner Mongolia	Zhaobaogou	1	0	0	0	1	0	0	0	0	1	0	0	0	0	0	0	0	1	0	0	1	0	0	1	1	0	0	0	0	0	0	0	0	0	0	0	0	0	0
23	Shuiquan Hongshan	水泉遗址红山时期	West Liao	43.5904	118.17	Neolithic	6500	5000	Linxin, Inner Mongolia	Hongshan	1	1	0	1	1	0	0	0	0	0	0	0	0	0	0	0	0	0	0	1	0	1	0	1	0	0	0	0	0	1	0	0	0	1	1	0	0	0	0
24	Shuiquan F18	水泉遗址F18	West Liao	43.5904	118.17	Bronze Age	4200	2600	Linxin, Inner Mongolia	Xiajiadian	1	0	0	0	0	0	0	0	0	0	0	0	0	0	0	0	0	0	0	0	0	1	0	0	0	0	0	0	0	0	0	0	0	0	0	0	0	0	0
25	Zhizhushan Hongshan	蜘蛛山红色时期	West Liao	42.3629	118.782	Neolithic	6500	5000	Chifeng, Inner Mongolia	Hongshan	1	1	0	0	1	1	1	0	1	1	1	0	0	0	0	0	0	0	0	1	1	1	0	0	0	0	0	0	0	0	0	0	0	0	0	0	0	0	0
26	Zhizhushan Lower Xiajiadian	蜘蛛山夏家店下层	West Liao	42.3629	118.782	Bronze Age	4200	3600	Chifeng, Inner Mongolia	Lower Xiajiadian	1	1	0	1	0	1	1	1	0	0	0	0	0	0	0	0	0	0	1	0	0	1	0	0	0	0	0	0	0	0	0	0	0	0	0	0	0	0	0
27	Zhizhushan Upper Xiajiadian	蜘蛛山夏家店上层	West Liao	42.3629	118.782	Bronze Age	3200	2600	Chifeng, Inner Mongolia	Upper Xiajiadian	1	0	0	0	0	0	0	0	0	0	0	0	0	0	0	0	0	0	0	0	0	1	0	0	0	0	0	0	0	0	0	0	0	0	0	0	0	0	0
28	Shangjifangyingzi Lower Xiajiadian	上机房营子夏家店下层	West Liao	42.376	118.604	Bronze Age	4200	3600	Chifeng, Inner Mongolia	Lower Xiajiadian	1	1	0	1	0	0	0	1	0	0	0	0	0	0	0	0	0	1	1	0	0	1	0	0	0	0	0	0	0	0	0	0	0	0	0	0	0	0	0
29	Shangjifangyingzi Upper Xiajiadian	上机房营子夏家店上层	West Liao	42.376	118.604	Bronze Age	4200	3600	Chifeng, Inner Mongolia	Lower Xiajiadian	1	1	0	0	0	0	0	0	0	0	0	0	0	0	0	0	0	0	0	0	0	0	0	0	0	0	0	0	0	0	0	0	0	0	0	0	0	0	0
30	Xiliang Jinggouzi	西梁-井沟子	West Liao	43.3835	118.249	Neolithic	7060	6885	Linxi, Inner Mongolia	indeterminate	1	0	0	0	0	0	0	0	0	0	1	0	1	0	0	1	0	0	0	0	0	1	1	1	1	0	0	0	0	0	0	0	0	0	0	0	0	0	0
31	Erdaojingzi 1	二道井子	West Liao	42.1718	119.078	Bronze Age	3200	2600	Chifeng, Inner Mongolia	Upper Xiajiadian	1	1	0	0	0	0	0	1	0	0	0	0	0	0	0	0	0	0	1	0	0	1	0	0	0	0	0	0	0	0	0	0	0	0	0	0	0	0	0
32	Longtoushan	龙头山	West Liao	43.1008	118.368	Bronze Age	3200	2600	Keshiketeng, Inner Mongolia	Upper Xiajiadian	1	0	0	0	0	0	0	0	0	0	1	0	0	0	0	0	0	0	0	0	0	1	1	0	0	0	0	0	0	0	0	0	0	0	0	0	0	0	0
33	Erdaojingzi 2	二道井子夏家店下层	West Liao	44.3122	119.191	Bronze Age	4200	3600	Chifeng, Inner Mongolia	Lower_Xiajiadian	1	0	0	0	0	0	0	0	0	0	0	0	0	0	0	0	0	0	0	0	0	0	0	0	0	0	0	0	0	0	0	0	0	0	0	0	0	0	0
34	Chahai	查海	Amur	42.1557	121.777	Neolithic	7900	7600	Fuxin, Liaoning	Xinglongwa	1	0	0	0	0	0	0	0	0	0	0	0	0	0	0	0	0	0	0	0	0	0	0	0	0	0	1	0	0	0	0	0	0	0	0	0	0	1	0
35	Dongshanzui	东山嘴	Amur	41.1185	119.796	Neolithic	6500	5000	Jianping, Liaoning	Hongshan	1	1	1	0	1	0	0	0	0	0	1	1	0	0	0	0	0	0	0	1	0	0	0	0	0	0	0	0	0	0	0	0	0	0	0	0	0	0	0
36	Niuheliang 16	牛河梁遗址第16地点	Amur	41.3337	119.529	Neolithic	6500	5000	Jianping, Liaoning	Hongshan	1	0	0	0	0	0	0	0	0	0	0	0	0	0	0	0	0	0	0	0	0	0	0	0	0	0	0	0	0	0	0	0	0	0	0	0	0	0	1
37	Chengzishan Layer 3	城子山第三层	Amur	41.2861	119.45	Neolithic	6500	5000	Lingyuan, West Liaoning	Hongshan	1	1	0	1	1	0	0	0	0	0	0	0	0	0	0	0	0	0	0	0	0	0	0	0	1	0	0	0	0	0	0	0	0	0	0	1	1	0	1
38	Chengzishan Layer 2	城子山第二层	Amur	41.2861	119.45	Neolithic	6500	5000	Lingyuan, West Liaoning	Hongshan	1	1	0	0	0	0	0	0	0	0	0	0	0	0	0	0	0	0	0	0	0	0	0	0	0	0	0	0	0	0	0	0	0	0	0	1	0	0	1
39	Chengzishan Xiajiadian F2	城子山夏家店时期F2	Amur	41.2861	119.45	Bronze Age	4200	3600	Lingyuan, West Liaoning	Lower Xiajiadian	1	0	0	0	0	0	0	0	0	0	0	0	0	0	0	0	0	0	1	0	0	0	0	0	0	0	0	0	0	0	0	0	0	0	0	0	0	0	0
40	Chengzishan Lower Xiajiadian	城子山夏家店下层	Amur	41.2861	119.45	Bronze Age	4200	3600	Lingyuan, West Liaoning	Lower Xiajiadian	1	0	0	0	0	0	0	0	0	0	0	0	0	0	0	0	0	0	0	0	0	0	0	0	0	0	0	0	0	0	0	0	0	0	0	0	0	0	0
41	Zaisanovka 7	Зайсановка-7	Primorye	42.2924	130.503	Neolithic	4500	2600	South-west Primorye	Zaisanovka	1	0	0	1	1	0	0	0	0	0	0	0	0	0	0	0	0	0	0	0	0	0	0	0	0	1	0	0	0	0	0	0	0	0	0	0	0	0	0
42	Krounovka 1	Кроуновка-1	Primorye	43.4347	131.373	Neolithic	5300	4000	West Primorye	Zaisanovka	1	0	0	1	1	0	0	0	0	0	1	0	1	1	1	0	0	1	1	1	0	0	1	0	0	1	0	0	0	0	0	0	0	0	0	0	0	0	0
43	Novoselishche-4	Новоселище-4	Primorye	44.3919	131.513	Neolithic	3910	3720	West Primorye	Zaisanovka	1	0	1	0	1	0	0	0	0	0	0	0	1	0	0	0	1	0	0	1	0	1	0	0	0	1	0	0	0	1	0	0	1	0	0	0	0	0	0
44	Vodopadnoe-7	Водопадное-7	Primorye	43.0457	133.181	Neolithic	4395	3971	South-east Primorye	Zaisanovka	1	0	0	1	0	0	0	0	0	0	1	0	0	0	0	0	1	0	1	1	0	0	0	0	0	1	0	0	0	1	0	0	1	0	0	0	0	0	0
45	Lower Houwa	后洼下层	Liaodong	39.984	123.927	Neolithic	6500	5000	Donggang, Liaoning	Houwa	0	0	0	0	0	0	0	0	0	0	0	0	0	0	0	0	0	0	0	0	0	0	0	0	0	0	0	0	0	0	0	0	0	0	0	0	0	0	0
46	Xishan_Beigou	西山-北沟	Liaodong	40.2933	123.27		4500	4500	Xiuyan, Liaoning	Beigou	1	1	0	0	0	0	0	0	0	0	1	0	1	0	0	1	1	0	0	0	0	1	0	1	1	0	0	0	0	1	1	1	1	0	0	0	0	0	0
47	Xiaozhushan Phase I	小珠山 一期	Liaodong	39.1866	122.352	Neolithic	6670	6185	Liaodong peninsula	Lower Xiaozhushan	1	0	0	1	0	1	1	0	1	1	0	0	1	0	0	1	0	0	0	1	0	1	0	0	0	0	0	0	0	0	0	0	0	0	0	0	0	0	0
48	Xiaozhushan Phase II	小珠山 二期	Liaodong	39.1866	122.352	Neolithic	6660	6310	Liaodong peninsula	Lower Xiaozhushan/ Upper Houwa	1	0	0	0	0	1	1	0	1	1	0	0	0	0	0	1	0	0	0	0	0	0	0	0	0	0	0	0	0	0	0	0	0	0	0	0	0	0	0
49	Xiaozhushan Phase III	小珠山 三期	Liaodong	39.1866	122.352	Neolithic	6485	5300	Liaodong peninsula	Middle Xiaozhushan	1	1	0	1	0	1	1	0	0	1	1	0	1	1	0	1	0	0	0	0	0	0	0	0	1	0	0	0	0	1	1	1	1	0	0	0	0	0	0
50	Xiaozhushan Phase IV	小珠山 四期	Liaodong	39.1866	122.352	Neolithic	4515	4290	Liaodong peninsula	Pianpuzi	1	0	0	0	0	1	0	0	0	1	1	0	0	0	0	1	0	0	0	0	0	1	0	1	0	0	0	0	0	1	0	0	0	0	0	0	0	0	0
51	Xiaozhushan Phase V	小珠山 五期	Liaodong	39.1866	122.352	Neolithic	4780	4080	Liaodong peninsula	Upper Xiaozhushan	1	0	0	1	0	0	1	0	0	1	1	0	1	0	0	0	0	0	1	0	0	1	0	0	1	0	0	0	0	1	1	1	1	0	0	0	0	0	0
52	Dalian Beiwutun Lower Layer	大连北吴屯 下层	Liaodong	39.7277	123.227	Neolithic	6500	6000	Liaodong peninsula	Lower Houwa/ Lower Xiaozhushan	1	0	1	0	1	1	1	0	1	0	0	0	1	0	0	1	0	0	0	0	0	0	0	0	0	0	0	0	0	1	1	0	0	1	0	0	0	1	1
53	Dalian Beiwutun Upper Layer	大连北吴屯 上层	Liaodong	39.7277	123.227	Neolithic	6000	5500	Liaodong peninsula	Upper Houwa/ Mid Xiaozhushan	1	0	0	0	1	1	1	0	1	1	0	0	1	0	0	1	0	0	0	0	0	1	0	0	1	0	0	0	0	0	1	0	0	1	0	0	0	0	0
54	Shangmashi Lower Layer	上马石 下层	Liaodong	39.2659	122.63	Neolithic	6000	5000	Liaodong peninsula	Upper Houwa	1	0	0	0	0	1	1	0	0	1	0	0	0	1	1	0	0	0	0	0	0	0	0	0	0	0	0	0	0	0	1	0	0	1	0	0	0	0	0
55	Shangmashi Mid Layer	上马石 中层	Liaodong	39.2659	122.63	Neolithic	5000	4300	Liaodong peninsula	Upper Xiaozhushan	1	0	0	1	0	0	1	0	0	0	0	0	0	0	0	1	0	0	0	0	0	0	0	0	1	0	0	0	0	0	0	0	1	1	0	0	0	0	0
56	Shangmashi Upper Layer	上马石 上层	Liaodong	39.2659	122.63	Neolithic	5510	5110	Liaodong peninsula	Shuangtuozi III	1	0	0	0	0	0	1	0	0	1	1	0	1	1	0	0	0	0	0	0	0	1	0	0	1	0	0	0	0	1	1	0	0	1	0	0	0	0	0
57	Dalian Wangjiacun	大连王家村 (东岗）	Liaodong	38.9308	121.199	Neolithic	4300	4000	Liaodong peninsula	Lower Xiaozhushan	1	1	1	0	0	1	1	0	0	0	0	0	0	0	0	0	0	0	0	0	0	0	0	0	0	0	0	0	0	0	0	0	0	1	0	0	0	0	0
58	Dalian Guojiacun (Lower)	大连郭家村 下层	Liaodong	38.7557	121.153	Neolithic	4960	3970	Liaodong peninsula	Middle Xiaozhushan	1	1	0	1	0	1	1	0	0	0	1	1	1	0	0	0	0	0	0	0	0	1	0	0	1	0	0	0	0	1	1	1	0	1	0	0	0	0	0
59	Dalian Guojiacun (Upper)	大连郭家村 上层	Liaodong	38.7557	121.153	Neolithic	4270	3900	Liaodong peninsula	Upper Xiaozhushan	1	0	1	1	0	1	1	0	0	0	0	0	1	0	0	1	0	0	0	0	0	1	0	0	0	0	0	0	0	0	0	1	1	1	0	1	0	1	0
60	Changhaixian Wujiacun	长海县吴家村	Liaodong	39.1873	122.357	Neolithic	5500	5240	Liaodong peninsula	Middle Xiaozhushan; Lower Xiaozhushan; Middle Xiaozhushan	1	0	1	1	0	1	1	0	0	0	0	0	0	0	0	1	0	0	0	0	0	1	0	0	0	0	0	0	0	0	0	0	0	0	0	0	0	0	0
61	Santang I	三堂 一期	Liaodong	39.6172	121.461	Neolithic	5000	4500	Liaodong peninsula	Pianpuzi	1	0	0	0	0	0	1	0	1	0	1	0	0	0	0	1	0	0	0	0	0	1	0	0	1	0	0	0	0	0	0	0	0	1	0	0	0	0	0
62	Santang II	三堂二期	Liaodong	39.6172	121.461	Neolithic	4270	4090	Liaodong peninsula	Upper Xiaozhushan	1	0	0	1	0	0	1	0	0	0	0	0	1	0	0	0	0	0	0	0	0	0	0	0	0	1	0	0	0	0	0	0	0	1	0	0	0	0	0
63	Dalian Dapanjiacun	大连大潘家村	Liaodong	38.8459	121.156	Neolithic	6665	4000	Liaodong peninsula	Upper Xiaozhushan/Pianpuzi	1	1	0	0	0	0	1	0	0	0	0	0	1	0	0	0	0	0	0	0	0	1	0	0	1	0	0	0	0	1	1	0	1	1	0	1	0	0	0
64	Wafangdian Gepidi	瓦房店蛤皮地	Liaodong	39.452	121.431	Neolithic	6665	4000	Liaodong peninsula	Middle Xiaozhushan/ Pianpuzi	1	0	0	0	0	0	1	0	0	0	1	0	0	0	0	1	0	0	0	0	0	1	0	0	1	0	0	0	0	0	1	0	1	1	0	0	0	0	0
65	Dalian Wenjiatun	大连文家屯	Liaodong	38.9869	121.361	Neolithic	4650	4090	Liaodong peninsula	Pianpuzi, Midle-Upper Xiaozhushan	1	1	0	1	0	1	1	0	0	0	0	0	1	0	0	0	0	0	0	0	0	1	0	0	0	0	0	0	0	0	1	0	0	0	0	1	0	0	0
66	Shuangtuozi I	双砣子遗址 一期	Liaodong	39.0218	121.432	Neolithic	5000	4000	Liaodong peninsula	Shuangtuozi I	1	1	1	1	0	0	1	0	0	1	0	0	0	0	0	0	0	0	0	0	0	0	0	0	0	0	0	0	0	1	1	0	0	1	1	0	0	0	0
67	Shuangtuozi II	双砣子遗址 二期	Liaodong	39.0218	121.432	Neolithic	3900	3700	Liaodong peninsula	Shuangtuozi II	1	0	0	1	0	0	1	0	0	0	0	0	0	0	0	0	0	0	0	0	0	1	0	0	0	0	0	0	0	1	1	0	0	1	0	0	0	0	0
68	Shuangtuozi III	双砣子遗址 三期	Liaodong	39.0218	121.432	Neolithic	3600	3400	Liaodong peninsula	Shuangtuozi III	1	0	0	0	0	0	1	0	0	0	0	0	1	0	0	0	0	0	0	0	1	0	0	0	0	0	0	0	0	1		0	0	1	1	0	0	0	0
69	Dazuizi I	大嘴子遗址 一期	Liaodong	39.0291	121.727	Neolithic/ Bronze Age	4000	4000	Liaodong peninsula	Shuangtuozi I	1	1	0	1	0	0	0	0	0	0	0	0	0	1	0	1	0	0	0	0	0	0	0	0	0	0	0	0	0	1	1	0	0	1	0	0	0	0	0
70	Dazuizi II	大嘴子遗址 二期	Liaodong	39.0291	121.727	Bronze Age	3900	3700	Liaodong peninsula	Shuangtuozi II	1	0	0	1	0	0	0	0	0	0	0	0	0	0	0	0	0	0	0	0	0	1	0	0	0	0	0	0	0	1	1	0	0	1	0	0	0	0	0
71	Dazuizi III	大嘴子遗址 三期	Liaodong	39.0291	121.727	Bronze Age	3300	3100	Liaodong peninsula	Shuangtuozi III	1	1	0	1	0	0	0	0	0	1	0	0	1	1	0	1	0	0	0	0	0	1	0	1	1	0	0	0	0	1	1	0	0	1	0	0	0	1	0
72	Lvshun Yujiacun (Lower layer)	旅顺于家村 下层	Liaodong	38.7664	121.127	Neolithic/ Bronze Age	4655	3875	Liaodong peninsula	Shuangtuozi I	1	1	0	1	0	0	1	0	0	1	0	0	0	0	0	0	0	0	0	0	0	0	0	0	0	0	0	0	0	0	1	0	0	1	0	0	0	0	0
73	Lvshun Yujiacun (Upper layer）	旅顺于家村 上层	Liaodong	38.7664	121.127	Bronze Age	3690	3420	Liaodong peninsula	Shuangtuozi III	1	1	0	0	0	0	1	0	0	0	0	0	0	0	0	0	0	0	0	0	0	0	0	0	0	0	0	0	0	0	1	0	0	1	0	0	0	0	0
74	Dalian Dawangshan II	大连大王山 二期	Liaodong	39.0497	121.602	Bronze Age	3600	3400	Liaodong peninsula	Shuangtuozi II	1	1	0	1	0	0	1	0	0	0	1	1	1	0	0	1	0	0	0	0	0	1	0	0	1	0	0	0	0	1	0	0	0	1	0	1	0	0	0
75	Gaolichengshan	高丽城山	Liaodong	39.2839	122.628	Neolithic/ Bronze Age	4350	3925	Liaodong peninsula	Shuangtuozi I	1	1	0	1	0	0	0	0	0	0	0	0	0	0	0	0	0	0	0	0	0	0	0	0	0	0	0	0	0	0	1	0	0	0	0	0	0	0	0
76	Jinzhoumiaoshan earlier period	金州庙山 早期	Liaodong	39.2577	121.672	Neolithic/ Bronze Age	5000	4000	Liaodong peninsula	Shuangtuozi I	1	1	0	1	0	0	0	0	0	0	0	0	0	0	0	0	0	0	0	0	0	0	0	0	0	0	0	0	0	0	0	0	0	0	0	0	0	0	0
77	Jinzhoumiaoshan later period	金州庙山 晚期	Liaodong	39.2577	121.672	Bronze Age	3900	3400	Liaodong peninsula	Shuangtuozi II-III	1	0	0	0	0	0	0	0	0	1	1	0	1	1	0	1	0	1	0	0	0	1	0	0	1	0	0	0	0	1	1	0	0	0	0	0	0	0	0
78	Upper Houwa	后洼上层	Liaodong	39.984	123.927	Neolithic	5000	5000	Liaoning	Upper Houwa/Middle Xiaozhushan	1	0	1	0	0	1	1	0	0	0	0	0	1	1	0	1	0	0	0	0	0	1	0	0	1	0	0	0	0	0	1	0	0	1	0	0	0	0	0
79	Yinjiacun I	尹家村一期	Liaodong	38.7589	121.137	Bronze Age	2600	2400	Liaodong peninsula	Shuangtuozi III	1	0	0	0	0	0	0	0	0	0	0	0	0	0	0	0	0	0	0	0	0	0	0	0	0	0	0	0	0	0	1	0	0	1	0	0	0	0	0
80	Yinjiacun II	尹家村二期	Liaodong	38.7589	121.137	Bronze Age	2400	2300	Liaodong peninsula	Shuangfang	1	0	0	0	0	0	0	0	0	0	0	0	0	0	0	0	0	0	0	0	0	1	0	0	0	0	0	0	0	1	1	0	0	1	0	0	0	0	0
81	Jinzhou Dagoutou	金州大沟头	Liaodong	39.2602	122.106	Bronze Age	3600	3400	Liaodong peninsula	Shuangtuozi III	1	0	0	0	0	0	0	0	0	0	0	0	1	0	0	0	0	0	0	0	0	1	0	0	0	0	0	0	0	0	1	0	0	0	0	0	0	0	0
82	Zhukaigou	朱开沟	Eastern Steppe	39.645	110.432	Bronze Age	3900	3200	Ordos, Inner Mongolia	Zhukaigou	1	0	1	1	1	1	1	1	0	1	1	0	1	1	0	0	1	1	1	1	1	1	0	0	0	0	0	0	0	1	1	1	1	1	1	1	1	0	0
83	Qixia Yangjiaquan (later Dawenkou)	栖霞杨家圈 大汶口晚期	Shandong	37.2085	120.774	Neolithic	5500	4600	Shandong peninsula	Dawenkou	1	1	0	1	0	0	1	0	0	0	0	0	0	0	0	0	0	0	0	0	0	0	0	0	0	0	0	0	0	0	0	1	0	1	0	0	0	0	0
84	Qixia Yangjiaquan (Longshan)	栖霞杨家圈 龙山	Shandong	37.2085	120.774	Neolithic	4600	3900	Shandong peninsula	Longshan	1	0	0	1	0	0	1	1	0	0	0	0	0	0	0	0	0	0	0	0	0	0	0	0	0	0	0	0	0	0	0	0	1	1	0	0	0	0	0
85	Jimo Beiqian	即墨北阡	Shandong	36.6004	120.736	Neolithic	5500	5200	Shandong peninsula	Beixin later - Dawenkou	1	0	0	0	0	0	0	0	0	0	0	0	0	0	0	0	0	0	0	0	0	0	0	0	0	0	0	0	0	0	0	0	0	0	0	0	0	0	0
86	Shandong Zhaogezhuang	山东照格庄	Shandong	37.3709	121.609	Bronze Age	3975	3565	Shandong peninsula	Yueshi	1	1	0	1	0	1	1	0	0	0	0	0	0	0	0	0	0	1	0	0	0	0	0	0	0	0	0	0	0	0	1	1	0	1	0	1	0	0	1
87	Xizhai Phase II	西寨二期	Yellow River	40.1646	118.467	Neolithic	7400	6500	Qianxi of Hebei	Zhaobaogou	1	0	0	0	0	0	0	0	0	1	0	0	0	0	0	0	0	0	0	1	0	0	0	0	1	0	0	0	0	0	0	0	0	0	0	0	0	0	0
88	Shangzhai	上宅	Yellow River	40.19	117.3	Neolithic	7500	7000	Beijing	Xinglongwa	1	0	0	1	1	0	0	0	0	0	0	0	0	0	0	0	0	0	0	0	0	0	0	1	0	0	1	0	0	0	0	0	0	0	0	0	0	0	0
89	Yangyang Osanri	양양 오산리	Korean peninsula	38.0865	128.664	Neolithic	5500	5000	Kangwŏn Province	Chulmun	1	0	1	0	0	1	1	0	0	1	1	1	1	1	0	1	1	0	0	0	1	1	0	0	0	1	0	1	0	0	1	0	1	1	1	1	0	0	0
90	Shihŭng Nŭnggoktong	시흥 능곡동	Korean peninsula	37.3707	126.811	Neolithic	5700	5400	Kyŏnggi Province	Chulmun	1	0	0	0	0	1	1	0	0	1	1	0	1	1	0	1	1	0	0	0	1	0	0	0	0	1	0	1	0	0	0	0	0	0	0	0	0	0	0
91	Pusan Tongsamdong	부산동삼동	Korean peninsula	35.0711	129.08	Neolithic	5500	4000	South Kyŏngsang Province	Chulmun	1	0	0	0	1	1	1	1	1	1	1	1	1	1	0	1	1	0	1	0	1	1	0	0	0	1	0	1	0	0	1	1	1	1	1	1	1	0	0
92	Ansan Taebubuktong	안산 대부북동	Korean peninsula	37.2583	126.573	Neolithic	5800	4900	Kyŏnggi Province	Chulmun	1	0	0	0	0	1	1	0	0	1	1	1	1	1	0	1	1	0	0	0	1	0	0	0	0	1	0	0	0	0	0	0	0	0	0	0	0	0	0
93	Ansan Shingiltong	안산 신길동	Korean peninsula	37.3312	126.772	Neolithic	5600	5000	Kyŏnggi Province	Chulmun	1	0	0	0	0	0	1	0	0	0	0	1	1	1	0	1	1	0	0	0	0	0	0	0	0	1	0	0	0	0	0	0	0	0	0	0	0	0	0
94	Asan Taehŭngri	아산 대흥리	Korean peninsula	36.8032	126.873	Bronze Age	3300	2400	South Ch'ungch'ŏng Province	Mumun	1	0	0	0	0	0	1	0	0	0	0	0	0	0	1	0	0	0	0	0	0	0	0	0	0	0	0	0	0	0	1	0	1	1	1	1	0	0	0
95	Asan Changjaeri	아산 장재리	Korean peninsula	36.7918	127.094	Neolithic	5000	4500	South Ch'ungch'ŏng Province	Chulmun	1	0	0	0	0	0	1	0	0	0	0	1	1	1	0	1	1	0	0	0	0	0	0	0	0	1	0	0	0	0	0	0	0	0	0	0	0	0	0
96	Asan Changjaeri Anganggol	아산 장재리 안강골	Korean peninsula	36.7918	127.094	Bronze Age	3300	2800	South Ch'ungch'ŏng Province	Mumun	1	0	0	0	0	0	0	0	0	0	0	0	0	0	1	1	0	0	0	0	0	0	0	0	0	0	0	0	0	0	1	0	1	1	0	1	0	1	0
97	Asan Shijŏnri	아산 시전리	Korean peninsula	36.7407	126.894	Bronze Age	2800	2400	South Ch'ungch'ŏng Province	Mumun	1	0	0	0	0	0	0	0	0	0	0	0	0	0	0	0	0	0	0	0	0	0	0	0	0	0	0	0	0	0	1	0	1	0	0	1	0	0	0
98	Pongsan Chit'apri	봉산 지탑리	Korean peninsula	38.3786	126.436	Neolithic	6000	4000	North Hwanghae Province	Chulmun	1	0	0	0	0	1	1	0	0	1	1	1	1	1	0	1	1	0	0	0	0	0	0	0	0	1	0	0	0	0	0	0	0	0	0	0	0	0	0
99	Poryŏng Kwanch'angri	보령 관창리	Korean peninsula	36.3773	126.578	Bronze Age	2800	2400	South Ch'ungch'ŏng Province	Mumun	1	0	0	0	0	1	1	0	0	0	0	0	0	0	0	0	0	0	0	0	0	0	0	0	0	0	0	0	0	0	1	1	1	1	1	1	0	1	0
100	Poryŏng Chugyori	보령 주교리	Korean peninsula	36.3704	126.558	Bronze Age	3000	2600	South Ch'ungch'ŏng Province	Mumun	1	0	0	0	0	1	1	0	0	0	1	0	0	0	1	1	0	0	0	0	0	0	0	0	0	0	0	0	0	0	1	1	1	1	1	1	0	1	0
101	Puch'ŏn Kogangdong	부천 고강동	Korean peninsula	37.5311	126.817	Bronze Age	3000	2800	Kyŏnggi Province	Mumun	1	0	0	0	0	0	1	0	0	0	0	0	0	0	1	0	0	0	0	0	0	0	0	0	0	0	0	0	0	0	1	0	1	1	1	1	0	0	0
102	Puyŏ Sanjikri (Dolmens)	부여 산직리	Korean peninsula	36.2562	127.047	Bronze Age	3000	2200	South Ch'ungch'ŏng Province	Mumun	1	0	0	0	0	0	0	0	0	0	0	0	0	0	0	0	0	0	0	0	0	0	0	0	0	0	0	0	0	0	0	0	0	0	0	0	0	0	0
103	Puyŏ Songgukri	부여 송국리	Korean peninsula	36.2667	127.034	Bronze Age	2800	2200	South Ch'ungch'ŏng Province	Mumun	1	0	0	0	0	0	0	0	0	0	0	0	0	0	0	0	0	0	0	0	0	0	0	0	0	0	0	0	0	0	1	0	1	1	1	1	0	1	0
104	Ch'ŏnan Paeksŏktong (Kojaemigol)	천안 백석동	Korean peninsula	36.8196	127.115	Bronze Age	3200	2800	South Ch'ungch'ŏng Province	Mumun	1	0	0	0	0	1	1	0	0	0	0	1	0	0	1	1	0	0	0	0	0	0	0	0	0	0	0	0	0	0	1	1	1	1	1	1	0	1	0
105	Ch'ŏnan Yonggoktong	천안 용곡동	Korean peninsula	36.7877	127.139	Bronze Age	3200	2800	South Ch'ungch'ŏng Province	Mumun	1	0	0	0	0	0	1	0	0	0	0	0	0	0	1	1	0	0	0	0	0	0	0	0	0	0	0	0	0	0	1	0	1	1	0	1	0	1	0
106	Ch'ungju Chodongri	충주 조동리	Korean peninsula	37.0348	127.985	Bronze Age	3400	2900	North Ch'ungch'ŏng Province	Mumun	1	0	0	0	0	1	1	0	0	0	0	0	0	0	1	1	0	0	0	0	0	0	0	0	0	0	0	0	0	0	1	1	1	1	1	1	0	1	0
107	Tangjin Chagaeri	당진 자개리	Korean peninsula	36.7911	126.679	Bronze Age	3200	2500	South Ch'ungch'ŏng Province	Mumun	1	0	0	0	0	1	0	0	0	0	0	0	0	0	1	0	0	0	0	0	0	0	0	0	0	0	0	1	0	0	1	0	1	1	1	1	0	1	0
108	Kangrŭng Kyodong	강릉 교동	Korean peninsula	37.7671	128.887	Bronze Age	3400	3100	Kangwŏn Province	Mumun	1	0	0	0	0	1	1	0	1	0	1	0	0	0	1	1	0	0	0	0	0	1	0	0	1	0	0	0	0	0	1	1	1	1	1	1	1	1	0
109	Kap'yŏng Taesŏngri	가평 대성리	Korean peninsula	37.7155	127.38	Bronze Age	3400	2700	Kyŏnggi Province	Mumun	1	0	0	0	0	1	0	0	0	0	0	0	0	0	1	0	0	0	0	0	0	0	0	0	0	0	0	0	0	0	1	1	1	1	1	1	0	1	0
110	Kap'yŏng Talchŏnri	가평 달전리	Korean peninsula	37.8118	127.521	Bronze Age	3400	2700	Kyŏnggi Province	Mumun	1	0	0	0	0	0	0	0	0	0	0	0	0	0	1	0	0	0	0	0	0	0	0	0	0	0	0	0	0	0	1	0	1	1	0	1	0	1	0
111	Kap'yŏng Yŏnhari	가평 연하리	Korean peninsula	37.7912	127.346	Bronze Age	3400	2900	Kyŏnggi Province	Mumun	1	0	0	0	0	1	1	0	0	0	0	0	0	0	0	1	0	0	0	0	0	0	0	0	0	0	0	0	0	0	1	0	1	1	1	1	0	0	0
112	Kŏch'ang Taeyari	거창 대야리	Korean peninsula	35.645	127.999	Bronze Age	2900	2400	South Kyŏngsang Province	Mumun	1	0	0	0	0	0	0	0	0	0	0	0	0	0	0	0	0	0	0	0	0	0	0	0	0	0	0	0	0	0	1	0	1	1	1	1	0	1	0
113	Kimch'ŏn Chijwari	김천 지좌리	Korean peninsula	35.9756	127.978	Bronze Age	2900	2500	South Kyŏngsang Province	Mumun	1	0	0	0	0	0	0	0	0	0	0	0	0	0	1	1	0	0	0	0	0	0	0	0	0	0	0	0	0	0	1	0	1	1	0	1	0	1	0
114	Kosŏng Sach'ŏnri	고성 사천리	Korean peninsula	38.5634	128.381	Bronze Age	3200	2800	Kangwŏn Province	Mumun	1	0	0	0	0	1	1	0	0	0	0	0	0	0	1	1	0	0	0	0	0	0	0	0	0	0	0	0	0	0	1	1	1	1	1	1	0	1	0
115	Kyŏngju Tŏkch'ŏnri	경주 덕천리	Korean peninsula	35.7538	129.182	Bronze Age	3200	2600	North Kyŏngsang Province	Mumun	1	0	0	0	0	0	0	0	0	0	1	0	0	0	1	1	0	0	0	0	0	0	0	0	0	0	0	1	0	0	1	1	1	1	1	1	0	1	0
116	Kyŏngju Hwach'ŏnri	경주 화천리	Korean peninsula	35.7821	129.144	Bronze Age	2600	2200	North Kyŏngsang Province	Mumun	1	0	0	0	0	0	1	0	0	0	0	0	0	0	0	0	0	0	0	0	0	0	0	0	0	0	0	1	0	0	1	0	1	1	1	1	0	1	0
117	Hanam Misari	하남 미사리	Korean peninsula	37.5613	127.205	Bronze Age	2600	2300	Kyŏnggi Province	Mumun	1	0	0	0	0	0	1	0	0	0	0	1	1	1	0	1	1	0	0	0	0	0	0	0	0	1	0	0	0	0	0	0	0	0	0	0	0	1	0
118	Hwach'ŏn Yongamri	화천 용암리	Korean peninsula	38.0837	127.709	Bronze Age	3000	2600	Kangwŏn Province	Mumun	1	0	0	0	0	0	0	0	0	0	0	0	0	0	1	0	0	0	0	0	0	0	0	0	0	0	0	1	0	0	1	0	1	1	1	1	1	1	0
119	Hwasŏng Kogŭmsan	화성 고금산	Korean peninsula	37.1995	126.831	Bronze Age	3300	3000	Kyŏnggi Province	Mumun	1	0	0	0	0	0	0	0	0	0	0	0	0	0	1	0	0	0	0	0	0	0	0	0	0	0	0	0	0	0	1	0	1	0	1	1	0	1	0
120	Hwasŏng Sŏkkyori	화성 석교리	Korean peninsula	37.1995	126.831	Neolithic	6500	5500	Kyŏnggi Province	Chulmun	1	0	0	0	0	0	1	0	0	1	1	1	1	1	0	1	1	0	0	0	1	0	0	0	0	1	0	0	0	0	0	0	0	0	0	0	0	0	0
121	Iksan Pusongdong	익산 부송동	Korean peninsula	35.9565	126.995	Bronze Age	2900	2400	North Chŏlla Province	Mumun	1	0	0	0	0	0	0	0	0	0	0	0	0	0	0	0	0	0	0	0	0	0	0	0	0	0	0	0	0	0	1	0	1	0	0	1	0	0	0
122	Iksan Yŏngdŭngdong	익산 영등동	Korean peninsula	35.9559	126.972	Bronze Age	3400	2500	North Chŏlla Province	Mumun	1	0	0	0	0	1	1	0	0	0	1	0	0	0	1	1	0	0	0	0	0	0	0	0	0	0	0	0	0	0	1	1	1	1	1	1	0	1	0
123	Inch'ŏn Chungsandong	인천 중산동	Korean peninsula	37.497	126.555	Neolithic	4900	4300	Kyŏnggi Province	Chulmun	1	0	0	0	0	0	1	0	0	0	0	1	1	1	0	1	1	0	0	0	0	0	0	0	0	1	0	0	0	0	0	0	0	0	0	0	0	0	0
124	Inch'ŏn Unbuktong	인천 운북동	Korean peninsula	37.5137	126.515	Neolithic	5400	4500	Kyŏnggi Province	Chulmun	1	0	0	0	0	0	1	0	0	0	0	1	1	1	0	1	1	0	0	0	0	0	0	0	0	1	0	0	0	0	0	0	0	0	0	0	0	0	0
125	Inch'ŏn Unsŏdong	인천 운서동	Korean peninsula	37.4723	126.469	Neolithic	5900	4500	Kyŏnggi Province	Chulmun	1	0	0	0	0	1	1	0	0	1	1	1	1	1	0	1	1	0	0	0	1	0	0	0	0	1	0	0	0	0	0	0	0	0	0	0	0	0	0
126	Chinju Taep'yŏng Ŏŭn	진주 대평 어은	Korean peninsula	35.2331	127.965	Neolithic	4200	4000	South Kyŏngsang Province	Chulmun	1	0	0	0	0	0	1	0	0	0	1	1	1	1	0	1	1	0	0	0	0	0	0	0	0	1	0	0	0	0	0	1	1	0	0	0	0	0	0
127	Chinju Taep'yŏng Okpang	진주 대평 옥방	Korean peninsula	35.2331	127.965	Bronze Age	2800	2400	South Kyŏngsang Province	Mumun	1	0	0	0	0	1	1	0	0	0	1	0	0	0	1	1	0	0	0	0	0	0	0	0	0	0	0	1	0	0	1	1	1	1	1	1	0	1	0
128	Chinju P'yŏngŏdong	진주 평거동	Korean peninsula	35.18	128.108	Neolithic	4200	4000	South Kyŏngsang Province	Chulmun	1	0	0	0	0	0	1	0	0	1	0	1	1	1	0	1	1	1	0	0	1	0	0	0	0	1	0	0	0	0	0	1	1	0	0	0	0	0	0
129	Chinju Sangch'onri	진주 상촌리	Korean peninsula	35.1784	128.218	Neolithic	4800	4500	South Kyŏngsang Province	Chulmun	1	0	0	0	0	1	1	0	0	1	1	1	1	1	0	1	1	0	0	0	1	0	0	0	0	1	0	1	0	0	1	0	0	0	1	0	0	0	0
130	Okch'ŏn Taech'ŏnri	옥천 대천리	Korean peninsula	36.2781	127.563	Neolithic	5600	4500	North Ch'ungch'ŏng Province	Chulmun	1	0	0	0	0	0	1	0	0	0	0	1	1	1	0	1	1	0	0	0	0	0	0	0	0	1	0	0	0	0	0	0	0	0	0	0	0	0	0
131	Onch'ŏn Kungsan	온천 궁산	Korean peninsula	38.8751	125.229	Neolithic	6000	4000	South P'yŏngan Province	Chulmun	1	0	0	0	0	1	1	0	0	1	1	0	0	1	0	1	1	0	0	0	0	0	0	0	0	0	0	0	0	0	0	0	0	0	0	0	0	0	0
132	P'aju Taenŭngri	파주 대능리	Korean peninsula	37.8432	126.88	Neolithic	5900	5400	Kyŏnggi Province	Chulmun	1	0	0	0	0	0	1	0	0	1	1	1	0	0	0	1	1	0	0	0	0	0	0	0	0	1	0	0	0	0	0	0	0	0	0	0	0	0	0
133	P'ohang Wŏndong	포항 원당	Korean peninsula	35.9685	129.402	Bronze Age	3400	2700	South Kyŏngsang Province	Mumun	1	0	0	0	0	0	0	0	0	0	0	0	0	0	1	1	0	0	0	0	0	0	0	0	0	0	0	0	0	0	1	0	1	1	0	1	0	1	0
134	P'yŏngt'aek Sosadong	평택 소사동	Korean peninsula	36.9842	127.129	Bronze Age	3000	2700	Kyŏnggi Province	Mumun	1	0	0	0	0	1	1	0	0	0	0	0	0	0	1	1	0	0	0	0	0	0	0	0	0	0	0	0	0	0	1	1	1	1	1	1	0	1	0
135	P'yŏngyang Honamri	평양 호남리	Korean peninsula	39.0392	125.763	Bronze Age	3100	2900	P'yŏngyang	Mumun	1	0	0	0	0	0	0	0	0	0	0	0	0	0	0	0	0	0	0	0	0	0	0	0	0	0	0	0	0	0	1	0	1	1	1	1	0	1	0
136	P'yŏngyang Namgyŏng	평양 남경	Korean peninsula	39.0392	125.763	Neolithic	4500	3500	P'yŏngyang	Chulmun	1	0	0	0	0	1	1	0	0	1	1	1	1	1	0	1	1	0	0	0	0	0	0	0	0	1	0	0	0	0	0	0	0	0	0	0	0	0	0
137	Sŏch'ŏn Tosamri	서천 도삼리	Korean peninsula	36.0315	126.738	Bronze Age	2900	2400	South Ch'ungch'ŏng Province	Mumun	1	0	0	0	0	1	1	0	0	0	0	0	0	0	0	0	0	0	0	0	0	0	0	0	0	0	0	0	0	0	1	1	1	1	1	1	0	1	0
138	Sŏch'ŏn Wŏlgiri	서천 월기리	Korean peninsula	36.1001	126.767	Bronze Age	2900	2400	South Ch'ungch'ŏng Province	Mumun	1	0	0	0	0	1	1	0	0	0	0	0	0	0	0	0	0	0	0	0	0	0	0	0	0	0	0	0	0	0	1	0	1	1	0	1	0	1	0
139	Sŏsan Hyuamri	서산 휴암리	Korean peninsula	36.705	126.55	Bronze Age	2800	2500	South Ch'ungch'ŏng Province	Mumun	1	0	0	0	0	1	0	0	0	0	0	0	0	0	0	0	0	0	0	0	0	0	0	0	0	0	0	0	0	0	1	0	1	1	1	1	0	1	0
140	Yŏngi Songdamri	연기 송담리	Korean peninsula	36.4915	127.273	Bronze Age	3200	2800	South Ch'ungch'ŏng Province	Mumun	1	0	0	0	0	1	1	0	0	0	0	0	0	0	0	1	0	0	0	0	0	0	0	0	0	0	0	0	0	0	1	1	1	1	1	1	0	1	0
141	Songrim Sŏkt'anri	송림 석탄리	Korean peninsula	38.7493	125.637	Bronze Age	3200	2800	North Hwanghae Province	Mumun	1	0	0	0	0	0	0	0	0	0	0	0	0	0	0	0	0	0	0	0	0	0	0	0	0	0	0	1	0	0	0	0	1	1	0	1	0	0	0
142	Ulsan Kŏmdanri	울산 검단리	Korean peninsula	35.4576	129.184	Bronze Age	2600	2200	South Kyŏngsang Province	Mumun	1	0	0	0	0	1	1	0	0	0	1	0	0	0	1	1	0	0	0	0	0	0	0	0	0	0	0	0	0	0	1	0	1	1	1	1	0	1	0
143	Yesan Shingari	예산 신가리	Korean peninsula	36.6826	126.848	Bronze Age	3500	2800	South Ch'ungch'ŏng Province	Mumun	1	0	0	0	0	0	0	0	0	0	0	0	0	0	1	1	0	0	0	0	0	0	0	0	0	0	0	0	0	0	1	0	1	1	0	1	0	0	0
144	Yŏch'ŏn Wŏlnaedong	여천 월내동	Korean peninsula	34.847	127.727	Bronze Age	2400	2300	South Chŏlla Province	Mumun	1	0	0	0	0	0	0	0	0	0	0	0	0	0	1	1	0	0	0	0	0	0	0	0	0	0	0	0	0	0	1	0	1	1	0	1	0	0	0
145	Yŏju Hŭnamri	여주 흔암리	Korean peninsula	37.2369	127.678	Bronze Age	3000	2600	Kyŏnggi Province	Mumun	1	0	0	0	1	1	1	0	0	0	1	0	0	0	1	1	0	0	0	0	0	0	0	0	0	0	0	0	0	0	1	1	1	1	1	1	0	1	0
146	Minamikata (Saiseikai)	南方（済生会）	Japanese Islands	34.6736	133.92	Bronze Age	2400	1900	Okayama	Middle Yayoi	1	0	0	0	0	0	0	0	0	0	0	0	0	0	0	0	0	0	0	0	0	0	0	0	0	1	0	0	0	1	0	0	0	0	1	0	0	1	0
147	Ikego No.1-A	池子	Japanese Islands	35.3053	139.591	Bronze Age	2150	1950	Kanagawa	Middle Yayoi	1	0	0	0	0	0	0	0	0	0	0	0	0	0	0	0	0	0	0	0	0	0	0	0	0	1	0	0	0	1	0	0	0	0	1	0	0	1	0
148	Karako Kagi	唐子・鍵	Japanese Islands	34.5703	135.798	Bronze Age	2350	1900	Nara	Yayoi	1	0	0	0	0	0	0	0	0	0	0	0	0	0	0	0	0	0	0	0	0	0	0	0	0	0	0	0	0	0	0	0	0	0	1	0	0	0	0
149	Higashinara	東奈良	Japanese Islands	34.802	135.57	Bronze Age	2750	1700	Osaka	Yayoi	1	0	0	0	0	0	0	0	0	0	0	0	0	0	0	0	0	0	0	0	0	0	0	0	0	0	0	0	0	0	0	0	0	0	1	0	0	0	0
150	Nagahara	長原	Japanese Islands	34.5965	135.577	Bronze Age	2750	2250	Osaka	Yayoi	1	0	0	0	0	0	0	0	0	0	0	0	0	0	0	0	0	0	0	0	0	0	0	0	0	0	0	0	0	0	0	0	0	0	1	0	0	0	0
151	Ikegami Sone	池上曽根	Japanese Islands	34.5025	135.428	Bronze Age	2750	1700	Osaka	Yayoi	1	0	0	0	0	0	0	0	0	0	0	0	0	0	0	0	0	0	0	0	0	0	0	0	0	0	0	0	0	0	0	0	0	0	1	0	0	0	0
152	Nanokaichi	七日市	Japanese Islands	35.1654	135.114	Bronze Age	2750	1700	Hyogo	Yayoi	1	0	0	0	0	0	0	0	0	0	0	0	0	0	0	0	0	0	0	0	0	0	0	0	0	0	0	0	0	0	0	0	0	0	1	0	0	0	0
153	Tano	田能	Japanese Islands	34.77	135.44	Bronze Age	2750	1700	Hyogo	Yayoi	1	0	0	0	0	0	0	0	0	0	0	0	0	0	0	0	0	0	0	0	0	0	0	0	0	0	0	0	0	0	0	0	0	0	1	0	0	0	0
154	Kusunoki Aratachou	楠荒田町	Japanese Islands	34.6842	135.174	Bronze Age	2750	2000	Hyogo	Yayoi	1	0	0	0	0	0	0	0	0	0	0	0	0	0	0	0	0	0	0	0	0	0	0	0	0	0	0	0	0	0	0	0	0	0	1	0	0	0	0
155	Daikai	大開	Japanese Islands	34.6737	135.166	Bronze Age	2750	2250	Hyogo	Yayoi	1	0	0	0	0	0	0	0	0	0	0	0	0	0	0	0	0	0	0	0	0	0	0	0	0	0	0	0	0	0	0	0	0	0	1	0	0	0	0
156	Megumi	目久美	Japanese Islands	35.4191	133.338	Bronze Age	2750	1900	Tottori	Yayoi	1	0	0	0	0	0	0	0	0	0	0	0	0	0	0	0	0	0	0	0	0	0	0	0	0	0	0	0	0	0	0	0	0	0	1	0	0	0	0
157	Aoyakamijichi	青谷上寺地	Japanese Islands	35.513635	133.993462	Bronze Age	2750	1900	Tottori	Yayoi	1	0	0	0	0	0	0	0	0	0	0	0	0	0	0	0	0	0	0	0	0	0	0	0	0	0	0	0	0	0	0	0	0	0	1	0	0	0	0
158	Mukibanda	妻木晩田	Japanese Islands	35.463412	133.454750	Bronze Age	1900	1700	Tottori	Yayoi	1	0	0	0	0	0	0	0	0	0	0	0	0	0	0	0	0	0	0	0	0	0	0	0	0	0	0	0	0	0	0	0	0	0	1	0	0	0	0
159	Nishikawazu	西川津	Japanese Islands	35.4886	133.075	Bronze Age	2750	2000	Shimane	Yayoi	1	0	0	0	0	0	0	0	0	0	0	0	0	0	0	0	0	0	0	0	0	0	0	0	0	0	0	0	0	0	0	0	0	0	1	0	0	0	0
160	Tatechō	タテチョウ	Japanese Islands	35.4812	133.071	Bronze Age	2750	2000	Shimane	Jomon-Yayoi	1	0	0	0	0	0	0	0	0	0	0	0	0	0	0	0	0	0	0	0	0	0	0	0	0	0	0	0	0	0	0	0	0	0	1	0	0	0	0
161	Nunoden	布田	Japanese Islands	35.435	133.114	Bronze Age	2750	2000	Shimane	Yayoi	1	0	0	0	0	0	0	0	0	0	0	0	0	0	0	0	0	0	0	0	0	0	0	0	0	0	0	0	0	0	0	0	0	0	1	0	0	0	0
162	Yōgiyama	用木山	Japanese Islands	34.7478	134.007	Bronze Age	2150	1700	Okayama	Yayoi	1	0	0	0	0	0	0	0	0	0	0	0	0	0	0	0	0	0	0	0	0	0	0	0	0	0	0	0	0	0	0	0	0	0	1	0	0	0	0
163	Hyakkengawa Imadani	百間川今谷	Japanese Islands	34.6716	133.978	Bronze Age	2150	2000	Okayama	Yayoi	1	0	0	0	0	0	0	0	0	0	0	0	0	0	0	0	0	0	0	0	0	0	0	0	0	0	0	0	0	0	0	0	0	0	1	0	0	0	0
164	Hyakkenngawa Kanemoto	百間川兼基	Japanese Islands	34.6722	133.973	Bronze Age	2350	1900	Okayama	Yayoi	1	0	0	0	0	0	0	0	0	0	0	0	0	0	0	0	0	0	0	0	0	0	0	0	0	0	0	0	0	0	0	0	0	0	1	0	0	0	0
165	Hyakkenngawa Sawada	百間川沢田	Japanese Islands	34.6701	133.964	Bronze Age	2750	2250	Okayama	Yayoi	1	0	0	0	0	0	0	0	0	0	0	0	0	0	0	0	0	0	0	0	0	0	0	0	0	0	0	0	0	0	0	0	0	0	1	0	0	0	0
166	Tsushima Okadai	津島岡大	Japanese Islands	34.6885	133.92	Bronze Age	2750	2250	Okayama	Yayoi	1	0	0	0	0	0	0	0	0	0	0	0	0	0	0	0	0	0	0	0	0	0	0	0	0	0	0	0	0	0	0	0	0	0	1	0	0	0	0
167	Okusaka	奥坂	Japanese Islands	34.6251	133.844	Bronze Age	2150	1700	Okayama	Yayoi	1	0	0	0	0	0	0	0	0	0	0	0	0	0	0	0	0	0	0	0	0	0	0	0	0	0	0	0	0	0	0	0	0	0	1	0	0	0	0
168	Kaigarayama	貝殻山	Japanese Islands	34.5767	134.001	Bronze Age	2150	1900	Okayama	Yayoi	1	0	0	0	0	0	0	0	0	0	0	0	0	0	0	0	0	0	0	0	0	0	0	0	0	0	0	0	0	0	0	0	0	0	1	0	0	0	0
169	Komoike	菰池	Japanese Islands	34.4525	133.792	Bronze Age	2150	1900	Okayama	Yayoi	1	0	0	0	0	0	0	0	0	0	0	0	0	0	0	0	0	0	0	0	0	0	0	0	0	0	0	0	0	0	0	0	0	0	1	0	0	0	0
170	Yokoro	横路	Japanese Islands	34.7649	132.499	Bronze Age	2750	2250	Hiroshima	Yayoi	1	0	0	0	0	0	0	0	0	0	0	0	0	0	0	0	0	0	0	0	0	0	0	0	0	0	0	0	0	0	0	0	0	0	1	0	0	0	0
171	Ōmiya	大宮	Japanese Islands	34.5555	133.387	Bronze Age	2350	2150	Hiroshima	Yayoi	1	0	0	0	0	0	0	0	0	0	0	0	0	0	0	0	0	0	0	0	0	0	0	0	0	0	0	0	0	0	0	0	0	0	1	0	0	0	0
172	Akanegatao	茜ケ峠	Japanese Islands	34.5277	133.301	Bronze Age	2000	1900	Hiroshima	Yayoi	1	0	0	0	0	0	0	0	0	0	0	0	0	0	0	0	0	0	0	0	0	0	0	0	0	0	0	0	0	0	0	0	0	0	1	0	0	0	0
173	Jōfukuji1	浄福寺1号	Japanese Islands	34.4559	132.797	Bronze Age	1900	1700	Hiroshima	Yayoi	1	0	0	0	0	0	0	0	0	0	0	0	0	0	0	0	0	0	0	0	0	0	0	0	0	0	0	0	0	0	0	0	0	0	1	0	0	0	0
174	Tsuenuki	突抜	Japanese Islands	34.3581	131.668	Bronze Age	2750	2150	Yamaguchi	Yayoi	1	0	0	0	0	0	0	0	0	0	0	0	0	0	0	0	0	0	0	0	0	0	0	0	0	0	0	0	0	0	0	0	0	0	1	0	0	0	0
175	Sōnojiri	惣の尻	Japanese Islands	34.417	131.735	Bronze Age	2750	2150	Yamaguchi	Yayoi	1	0	0	0	0	0	0	0	0	0	0	0	0	0	0	0	0	0	0	0	0	0	0	0	0	0	0	0	0	0	0	0	0	0	1	0	0	0	0
176	Okanoyama	岡山	Japanese Islands	34.0395	131.974	Bronze Age	2150	2000	Yamaguchi	Yayoi	1	0	0	0	0	0	0	0	0	0	0	0	0	0	0	0	0	0	0	0	0	0	0	0	0	0	0	0	0	0	0	0	0	0	1	0	0	0	0
177	Miyabara	宮原	Japanese Islands	34.0364	131.85	Bronze Age	2750	2250	Yamaguchi	Yayoi	1	0	0	0	0	0	0	0	0	0	0	0	0	0	0	0	0	0	0	0	0	0	0	0	0	0	0	0	0	0	0	0	0	0	1	0	0	0	0
178	Shōji	小路	Japanese Islands	34.1401	131.458	Bronze Age	2750	2250	Yamaguchi	Yayoi	1	0	0	0	0	0	0	0	0	0	0	0	0	0	0	0	0	0	0	0	0	0	0	0	0	0	0	0	0	0	0	0	0	0	1	0	0	0	0
179	Shimonanami	下七見	Japanese Islands	34.1193	131.021	Bronze Age	2750	2000	Yamaguchi	Yayoi	1	0	0	0	0	0	0	0	0	0	0	0	0	0	0	0	0	0	0	0	0	0	0	0	0	0	0	0	0	0	0	0	0	0	1	0	0	0	0
180	Ayaragigō	綾羅木郷	Japanese Islands	34.0122	130.925	Bronze Age	2750	2150	Yamaguchi	Yayoi	1	0	0	0	0	0	0	0	0	0	0	0	0	0	0	0	0	0	0	0	0	0	0	0	0	0	0	0	0	0	0	0	0	0	1	0	0	0	0
181	Tsuchitori	土取	Japanese Islands	34.0468	133.865	Bronze Age	2150	2000	Tokushima	Yayoi	1	0	0	0	0	0	0	0	0	0	0	0	0	0	0	0	0	0	0	0	0	0	0	0	0	0	0	0	0	0	0	0	0	0	1	0	0	0	0
182	Inamochi	稲持	Japanese Islands	34.037	133.914	Bronze Age	1900	1700	Tokushima	Yayoi	1	0	0	0	0	0	0	0	0	0	0	0	0	0	0	0	0	0	0	0	0	0	0	0	0	0	0	0	0	0	0	0	0	0	1	0	0	0	0
183	Hiyoshidani	日吉谷	Japanese Islands	34.0799	134.194	Bronze Age	2350	2000	Tokushima	Yayoi	1	0	0	0	0	0	0	0	0	0	0	0	0	0	0	0	0	0	0	0	0	0	0	0	0	0	0	0	0	0	0	0	0	0	1	0	0	0	0
184	Sakuranooka	桜ノ岡	Japanese Islands	34.0865	134.202	Bronze Age	2150	2000	Tokushima	Yayoi	1	0	0	0	0	0	0	0	0	0	0	0	0	0	0	0	0	0	0	0	0	0	0	0	0	0	0	0	0	0	0	0	0	0	1	0	0	0	0
185	Maeda	前田	Japanese Islands	34.1186	134.341	Bronze Age	2000	1700	Tokushima	Yayoi	1	0	0	0	0	0	0	0	0	0	0	0	0	0	0	0	0	0	0	0	0	0	0	0	0	0	0	0	0	0	0	0	0	0	1	0	0	0	0
186	Mitani	三谷	Japanese Islands	34.0742	134.528	Bronze Age	2750	2250	Tokushima	Final Jomon/Yayoi	1	0	0	0	0	0	0	0	0	0	0	0	0	0	0	0	0	0	0	0	0	0	0	0	0	0	0	0	0	0	0	0	0	0	1	0	0	0	0
187	Shō Kuramoto	庄・蔵本	Japanese Islands	34.0748	134.516	Bronze Age	2750	2250	Tokushima	Yayoi	1	0	0	0	0	0	0	0	0	0	0	0	0	0	0	0	0	0	0	0	0	0	0	0	0	0	0	0	0	0	0	0	0	0	1	0	0	0	0
188	Yano	矢野	Japanese Islands	34.0563	134.477	Bronze Age	1900	1800	Tokushima	Yayoi	1	0	0	0	0	0	0	0	0	0	0	0	0	0	0	0	0	0	0	0	0	0	0	0	0	0	0	0	0	0	0	0	0	0	1	0	0	0	0
189	Shiudeyama	紫雲出山	Japanese Islands	34.2438	133.596	Bronze Age	2000	1900	Kagawa	Yayoi	1	0	0	0	0	0	0	0	0	0	0	0	0	0	0	0	0	0	0	0	0	0	0	0	0	0	0	0	0	0	0	0	0	0	1	0	0	0	0
190	Yanozuka	矢ノ塚	Japanese Islands	34.2294	133.743	Bronze Age	2000	1900	Kagawa	Yayoi	1	0	0	0	0	0	0	0	0	0	0	0	0	0	0	0	0	0	0	0	0	0	0	0	0	0	0	0	0	0	0	0	0	0	1	0	0	0	0
191	Gojō	五条	Japanese Islands	34.2493	133.792	Bronze Age	2750	2150	Kagawa	Yayoi	1	0	0	0	0	0	0	0	0	0	0	0	0	0	0	0	0	0	0	0	0	0	0	0	0	0	0	0	0	0	0	0	0	0	1	0	0	0	0
192	Shimokawatsu	下川津	Japanese Islands	34.298	133.844	Bronze Age	2750	2250	Kagawa	Yayoi	1	0	0	0	0	0	0	0	0	0	0	0	0	0	0	0	0	0	0	0	0	0	0	0	0	0	0	0	0	0	0	0	0	0	1	0	0	0	0
193	Kumeikeminami	久米池南	Japanese Islands	34.3106	134.103	Bronze Age	2000	1700	Kagawa	Yayoi	1	0	0	0	0	0	0	0	0	0	0	0	0	0	0	0	0	0	0	0	0	0	0	0	0	0	0	0	0	0	0	0	0	0	1	0	0	0	0
194	Bunkyō	文京	Japanese Islands	33.8498	132.77	Bronze Age	2750	1700	Ehime	Yayoi	1	0	0	0	0	0	0	0	0	0	0	0	0	0	0	0	0	0	0	0	0	0	0	0	0	0	0	0	0	0	0	0	0	0	1	0	0	0	0
195	Nakaderasuo	中寺洲尾	Japanese Islands	34.0333	133.001	Bronze Age	2750	2250	Ehime	Final Jomon/Yayoi	1	0	0	0	0	0	0	0	0	0	0	0	0	0	0	0	0	0	0	0	0	0	0	0	0	0	0	0	0	0	0	0	0	0	1	0	0	0	0
196	Akehonakanooka 3	明穂中ノ岡III	Japanese Islands	33.8679	133.058	Bronze Age	2150	1900	Ehime	Yayoi	1	0	0	0	0	0	0	0	0	0	0	0	0	0	0	0	0	0	0	0	0	0	0	0	0	0	0	0	0	0	0	0	0	0	1	0	0	0	0
197	Ikenouchi 3	池ノ内3	Japanese Islands	33.9202	133.235	Bronze Age	2000	1900	Ehime	Yayoi	1	0	0	0	0	0	0	0	0	0	0	0	0	0	0	0	0	0	0	0	0	0	0	0	0	0	0	0	0	0	0	0	0	0	1	0	0	0	0
198	Handayama	半田山	Japanese Islands	33.9128	133.239	Bronze Age	2000	1700	Ehime	Yayoi	1	0	0	0	0	0	0	0	0	0	0	0	0	0	0	0	0	0	0	0	0	0	0	0	0	0	0	0	0	0	0	0	0	0	1	0	0	0	0
199	Hirasaka 2	平坂 II	Japanese Islands	33.9506	133.435	Bronze Age	2150	1900	Ehime	Yayoi	1	0	0	0	0	0	0	0	0	0	0	0	0	0	0	0	0	0	0	0	0	0	0	0	0	0	0	0	0	0	0	0	0	0	1	0	0	0	0
200	Itoku	居徳	Japanese Islands	33.5089	133.419	Bronze Age	3200	1700	Kouchi	Final Jomon/Yayoi	1	0	0	0	0	0	0	0	0	0	0	0	0	0	0	0	0	0	0	0	0	0	0	0	0	0	0	0	0	0	0	0	0	0	1	0	0	0	0
201	Tamura	田村	Japanese Islands	33.5556	133.658	Bronze Age	2950	1700	Kouchi	Yayoi	1	0	0	0	0	0	0	0	0	0	0	0	0	0	0	0	0	0	0	0	0	0	0	0	0	1	0	0	0	1	0	0	0	0	1	0	0	1	0
202	Ishizaki Magarita	石崎・曲り田	Japanese Islands	33.5189	130.162	Bronze Age	3000	2800	Fukuoka	Yayoi	1	0	0	0	0	0	0	0	0	0	0	0	0	0	0	0	0	0	0	0	0	0	0	0	0	0	0	0	0	0	0	0	0	0	1	0	0	0	0
203	Hie	比恵	Japanese Islands	33.5778	130.426	Bronze Age	2950	1700	Fukuoka	Yayoi	1	0	0	0	0	0	0	0	0	0	0	0	0	0	0	0	0	0	0	0	0	0	0	0	0	0	0	0	0	0	0	0	0	0	1	0	0	0	0
204	Sasai	雀居	Japanese Islands	33.5835	130.453	Bronze Age	2950	1700	Fukuoka	Yayoi	1	0	0	0	0	0	0	0	0	0	0	0	0	0	0	0	0	0	0	0	0	0	0	0	0	0	0	0	0	0	0	0	0	0	1	0	0	0	0
205	Itazuke	板付	Japanese Islands	33.5654	130.451	Bronze Age	2950	1700	Fukuoka	Yayoi	1	0	0	0	0	0	0	0	0	0	0	0	0	0	0	0	0	0	0	0	0	0	0	0	0	0	0	0	0	0	0	0	0	0	1	0	0	0	0
206	Tagumaishihata	田熊石畑	Japanese Islands	33.8003	130.538	Bronze Age	2950	1700	Fukuoka	Yayoi	1	0	0	0	0	0	0	0	0	0	0	0	0	0	0	0	0	0	0	0	0	0	0	0	0	0	0	0	0	0	0	0	0	0	1	0	0	0	0
207	Mitsusawafutsugaura	三沢蓬ヶ浦	Japanese Islands	33.4336	130.561	Bronze Age	2950	1700	Fukuoka	Yayoi	1	0	0	0	0	0	0	0	0	0	0	0	0	0	0	0	0	0	0	0	0	0	0	0	0	0	0	0	0	0	0	0	0	0	1	0	0	0	0
208	Nabatake	菜畑	Japanese Islands	33.4488	129.958	Bronze Age	2950	1700	Saga	Yayoi	1	0	0	0	0	0	0	0	0	0	0	0	0	0	0	0	0	0	0	0	0	0	0	0	0	0	0	0	0	0	0	0	0	0	1	0	0	0	0
209	Ukikunden	宇木汲田	Japanese Islands	33.4069	130.011	Bronze Age	2950	1700	Saga	Yayoi	1	0	0	0	0	0	0	0	0	0	0	0	0	0	0	0	0	0	0	0	0	0	0	0	0	0	0	0	0	0	0	0	0	0	1	0	0	0	0
210	Naganoharu	長ノ原	Japanese Islands	33.402	130.527	Bronze Age	2950	1700	Saga	Yayoi	1	0	0	0	0	0	0	0	0	0	0	0	0	0	0	0	0	0	0	0	0	0	0	0	0	0	0	0	0	0	0	0	0	0	1	0	0	0	0
211	Yoshinogari	吉野ヶ里	Japanese Islands	33.3244	130.384	Bronze Age	2950	1700	Saga	Yayoi	1	0	0	0	0	0	0	0	0	0	0	0	0	0	0	0	0	0	0	0	0	0	0	0	0	0	0	0	0	0	0	0	0	0	1	0	0	0	0
212	Shitanda	四反田	Japanese Islands	33.2027	129.676	Bronze Age	2950	1700	Nagasaki	Yayoi	1	0	0	0	0	0	0	0	0	0	0	0	0	0	0	0	0	0	0	0	0	0	0	0	0	0	0	0	0	0	0	0	0	0	1	0	0	0	0
213	Ezukonawashirozu	江津湖苗代津	Japanese Islands	32.774	130.749	Bronze Age	2950	1700	Kumamoto	Yayoi	1	0	0	0	0	0	0	0	0	0	0	0	0	0	0	0	0	0	0	0	0	0	0	0	0	0	0	0	0	0	0	0	0	0	1	0	0	0	0
214	Tanigashira	谷頭	Japanese Islands	32.7983	130.897	Bronze Age	2950	1700	Kumamoto	Yayoi	1	0	0	0	0	0	0	0	0	0	0	0	0	0	0	0	0	0	0	0	0	0	0	0	0	0	0	0	0	0	0	0	0	0	1	0	0	0	0
215	Moriyama	森山	Japanese Islands	33.5528	131.222	Bronze Age	2950	1700	Ooita	Yayoi	1	0	0	0	0	0	0	0	0	0	0	0	0	0	0	0	0	0	0	0	0	0	0	0	0	0	0	0	0	0	0	0	0	0	1	0	0	0	0
216	Miyanoharu	宮の原	Japanese Islands	33.4439	131.355	Bronze Age	2950	1700	Ooita	Yayoi	1	0	0	0	0	0	0	0	0	0	0	0	0	0	0	0	0	0	0	0	0	0	0	0	0	0	0	0	0	0	0	0	0	0	1	0	0	0	0
217	Shimogōriri-kuwanae	下郡桑苗	Japanese Islands	33.2251	131.636	Bronze Age	2950	1700	Ooita	Yayoi	1	0	0	0	0	0	0	0	0	0	0	0	0	0	0	0	0	0	0	0	0	0	0	0	0	0	0	0	0	0	0	0	0	0	1	0	0	0	0
218	Mochidanakao	持田中尾	Japanese Islands	32.1425	131.518	Bronze Age	2950	1700	Miyazaki	Yayoi	1	0	0	0	0	0	0	0	0	0	0	0	0	0	0	0	0	0	0	0	0	0	0	0	0	0	0	0	0	0	0	0	0	0	1	0	0	0	0
219	Nakamachibaba	中町馬場	Japanese Islands	31.8477	129.898	Bronze Age	3200	1700	Kagoshima	Final Jomon/Yayoi	1	0	0	0	0	0	0	0	0	0	0	0	0	0	0	0	0	0	0	0	0	0	0	0	0	0	0	0	0	0	0	0	0	0	1	0	0	0	0
220	Iriki	入来	Japanese Islands	31.4973	130.337	Bronze Age	2950	1700	Kagoshima	Yayoi	1	0	0	0	0	0	0	0	0	0	0	0	0	0	0	0	0	0	0	0	0	0	0	0	0	0	0	0	0	0	0	0	0	0	1	0	0	0	0
221	Pai-mmi-nu-Nagabaka	南嶺の長墓	Japanese Islands	24.8687	125.293	Neolithic	4200	1200	Okinawa	Neolithic	0	0	0	0	0	0	0	0	0	0	0	0	0	0	0	0	0	0	0	0	0	0	0	0	0	0	0	0	0	0	0	0	0	0	0	0	0	0	0
222	Miyanoshita	宮ノ下	Japanese Islands	34.6625	135.566	Bronze Age	2400	1500	Osaka	Yayoi IV (Middle Yayoi) - Middle Kofun	1	0	1	0	0	0	0	0	0	0	0	0	0	0	0	0	0	0	0	0	0	0	0	0	0	1	0	0	0	1	0	0	0	0	1	0	0	1	0
223	Karakami	カラカミ	Japanese Islands	33.7906	129.697	Bronze Age	2450	1750	Nagasaki	Middle & Late Yayoi	1	0	0	0	0	0	0	0	0	0	0	0	0	0	0	0	0	0	0	0	0	0	0	0	0	1	0	0	0	1	0	0	0	0	1	0	0	1	0
224	Harunotsuji	原の辻	Japanese Islands	33.7602	129.752	Bronze Age	2350	1750	Nagasaki	Middle & Late Yayoi	1	0	0	0	0	0	0	0	0	0	0	0	0	0	0	0	0	0	0	0	0	0	0	0	0	1	0	0	0	1	0	0	0	0	0	0	0	1	0
225	Sakemi shellmidden	酒見貝塚	Japanese Islands	33.2083	130.389	Bronze Age	1900	1700	Fukuoka	Late Yayoi	1	0	0	0	0	0	0	0	0	0	0	0	0	0	0	0	0	0	0	0	0	0	0	0	0	1	0	0	0	1	0	0	0	0	0	0	0	1	0
226	Tsukazaki-Higashihata	塚崎東畑	Japanese Islands	33.2631	130.457	Bronze Age	2400	1900	Fukuoka	End Early - late Middle Yayoi	1	0	0	0	0	0	0	0	0	0	0	0	0	0	0	0	0	0	0	0	0	0	0	0	0	1	0	0	0	1	0	0	0	0	0	0	0	1	0
227	Kamei	亀井	Japanese Islands	34.6142	135.576	Bronze Age	2400	1750	Osaka	Middel & Late Yayoi	1	0	0	0	0	0	0	0	0	0	0	0	0	0	0	0	0	0	0	0	0	0	0	0	0	1	0	0	0	1	0	0	0	0	1	0	0	1	0
228	Asahi	朝日	Japanese Islands	35.2185	136.851	Bronze Age	2400	1750	Aichi	Early Yayoi-Early Kofun	1	0	0	0	0	0	0	0	0	0	0	0	0	0	0	0	0	0	0	0	0	0	0	0	0	1	0	0	0	1	0	0	0	0	1	0	0	1	0
229	Gebayashi-Nishida	下林西田	Japanese Islands	33.229	130.409	Bronze Age	2800	2200	Fukuoka	Early Yayoi to early Middle Yayoi	1	0	0	0	0	0	0	0	0	0	0	0	0	0	0	0	0	0	0	0	0	0	0	0	0	1	0	0	0	1	0	0	0	0	0	0	0	1	0
230	Gushibaru	具志原貝塚	Japanese Islands	26.7081	127.801	Bronze Age	1900	1700	Okinawa	Late Shellmidden (Yayoi)	1	0	0	0	0	0	0	0	0	0	0	0	0	0	0	0	0	0	0	0	0	0	0	0	0	1	0	0	0	1	0	0	0	0	0	0	0	1	0
231	Houtaomuga Phase I	后套木嘎一期	Amur	45.6561	123.788	Neolithic	12900	11600	Da'an, Northwest Jilin	Houtaomuga Phase I	1	0	0	1	0	0	0	0	0	0	1	1	0	1	0	0	1	0	0	0	0	0	0	0	1	0	0	0	0	0	0	0	0	0	0	0	0	1	0
232	Houtaomuga Phase II	后套木嘎二期	Amur	45.6561	123.788	Neolithic	8000	7000	Da'an, Northwest Jilin	Huangjiaweizi	1	0	0	0	0	0	0	0	0	0	0	1	0	0	0	0	0	0	0	0	0	1	0	1	0	0	0	0	0	1	0	0	0	0	0	0	0	1	0
233	Houtaomuga Phase III	后套木嘎三期	Amur	45.6561	123.788	Neolithic	6500	5600	Da'an, Northwest Jilin	Houtaomuga Phase III (influenced by Yabuli Culture)	1	0	0	1	1	1	1	0	1	1	1	0	0	1	0	1	0	0	0	0	1	1	0	1	0	0	0	0	0	0	0	0	1	1	0	0	0	1	0
234	Houtaomuga Phase IV	后套木嘎四期	Amur	45.6561	123.788	Neolithic	5500	5000	Da'an, Northwest Jilin	Haminmangha	1	0	0	0	1	0	0	0	0	0	0	0	0	1	0	0	0	0	0	0	1	1	0	0	1	1	0	0	0	0	1	0	0	1	0	0	0	0	0
235	Houtaomuga Phase V	后套木嘎五期	Amur	45.6561	123.788	Bronze Age	3500	2500	Da'an, Northwest Jilin	Baijinbao	1	1	0	0	0	0	0	0	0	1	1	0	0	1	0	0	0	0	0	0	0	0	0	0	0	0	0	0	0	0	0	0	0	0	0	0	0	0	0
236	Houtaomuga Phase VI	后套木嘎六期	Amur	45.6561	123.788	Bronze Age-Han	3500	2000	Da'an, Northwest Jilin	Hanshu Phase II	1	1	0	0	0	0	0	0	0	1	0	0	0	1	0	0	0	0	1	0	1	0	0	1	0	0	0	0	0	0	0	0	0	0	0	0	0	0	0
237	Xiaonanshan 1971	1971年发掘小南山	Amur	46.7916	134.025	Neolithic	6210	5950	Raohe, Heilongjiang		1	0	0	1	0	0	1	0	0	0	0	0	0	1	0	0	0	1	0	0	0	0	0	0	0	0	0	0	0	0	0	1	0	0	0	0	0	0	0
238	Xiaonanshan 1991	1991年发掘小南山	Amur	46.7916	134.025	Neolithic	8000	6000	Raohe, Heilongjiang	Xinkailiu	0	0	0	0	0	0	0	0	0	0	0	0	0	0	0	0	0	0	0	0	0	0	0	0	0	0	0	0	0	0	0	0	0	0	0	0	0	0	0
239	Xiaonanshan 2015 phase I	2015年发掘小南山一期	Amur	46.7916	134.025	Neolithic	9135	8595	Raohe, Heilongjiang	Xinkailiu	1	0	0	0	0	0	0	0	0	0	0	0	0	0	0	0	1	0	0	0	0	0	0	1	0	0	0	0	0	0	0	0	0	0	0	0	0	0	0
240	Xiaonanshan 2015 phase II	2015年发掘小南山二期	Amur	46.7916	134.025	Neolithic	6210	5950	Raohe, Heilongjiang		1	0	0	1	0	0	0	0	0	0	0	0	0	0	0	0	0	0	0	0	0	0	0	0	0	0	0	0	0	0	0	0	0	1	0	0	0	0	0
241	Daobeishan	刀背山	Amur	45.2912	131.054	Neolithic	4260	4000	Jixi, Heilongjiang	Xinkailiu (Upper)	1	0	0	1	0	1	1	0	0	1	0	0	0	1	0	1	0	1	0	0	1	1	0	1	0	0	0	0	0	0	1	0	0	0	1	0	0	0	0
242	Xinkailiu Lower Layer	新开流下层	Amur	45.345	132.391	Neolithic	6210	5950	Mishan, Heilongjiang	Xinkailiu	1	0	0	1	1	0	0	0	0	1	0	1	0	1	0	0	0	1	0	0	0	0	0	1	0	0	0	0	0	0	0	0	0	1	0	0	0	0	0
243	Xinkailiu Upper Layer	新开流上层	Amur	45.345	132.391	Neolithic	6210	5950	Mishan, Heilongjiang	Xinkailiu	1	0	1	1	0	1	1	0	0	1	0	1	1	1	0	0	0	0	0	0	0	0	0	1	0	0	0	0	0	0	1	0	1	0	0	0	0	0	0
244	Zuojiashan Phase I	左家山一期	Amur	44.4462	125.209	Neolithic	6870	4690	Nong'an, Jilin	Zuojiashan	1	0	0	1	1	0	1	0	1	0	1	1	0	1	0	0	0	0	0	0	0	0	0	1	1	0	0	0	0	0	1	0	0	1	0	0	0	0	0
245	Zuojiashan Phase II	左家山二期	Amur	44.4462	125.209	Neolithic	6500	6000	Nong'an, Jilin	Zuojiashan	1	0	0	0	1	0	1	0	0	1	1	0	0	1	0	0	0	0	0	0	0	1	0	1	0	0	0	0	0	0	1	0	0	0	0	0	0	0	0
246	Zuojiashan Phase III	左家山三期	Amur	44.4462	125.209	Neolithic	4555	4195	Nong'an, Jilin	Zuojiashan	1	0	1	1	1	0	1	0	0	1	0	0	1	0	0	1	0	0	0	0	1	0	0	0	1	0	0	0	0	0	1	0	0	0	0	0	0	0	0
247	Ying'geling Lower Layer	莺歌岭下层	Amur	43.7714	128.924	Neolithic	5500	4500	Ning'an. Heilongjiang	Lower Yinggeling	1	0	0	0	0	0	1	0	0	1	1	0	0	1	0	1	1	0	0	0	0	0	0	0	1	0	0	0	0	0	1	0	0	0	0	0	0	0	0
248	Ying'geling Upper Layer	莺歌岭上层	Amur	43.7714	128.924	Bronze Age	3305	3285	Ning'an. Heilongjiang	Upper Yinggeling	1	1	0	0	0	0	0	0	0	0	0	0	0	0	0	0	0	0	0	0	0	0	0	0	0	0	0	0	0	1	1	0	0	1	0	0	0	0	0
249	Wokenhada	倭肯哈达	Amur	46.3101	129.621	Neolithic	6500	5000	Yilan, Heilongjiang	(Amur Neolithic)	1	0	0	1	0	1	0	0	0	0	1	0	0	1	0	0	0	0	0	0	0	0	0	1	0	0	0	0	0	0	0	0	0	1	0	0	0	0	0
250	Yabuli	亚布力	Amur	44.9446	128.622	Neolithic	4500	4000	Shangzhi, Heilongjiang	Yabuli	1	0	0	0	1	1	0	0	0	1	1	0	0	1	0	1	0	0	1	0	0	1	0	1	1	0	0	0	0	0	0	0	0	0	0	0	0	0	0
251	Baijinbao Phase I	白金宝一期	Amur	45.4502	124.607	Neolithic - Bronze Age	3460	3350	Zhaoyuan, Heilongjiang	Xiaolaha	1	0	0	0	0	0	1	0	0	1	0	0	0	1	0	0	0	0	0	0	0	0	0	0	0	0	0	0	0	1	1	0	1	0	0	1	0	0	0
252	Baijinbao Phase II	白金宝二期	Amur	45.4502	124.607	BronzeAge	3310	3120	Zhaoyuan, Heilongjiang	Baijinbao Phase II	1	0	1	1	0	0	1	0	0	1	0	0	0	1	0	1	0	0	1	0	1	1	0	1	0	0	0	0	0	1	1	0	0	0	1	1	0	0	0
253	Baijinbao Phase III	白金宝三期	Amur	45.4502	124.607	BronzeAge	3010	2770	Zhaoyuan, Heilongjiang	Baijinbao	1	0	1	0	0	1	1	0	0	1	1	1	1	1	0	1	0	0	1	0	1	1	1	1	0	0	0	1	0	1	1	1	1	1	0	0	0	1	0
254	Baijinbao Phase IV	白金宝四期	Amur	45.4502	124.607	BronzeAge	2500	1940	Zhaoyuan, Heilongjiang	Hanshu phase II	1	1	1	0	0	1	1	0	0	0	0	0	0	1	0	1	0	0	1	0	1	0	0	0	0	0	0	0	0	0	1	0	1	1	0	0	0	0	0
255	Huangjiaweizi H1, H2, H3 Layer3	黄家围子H1H2H3第三层	Amur	46.2315	123.546	Neolithic	4000	4000	Zhenlai, Jilin	Ang'angxi	1	0	0	0	0	1	1	0	0	1	0	0	0	1	0	0	0	0	0	0	0	1	0	0	0	0	0	0	0	0	0	0	0	0	0	0	0	0	0
SUB-TOTALS											250	32	18	43	28	52	82	6	10	45	46	28	42	46	26	64	26	12	17	16	22	52	6	22	27	36	8	16	2	39	77	27	57	74	114	49	5	51	5
PERCENTAGE OF TOTAL SITES											98.0392	12.549	7.05882	16.8627	10.9804	20.3922	32.1569	2.35294	3.92157	17.6471	18.0392	10.9804	16.4706	18.0392	10.1961	25.098	10.1961	4.70588	6.66667	6.27451	8.62745	20.3922	2.35294	8.62745	10.5882	14.1176	3.13725	6.27451	0.784314	15.2941	30.1961	10.5882	22.3529	29.0196	44.7059	19.2157	1.96078	20	1.96078
[truncated: 140 more columns]

## Sheet: Definitions
Trait No.	Label	Definition	Local terminology (Ch. Chinese, K. Korean, J. Japanese)
	CERAMICS
1	Pottery	Presence/absence of any type of ceramics	Ch. 陶 or 陶器; J. 土器
2	Painted pottery	Painted earthenware, both monocrome and polychrome. (Red slipped pots in Bronze Age Korea and Japan are not included).	Ch. 彩陶; J. 彩文土器
3	Clay figurines/masks	Clay figurines or masks	Ch. 小塑像; J. 土偶、土面
4	String/cord design	String/cord design on pottery	Ch. Xianwen 弦纹
5	Horizontal Z	Horizontal Z pattern on pottery	Ch. 横向"之"字纹
6	Impressed ware	Impressed pattern on pottery	Ch. Yawen 压纹
7	Incised ware	Incised pattern on pottery	Ch. Huawen 划纹
8	Basket pattern	Basket pattern on pottery surface	Ch. Lanwen 篮纹
9	Woven pattern	Woven' checkerboard pattern on pottery	Ch. Xiwen 席纹
10	Geometric design	Geometric designs on pottery (details unspecified in archaeological reports)	Ch. Jihewen 几何纹
11	Parallel line decoration	Pottery with incised or applique parallel lines	Ch. Pingxingwen 平行纹; J. 平行線文
12	Diamond pattern	Pottery with diamond pattern	Ch. Lingxingwen 菱形纹
13	Grid pattern	Pottery with grid pattern as surface decoration	Ch. Wanggewen 网格纹
14	Dot pattern	Pottery with dot pattern made with sharpened tool	Ch. Dianzhuangwen 点状纹
15	Perforated rim	Pottery with perforations below rim	K. Gongryeol
16	Diagonal design	Pottery with slanting diagonal pattern	Ch. Xiexianwen 斜线纹
17	Combware	Pottery with comb pattern. (Comb is dragged over pottery surface)	Ch. Shuchiwen 梳齿纹; K. Chulmun; J. 櫛形文
18	Checkered design	Pottery with checkered pattern	Ch. Fanggewen 方格纹
19	Cordmarked	Cordmarked pottery	Ch. Shengwen 绳纹; J. 縄文
20	Vertical Z	Vertical Z design on pottery	Ch. 竖向"之"字纹
21	Nail impressed	Nail-impressed design	Ch. 指甲纹; J. 爪形文
22	Applique	Pottery with applique pattern	Ch. Fujiaduiwen 附加堆纹; J. 隆帯文及び突帯文
23	X pattern	Pottery with X pattern	Ch. X纹
24	Shallow dot pattern	Pottery with dot pattern made with blunt tool	Ch. Kengdianwen 坑点纹
25	Inverted V	Inverted V pattern	Ch. Renzixingwen 人字形纹
26	Deep conical pot	Deep conical pot with wide mouth.	Ch. 斜腹罐; J. 深鉢・甕
27	Vertical wall flaring rim pot	Vertical-walled pot with flaring rim	Zhibichangkouguan 直壁敞口罐
28	Tubular jar constricted mouth	Tubular jar with constricted mouth	Liankoutongxingguan 敛口筒形罐
29	Slanted-mouth jar	Jar with slanted mouth	Xiaokouguan 斜口罐
30	Constricted mouth jar	Jar with constricted mouth (general, unspecified)	Liankouguan 敛口罐; J. 壺
31	Jar with everted mouth	Jar with everted mouth	Ch. Shekouguan 侈口罐
32	Curled rim jar	Jar with curled rim	Juanyanguan 卷沿罐
33	Everted rim jar	Jar with everted rim	Zheyanguan 折沿罐
34	Bulging belly jar	Jar with bulging body: exact definition??	Gufuguan 鼓腹罐
35	High necked jar	Storage jar with high neck (probably used for liquids)	Gaolingguan 高领罐
36	Deepbellied' jar	Deep pot	Shengfuguan 深腹罐
37	Large tubular vessel	Large tubular vessel	Tongxingweng 筒形瓮
38	Small jar	Small jar	Ch. Xiaoguan 小罐; J. 小壺
39	Tubular vessel	Tubular vessel	Tongxingqi 筒型器
40	Tubular jar	Tubular jar	Ch. Tongxingguan 筒形罐; J. 筒形壺
41	Ceramic lid	Ceramic lid for pottery vessel	Ch. Qigai 器盖; J. 土器蓋
42	Jar (unspecified)	Jars of unspecified shape and form as reported	Ch. Guan 罐; J. 壺
43	Bowl	Serving/eating bowl	Ch. Bo 钵; J. 鉢
44	Stemmed bowl	Bowl with stem (probably for domestic use)	Ch. Dou 豆; J. 高坏鉢
45	Cup	Cup for drinking; includes vessels specified as 'wine cups" (Ch. Zhong 盅)	Ch. Bei 杯; J. 坏; includes Ch. Zhong 盅
46	Li Tripod	Tripod of li type	Ch. Li 鬲
48	Bottomless vessel	Cylindrical pot without a base, probably used as grave goods	筒形器
49	Bowl with ring foot	Bowl with ring foot	Ch. Quanzuwan 圈足碗
50	Vessel with ring foot	Vessel type unspecified	Ch. Quanzuqi 圈足器
51	Slanted mouth vessel	Unspecifid vessel with slanted mouth	Ch. Xiekouqi 斜口器
52	Pottery mould	Ceramic mould used for casting bronze	Ch. Taofan 陶范; J. 土器鋳型
53	Ceramic spindle whorl	Spindle whorl made of pottery	Ch. Fanglun 纺轮; J. 土製紡錘車
54	Ceramic net sinker	Net sinker used for fishing nets
55	Bowl	Serving vessel with flat base and wide, open mouth	Wan 碗
56	Urn	Large tall jar with small mouth. Commonly called 'urn' in Chinese archaeology but normally not for cremated remains	Ch. Weng 瓮
57	Zhan cup	Zhan type cup	Zhan 盏
58	Wine vessel	Various forms; often spouted	Zun 尊
59	Steamer	Any type of steamer	Ch. Zeng 甑 & Yan 甗
60	Three-legged vessel	Three-legged vessel (tripod) of unspecified type	Ch Sanzuqi 三足器; J. 三脚土器
61	Gourd-shaped vessel	Bottle-shaped vessel similar to a gourd	Ch. Huluping 葫芦瓶; J. 瓢箪形瓶
62	Basin	Serving/eating vessel	Ch. Pen 盆 and Yu 盂; J. 盆
63	Tray	Tray-shaped vessel	Pan 盘
64	Jar	Jar for storage of liquids	Hu 壶
65	Cauldron	Large ceremonial vessel with legs	Ding 鼎
66	Clay slingshots	Clay balls used as slingshot	土製弾丸
67	Fine-paste ceramics	Few or no inclusions in the paste
68	Coarse-paste ceramics	Coarse inclusions in paste
69	Handmade pottery	Pottery made by hand
70	Wheel-modified pottery	Pottery made or modified on a wheel
	STONE TOOLS
71	Obsidian	Stone tools & flakes made on obsidian (sources in N. Korea & Japan)	Ch. 黑曜石; J. 黒曜石
72	Jade	Any jade (and jadeite)	Ch. 玉器; J. 翡翠
73	Flaked/chipped stone tools	Presence of chipped/flaked stone tools	Ch. 打制; J. 打製石器
74	Ground stone tools	Presence of ground/polished stone tools	Ch. 磨制; J. 磨製石器
75	Axe	Basic axe, both chipped or polished scored here	斧
76	Hoe	Heavy tool assumed to have been used for digging	Ch. Si 耜; J. 鍬
77	Adze	Axe wih perpendicular cutting edge	Ch. Ben 锛; J. 釿
78	Chisel	Long-bladed tool use to cut wood or other materials	Ch. 凿; J. ノミ
79	Battle axe'	Axe-shaped object made of stone or jade, sometimes with a performation.	Ch. Yue 钺; J. 闘斧
80	Spade	Spade-shaped artefact, presumably used for digging.	J. 鋤
81	Spear	Stone spear	Ch. Mao 矛
82	Grinding stone	Stone used on a grinding slab to process plants and other materials	磨石
83	Knife (reaping)	Usually curved (sometimes semi-lunar) knife, probably for harvesting plants	Ch. Dao 刀; J. 石包丁
84	Sickle	Usually fixed to handle & used for harvesting plants	Ch. Liandao 镰刀; J. 石鎌
85	Plough	Plough-shaped stone tool	Ch. Chu 锄; J. 石鋤
86	Stone beads	Beads not made from jade	Ch. 石珠; J. 石玉
87	Bowl-shaped vessel	Stone bowl	Ch. Panzhuangqi 盘状器
88	Scraper	Used for scraping hides etc	Ch. Guaxiaoqi 刮削器; J. スクレーパー
89	Pie-shaped object	Thick stone disc, function unknown	Ch. Bingxingqi 饼形器
90	Ornamental stone ring	Small stone ring used as ornament	Ch. Huan 环
91	Stone pestle	Stone pestle	Shichu 石杵
92	Stone mould	For casting bronze/iron objects	Shifan 石范
93	Stone mortar	For hulling cereals or nuts	Ch. Jiu 臼; J. 石臼
94	Net sinker	For fishing	Wangzhui 网坠
95	Stone spindle whorl	For weaving	石製紡錘車
96	Stone sword	Sword sword (polished)	Ch. Shijin 石箭; J. 石剣
97	Stone arrow	Arrowhead made of stone	J. 石鏃
98	Microliths (type unspecified)	All microliths. Includes those scored under 106-110	細石器
99	Microlithic points	Microliths used for projectile points	Ch. Zu 细石器; J. 細石器石鏃
100	Microlithic drill	Microlithic drill	Ch. Zuan 细石器 钻
101	Microlithic flake	Microlithic flakes and debitage	Ch. Shipian 细石器 石片
102	Microlithic blade	Blade	Shiye 细石器 石叶
103	Microlithic scraper	How separated from normal scraper?	Guaxiaoqi 细石器 刮削器
104	Stone points	All types of stone points larger than arrowhead except micoliths	Ch. Jianzhuangqi 尖状器; J. 尖頭器
105	Stone balls	Small stone balls, possibly used for slingshot	小型丸石（弾丸）
106	Phallic stones	Stone bar with phallic shape	J. 石棒
107	Perforated stone ring	Heavy stone ring with perforation; function unclear	環状石器
	BUILDINGS/HOUSES
108	Fortifications	Large settement with fortification (wooden palisade, earth/stone wall)	防御工事
109	Ditch	Ditches. Includes defensive moats.	Ch. 壕沟; J. 大型溝及び環濠
110	Public architecture	Public buildings (storehouse, temple, palace, etc)	公共建筑
111	Storage pits	All storage pits	Ch. 储藏坑; J. 貯蔵穴
112	Pit houses	Semi-subterranean pit houses	Ch. 半地穴式; J. 縦穴住居
113	Surface building	Surface buildings	Ch. 地面; J. 平地住居
114	Hearth	Any type of hearth or fireplace in building	Ch. 火塘; J. 炉
115	Post hole	Regularly arranged hole for building support	Ch. 柱洞; J. 柱穴
116	Door/Entrance	Any type of entrance to a building. Eg., ramps/steps common in Neolithic Korea (but absent in Bronze Age)	Ch. 门道
	FOOD REMAINS
117	Fish	Presence/absence of marine and/or freshwater fish bones.	Ch. 渔猎; J. 魚骨
118	Shellfish	Presence/absence of shellfish as food refuse (Shell tools scored separately)	J. 貝殻
119	Wildboar	Presence/absence.	Ch. 野猪; J. イノシシ
120	Pig	Presence/absence of domestic pig	Ch. 猪; J. ブタ
121	Dog	Presence/absence.	Ch. 狗; J. イヌ
122	Sheep	Presence/absence.	Ch. 绵羊; J. ヒツジ
123	Wild Rabbit	Presence/absence.	Ch. 兔; J. ノウサギ
124	Horse	Presence/absence.	Ch. 马; J. ウマ
125	Chicken	Presence/absence.	Ch. 鸡; J. ニワトリ
126	Bear	Presence/absence.	Ch. 熊; J. クマ
127	Wild Fowl	Presence/absence.	Ch. 家禽; J. 野生の鳥
128	Cattle (Bos sp.)	Presence/absence of domesticated cattle (wild cattle not scored)	牛 ウシ
129	Foxtail millet	Setaria italica	粟 アワ
130	Broomcorn Millet	Panicum miliaceum	黍 キビ
131	Soybean	Glycine max	大豆 ダイズ
132	Cannabis	Cannabis sativa	大麻 アサ
133	Deer	Cervus sp. Includes sika deer	鹿 シカ
134	Roe deer	Capreolus pygargus.	Ch. 狍; J. ノロジカ
135	Rice	Oryza sativa	稲 イネ
136	Wheat	Triticum sp.	コムギ
137	Barley	Hordeum sp.	オオムギ
138	Adzuki bean	Vigna angularis	アズキ
139	Perilla sp.	Includes both shiso & egoma	シソ・エゴマ
140	Acorn	Any species	ドングリ類
141	Walnut	Juglans sp.	クルミ
142	Peach	Prunus persica	桃 モモ
	SHELL & BONE ARTEFACTS
143	Shell artefact	Any type of artefact made of shell	Ch. Bangqi 蚌器; J. 貝製品
144	Bone hairpin	Hairpin (excludes combs)	Zan 骨簪; J. 骨製ヘアピン
145	Bone knife	Knife-shaped object made of bone or antler	Dao 骨刀
146	Bone tube	Often used as needle case	Guan 骨管
147	Bone spade	Spade-shaped artefact made of bone	Chan 骨铲
148	Bone awl	Awl made of bone	Zhui 骨锥
149	Bone chisel	Bone chisel, for woodworking but also Includes tools for collecting abalone	Ch. Zao 骨凿; J. ノミ
150	Bone/antler points	Details unspecified in report	J. 骨角製尖頭器
151	Bone spear	Spear made of bone	Mao 矛
152	Bone fork	Fork-shaped atrefact, probably used for eating	Shou 骨匕首
153	Bone spoon	Spoon shaped artefact	Tangshi 骨匙
154	Bone_beads	Bone beads	骨珠
155	Bone_ornament	Bone ornaments excluding beads and bracelets	玉、腕輪以外の骨製飾品
156	Bone needle	Used for sewing etc	Ch. Zhen 骨针; J. 骨針
157	Bone arrowhead	Bone arrowhead	Ch. Zu 镞; J. 骨鏃
158	Bone_ring	Bone ring ornament	Ch. Huang 璜
159	Oracle_bone	Used for divination. Includes deer scapula, turtle plastrons etc	卜骨
	BURIALS
160	Mounded burial (single grave)	Mound over single burial	墳丘墓（１体の埋葬）
161	Mounded burial (multiple graves)	Mound over more than one burial	墳丘墓（複数の埋葬）
162	Dolmen	All dolmens/megalithic burials	支石墓
163	Moated burial	Burial surrounded by moat/ditch	方形/円形周溝墓
164	Jar burial	Jar burial for adult or child	甕棺
165	Stone-lined coffin	Stone coffin/chamber	石棺
166	Secondary burial	Re-collection of human remains for secondary burial	再葬墓
167	Cremated human remains	Cremated human bones/teeth	火葬
168	Inhouse burial	Burial inside a house (under floor or abandoned house)	Ch. Jushimu 居室葬; J. 住居内埋葬
169	Stone cairn burial	Burial inside stone cairn	Ch. Jishimu 积石墓
170	Single Inhouse Burial	Burial inside a house: single burial	Ch. 单人葬; J. 住居内埋葬：単独埋葬
171	Double inhouse Burials	Burial inside a house: double (multiple?) burials	Ch. 双人葬; J. 住居内埋葬
172	Inhouse burial with face ornaments	Burial inside a house: grave goods associated with the face (skull?) only	Ch. 覆面; J. 住居内埋葬：顔（頭蓋骨？）周辺の副葬品
