# Supplementary material for: Triangulation supports agricultural spread of the Transeurasian languages
Source: Nature. 2021 Nov 10;599(7886):616–21. doi: 10.1038/s41586-021-04108-8 (PMC8612925; doi:10.1038/s41586-021-04108-8)
Supplement: Supplementary file 4 — This zipped file contains Supplementary Data Files 7–11; see Supplementary Information file for full descriptions. [file 41586_2021_4108_MOESM4_ESM.zip]

Archive with 5 entries (5 files):
- 2021-02-02920E-s4/27_Eurasia3angle_synthesis_SI 7_qualitative analysis_REV30.08.pdf
- 2021-02-02920E-s4/28_Eurasia3angle_synthesis_SI 8_Bayesian cultural interpretation_REV01.10.pdf
- 2021-02-02920E-s4/29_Eurasia3angle_synthesis_SI 9_cerealC14_REV07.07.xlsx
- 2021-02-02920E-s4/30_Eurasia3angle_synthesis_SI 10_abbreviations.xlsx
- 2021-02-02920E-s4/31_Eurasia3angle_synthesis_SI 11_aDNA sample info.xlsx
