# Supplementary material for: Triangulation supports agricultural spread of the Transeurasian languages
Source: Nature. 2021 Nov 10;599(7886):616–21. doi: 10.1038/s41586-021-04108-8 (PMC8612925; doi:10.1038/s41586-021-04108-8)
Supplement: Supplementary file 4 — This zipped file contains Supplementary Data Files 7–11; see Supplementary Information file for full descriptions. [file 41586_2021_4108_MOESM4_ESM.zip › 2021-02-02920E-s4/30_Eurasia3angle_synthesis_SI 10_abbreviations.xlsx]

## Sheet: Sheet 1
List of 161 present-day populations used for the population genetic analyses in this study. For each group, we assigned a unique three-letter code ("Symbol") and used it across figures.
Analysis.Group.Label	Symbol	colour	language family/grouping
Abkhasian	Abk	light green	NW Caucasian
Albanian	Abn	purple	Indo European
Abazin	Abz	light green	NW Caucasian
Altaian_Chelkans	Ack	grey	Turkic (Transeurasian)
Adygei	Adg	light green	NW Caucasian
Algonquin	Agq	delete	Algic (Canada/Quebec/Ontario)
Armenian_Hemsheni	Ahm	purple	Indo European
Aleut	Ale	blue	Eskimo-Aleut
Altaian	Alt	grey	Turkic (Transeurasian)
Ami	Ami	light purple	Austronesian
Armenian	Arm	purple	Indo European
Aleut_Tlingit	Atl	blue	Eskimo-Aleut
Atayal	Aty	light purple	Austronesian
Caucasian Avar	Avr	dark green	NE Caucasian
Azeri	Azr	grey	Turkic (Transeurasian)
Besermyan	Bes	light blue	Uralic
Bulgarian	Blg	purple	Indo European
Balkar	Blk	grey	Turkic (Transeurasian)
Belarusian	Blr	purple	Indo European
Bolivian	Blv	delete	Quechua, Aymara etc. (Bolivia, South America)
Borneo	Brn	light purple	Austronesian
Buryat	Bry	grey	Turkic (Transeurasian)
Basque	Bsq	black	isolate Basque
Cabecar	Cbc	delete	Chibchan family, Costa Rica
Chechen	Cch	dark green	NE Caucasian
Circassian	Ccs	light green	NW Caucasian
Chukchi	Chk	brown	Paleosiberian
Cambodian	Cmb	dark red	Austroasiatic
Chipewyan	Cpw	delete	Athabaskan, Canada
Cree	Cre	delete	mixed, Canada
Croatian	Crt	purple	Indo European
Chuvash	Cvs	grey	Turkic (Transeurasian)
Cypriot	Cyp	purple	Indo European
Czech	Cze	purple	Indo European
Dai	Dai	dark orange	Tai-Kadai
Daur	Dau	orange	Mongolic (Transeurasian)
Dolgan	Dlg	grey	Turkic (Transeurasian)
Dungan	Dng	dark blue	Sino-Tibetan (not Mongolic)
Darginian	Drg	dark green	NE Caucasian
Eskimo_CS	Ecs	blue	Eskimo-Aleut
English	Eng	purple	Indo European
Eskimo_NK	Enk	blue	Eskimo-Aleut
Enets	Ent	light blue	Uralic
Estonian	Est	light blue	Uralic
Evenki Far East	Evf	yellow	Tungusic
Even	Evn	yellow	Tungusic
Evenki Transbaikal	Evt	yellow	Tungusic
Ezid (Yazidi)	Ezd	purple	Indo European
Finnish	Fin	light blue	Uralic
French	Fre	purple	Indo European
German	Ger	purple	Indo European
Gagauz	Ggz	grey	Turkic (Transeurasian)
Guarani	Gra	delete	Tupian, South America
Georgian	Grg	olive green	South Caucasian
Greek	Grk	purple	Indo European
Guarani_GN	Grn	delete	Tupian, South America
Guarani_KW	Grw	delete	Tupian, South America
Han	Han	dark blue	Sino-Tibetan
Hungarian	Hun	light blue	Uralic
Hezhen	Hzh	yellow	Tungusic
Icelandic	Ice	purple	Indo European
Ingushian	Igs	dark green	NE Caucasian
Irish	Iri	purple	Indo European
Irish_Ulster	Iru	purple	Indo European
Itelmen	Ite	brown	Paleosiberian
Italian_North	Itn	purple	Indo European
Italian_South	Its	purple	Indo European
Japanese	Jap	light grey	Japonic (Transeurasian)
Jew_Ashkenazi	Jas	dark blue	Afroasiatic
Jew_Georgian	Jgr	dark blue	Afroasiatic
Kubachinian	Kbc	dark green	NE Caucasian
Kabardinian	Kbd	light green	NW Caucasian
Kaqchikel	Kck	delete	Mayan, Guatemala, South America
Ket	Ket	brown	Palaeosiberian
Khakass_Kachins	Khk	grey	Turkic (Transeurasian)
Kinh	Kin	dark red	Austroasiatic
Kalmyk	Klm	orange	Mongolic (Transeurasian)
Kumyk	Kmk	grey	Turkic (Transeurasian)
Khamnigan	Kmn	orange	Mongolic (Transeurasian)
Korean	Kor	pink	Koreanic (Transeurasian)
Karachai	Krc	grey	Turkic (Transeurasian)
Kurd	Krd	purple	Indo-European
Karakalpak	Krk	grey	Turkic (Transeurasian)
Karelian	Krl	light blue	Uralic
Karitiana	Krt	delete	Tupian family, Amazon, Brazil
Koryak	Kry	brown	Paleosiberian
Kaitag	Ktg	dark green	NE Caucasian
Kyrgyz	Kyg	grey	Turkic (Transeurasian)
Kazakh	Kzk	grey	Turkic (Transeurasian)
Lahu	Lah	dark blue	Sino-Tibetan
Lak	Lak	dark green	NE Caucasian
Lithuanian	Lth	purple	Indo-European
Lezgin	Lzg	dark green	NE Caucasian
Mordovian	Mdv	light blue	Uralic
Mongolian (Khalka)	Mgl	orange	Mongolic (Transeurasian)
Miao	Mia	red	Hmong-Mien
Mixe	Mix	delete	Mixe-Zoquean, southern Mexico
Moldavian	Mld	purple	Indo-European
Maltese	Mlt	dark blue	Afroasiatic
Mansi	Mns	light blue	Uralic
Mongol	Mon	orange	Mongolic (Transeurasian)
Mixtec	Mxt	delete	Oto-Manguean, Mexico
Nanai	Nan	yellow	Tungusic (Transeurasian)
Naxi	Nax	dark blue	Sino-Tibetan
Nganasan	Nga	light blue	Uralic
Negidal	Ngd	yellow	Tungusic (Transeurasian)
Nivkh	Nvh	brown	Palaeosiberian
Norwegian	Nwg	purple	Indo-European
Ojibwa	Ojb	delete	Algonquian, North America
Orcadian Scottish	Orc	purple	Indo-European
Oroqen	Orq	yellow	Tungusic (Transeurasian)
Ossetian	Ost	purple	Indo-European
Pima	Pim	delete	Uto-Aztecan, Arizona
Polish	Pol	purple	Indo-European
Quechua	Qch	delete	South America
Russian_Krasnoborsky	Rak	purple	Indo-European
Russian_Leshukonsky	Ral	purple	Indo-European
Russian_Pinezhsky	Rap	purple	Indo-European
Romanian	Rom	purple	Indo-European
Russian	Rus	purple	Indo-European
Saami	Saa	light blue	Uralic
Sardinian	Sar	purple	Indo-European
Sicilian	Scl	purple	Indo-European
Scottish	Sct	purple	Indo-European
She	She	red	Hmong-Mien
Sherpa	Shp	dark blue	Sino-Tibetan
Shor_Khakassia	Skh	grey	Turkic (Transeurasian)
Selkup	Slk	light blue	Uralic
Semende	Smd	light purple	Austronesian
Shor_Mountain	Smn	grey	Turkic (Transeurasian)
Spanish	Spa	purple	Indo-European
Spanish_North	Spn	purple	Indo-European
Sorb	Srb	purple	Indo-European
Shetlandic	Stl	purple	Indo-European
Surui	Sur	delete	Tupian, Brazil
Tabasaran	Tbs	dark green	NE Caucasian
Todzhan Tuva	Tdz	grey	Turkic (Transeurasian)
Tofalar	Tfl	grey	Turkic (Transeurasian)
Thai	Tha	dark orange	Tai-Kadai
Tibetan	Tib	dark blue	Sino-Tibetan
Turkmen	Tkm	grey	Turkic (Transeurasian)
Turkish_Balikesir	Trb	grey	Turkic (Transeurasian)
Tatar_Kazan	Ttk	grey	Turkic (Transeurasian)
Tatar_Mishar	Ttm	grey	Turkic (Transeurasian)
Tatar_Siberian	Tts	grey	Turkic (Transeurasian)
Tatar_Zabolotniye	Ttz	grey	Turkic (Transeurasian)
Tujia	Tuj	dark blue	Sino-Tibetan
Tu (Monguor)	Tuu	orange	Mongolic (Transeurasian)
Tuvinian	Tvn	grey	Turkic (Transeurasian)
Udmurt	Udm	light blue	Uralic
Uygur	Ugr	grey	Turkic (Transeurasian)
Ukrainian	Ukr	purple	Indo-European
Ulchi	Ulc	yellow	Tungusic (Transeurasian)
Uzbek	Uzb	grey	Turkic (Transeurasian)
Veps	Vep	light blue	Uralic
Xibo	Xib	yellow	Tungusic (Transeurasian)
Xavante	Xvt	delete	Macro-Je, Brazil
Yi	Yii	dark blue	Sino-Tibetan
Yukagir	Ykg	brown	Palaeosiberian
Yakut	Ykt	grey	Turkic (Transeurasian)
Zapotec	Zpt	delete	Oto-Manguean, Mexico
