# Supplementary material for: Triangulation supports agricultural spread of the Transeurasian languages
Source: Nature. 2021 Nov 10;599(7886):616–21. doi: 10.1038/s41586-021-04108-8 (PMC8612925; doi:10.1038/s41586-021-04108-8)
Supplement: Supplementary file 4 — This zipped file contains Supplementary Data Files 7–11; see Supplementary Information file for full descriptions. [file 41586_2021_4108_MOESM4_ESM.zip › 2021-02-02920E-s4/31_Eurasia3angle_synthesis_SI 11_aDNA sample info.xlsx]

## Sheet: Sheet1
New ancient DNA data generated in this study and co-analyses of published ancient individuals from East Eurasia.
Sample	Site	Analysis ID	Region	Symbol	Culture	Dating	AMS Conventional dating	Latitude	Longitude	Refs.
91KLH11	Longtoushan	Upper Xiajiajian	Inner Mongolia		Upper Xiajiajian	1050-350 BC		42.5043	125.415	Ning et al. 2020
91KLH18	Longtoushan	Upper Xiajiajian	Inner Mongolia		Upper Xiajiajian	901-825 calBC	2717±30 BP	42.5043	125.415	Ning et al. 2020
91KLM2	Longtoushan	Upper Xiajiajian	Inner Mongolia		Upper Xiajiajian	1050-350 BC		42.5043	125.415	Ning et al. 2020
BLSM27S	Banlashan	Hongshan	Liaoning, China		Hongshan	3350 BC		41.4147	120.274	Ning et al. 2020
BLSM41	Banlashan	Hongshan	Liaoning, China		Hongshan	3350 BC		41.4147	120.274	Ning et al. 2020
BLSM45	Banlashan	Hongshan	Liaoning, China		Hongshan	3338-3098 calBC	4497±30 BP	41.4147	120.274	Ning et al. 2020
EDM124	Erdaojingzi	Lower Xiajiadian	Northeast China		Lower Xiajiadian	3614-3494 calBC	3330±30 BP	42.0996	118.948	Ning et al. 2020
EDM139	Erdaojingzi	Lower Xiajiadian	Northeast China		Lower Xiajiadian	2050 BC		42.0996	118.948	Ning et al. 2020
EDM176	Erdaojingzi	Lower Xiajiadian	Northeast China		Lower Xiajiadian	2050 BC		42.0996	118.948	Ning et al. 2020
HJTM107	Haojiatai	Longshan	Northeast China		Longshan	2136-1950 calBC	3660±30 BP	33.5922	114.022	Ning et al. 2020
HJTM109	Haojiatai	Longshan	Northeast China		Longshan	2031-1888 calBC	3600±30 BP	33.5922	114.022	Ning et al. 2020
HJTM115	Haojiatai	Longshan	Northeast China		East Zhou Dynasty	365-207 calBC	2236±79 BP	33.5922	114.022	Ning et al. 2020
HJTW13	Haojiatai	Longshan	Northeast China		East Zhou Dynasty	353-57 calBC	2140±30 BP	33.5922	114.022	Ning et al. 2020
HMF32	Haminmangha	Hamin	Northeast China		Haminmangha	3694-3636 calBC	4866±30 BP	44.0355	121.995	Ning et al. 2020
PLTM310	Pingliangtai	Longshan	Northeast China		Longshan	2275-2045 calBC	3740±30 BP	33.7086	114.922	Ning et al. 2020
PLTM311	Pingliangtai	Longshan	Northeast China		Longshan	2201-2024 calBC	3710±30 BP	33.7086	114.922	Ning et al. 2020
PLTM312	Pingliangtai	Longshan	Northeast China		Longshan	2135-1939 calBC	3650±30 BP	33.7086	114.922	Ning et al. 2020
PLTM313	Pingliangtai	Longshan	Northeast China		Longshan	2118-1894 calBC	3620±30 BP	33.7086	114.922	Ning et al. 2020
WD-WT1H16	Wadian	Longshan	Northeast China		Longshan	2139-2033 calBC	4036±53 BP	34.1784	113.372	Ning et al. 2020
WD-WT5M2	Wadian	Longshan	Northeast China		Longshan	1750 BC		34.1784	113.372	Ning et al. 2020
WGM20	Wanggou	Yangshao	Northeast China		Yangshao	3550-3050 BC		34.8192	113.396	Ning et al. 2020
WGM35	Wanggou	Yangshao	Northeast China		Yangshao	3354-3106 calBC	5180±124 BP	34.8192	113.396	Ning et al. 2020
WGH35-1	Wanggou	Yangshao	Northeast China		Yangshao	3550-3050 BC		34.8192	113.396	Ning et al. 2020
WGM43	Wanggou	Yangshao	Northeast China		Yangshao	3550-3050 BC		34.8192	113.396	Ning et al. 2020
WGM70	Wanggou	Yangshao	Northeast China		Yangshao	3550-3050 BC		34.8192	113.396	Ning et al. 2020
WGM76S	Wanggou	Yangshao	Northeast China		Yangshao	3550-3050 BC		34.8192	113.396	Ning et al. 2020
WGM94	Wanggou	Yangshao	Northeast China		Yangshao	3550-3050 BC		34.8192	113.396	Ning et al. 2020
XW-M1R18	Xiaowu	Yangshao	Northeast China		Yangshao	4525-3987 calBC	6056±119 BP	34.5646	110.978	Ning et al. 2020
LJM14	Lajia	Qijia	Northeast China		Qijia	2050-1850 BC		36.5089	101.796	Ning et al. 2020
LJM25	Lajia	Qijia	Northeast China		Qijia	2050-1850 BC		36.5089	101.796	Ning et al. 2020
LJM2	Lajia	Qijia	Northeast China		Qijia	2050-1850 BC		36.5089	101.796	Ning et al. 2020
LJM3	Lajia	Qijia	Northeast China		Qijia	1948-1963 calBC	3996±83 BP	36.5089	101.796	Ning et al. 2020
LJM4	Lajia	Qijia	Northeast China		Qijia	2050-1850 BC		36.5089	101.796	Ning et al. 2020
LJM5	Lajia	Qijia	Northeast China		Qijia	2050-1850 BC		36.5089	101.796	Ning et al. 2020
ZLNR-2	Zhalainuoer	Jalainur	Northeast China		Jalainur	5525-5460 cal BC	6500±30 BP	46.8613	119.655	Ning et al. 2020
WQM4	Wuqi	Jalainur	Northeast China		Jalainur	5480-5320 cal BC	6445±40 BP	46.8613	119.655	Ning et al. 2020
HQH2	Honghecun	Angangxi	Northeast China		Angangxi	2000 BC		45.9803	125.473	This study
HQH3	Honghecun	Angangxi	Northeast China		Angangxi	2000 BC		45.9803	125.473	This study
HQH4	Honghecun	Angangxi	Northeast China		Angangxi	2000 BC		45.9803	125.473	This study
HQH5	Honghecun	Angangxi	Northeast China		Angangxi	2000 BC		45.9803	125.473	This study
MZGM10-1	MZG	Inner_Mongolia_MN	Northeast China		Miaozigou	3550 BC		40.7575	113.354	Ning et al. 2020
MZGM16	MZG	Inner_Mongolia_MN	Northeast China		Miaozigou	3550 BC		40.7575	113.354	Ning et al. 2020
MZGM25-2	MZG	Inner_Mongolia_MN	Northeast China		Miaozigou	3550 BC		40.7575	113.354	Ning et al. 2020
Yumin	Yuming	Inner_Mongolia_EN	Inner Mongolia		Yumin	8400 BP		41.9979	114.172	Melinda et al. 2020
Bbdong	Bianbiandong	Houli	Shandong		Houli	7595-7530 calBC		36.0555	118.477	Melinda et al. 2020
BS	Boshan	Houli	Shandong		Houli	6090-6370 calBC		36.4947	117.862	Melinda et al. 2020
XJS1309_M7	Xiaojingshan	Houli	Shandong		Houli	5922-5771 calBC		36.4947	117.862	Melinda et al. 2020
XJS1311_M16	Xiaojingshan	Houli	Shandong		Houli	5985-5386 calBC		36.4655	117.013	Melinda et al. 2020
XJS1309_M4	Xiaojingshan	Houli	Shandong		Houli	6060-5750 calBC*		36.4655	117.013	Melinda et al. 2020
Xiaogao	Xiaogao	Houli	Shandong		Houli	6350-5450 calBC*		37.8843	117.642	Melinda et al. 2020
ULA001	Ulaan Kherem II	Khitan	Mongolia		Khitan	900-1100 CE		47.929	104.524	Jeong et al. 2020
ZAA003	Ulaan Kherem II	Khitan	Mongolia		Khitan	900-1100 CE		47.8547	104.046	Jeong et al. 2020
ZAA005	Ulaan Kherem II	Khitan	Mongolia		Khitan	900-1100 CE		47.8547	104.046	Jeong et al. 2020
BOR001	Bor Bulag	SlabGrave_EIA	Mongolia		Slab Grave	1000-300 BC		48.6221	110.621	Jeong et al. 2020
DAR001	Dartsagt	SlabGrave_EIA	Mongolia		Slab Grave	1000-300 BC		47.3297	105.665	Jeong et al. 2020
MIT001	Tamiryn Ulaan Khoshuu (Burkhan Tolgoi)	SlabGrave_EIA	Mongolia		Slab Grave	1000-300 BC		47.3297	105.665	Jeong et al. 2020
PTO001	Pesterevo 82	SlabGrave_EIA	Mongolia		Slab Grave	1000-300 BC		51.502	107.456	Jeong et al. 2020
SHU001	Shunkhlai Mountain (Shunkhlai Uul)	SlabGrave_EIA	Mongolia		Slab Grave	1000-300 BC		46.911	102.771	Jeong et al. 2020
I6353	Uvurkhangai, Khujirt sum, Shunkhlai Uul, Tomb 9	SlabGrave_EIA	Mongolia		Slab Grave	1000-300 BC		46.8975	102.767	Wang et al. 2020 bioRxiv
I12969	Khentii, Delgerkhaan sum, Khanan 3	SlabGrave_EIA	Mongolia		Slab Grave	1000-300 BC		47.1781	109.189	Wang et al. 2020 bioRxiv
I13178	Khentii, Bayan-Adraga sum, Shuusyn boom Tomb 6	SlabGrave_EIA	Mongolia		Slab Grave	1000-300 BC		48.57	111.08	Wang et al. 2020 bioRxiv
I13958	Tuv aimag, Altanbulag sum, Erdenekhairkhan uulyn ar, Tomb 3	SlabGrave_EIA	Mongolia		Slab Grave	1000-300 BC		47.7	106.4	Wang et al. 2020 bioRxiv
I7032	Khentii, Batshireet sum, Tugsiin uvdug Tomb 1	SlabGrave_EIA	Mongolia		Slab Grave	1000-300 BC		48.6925	110.193	Wang et al. 2020 bioRxiv
I12971	Dornod aimag, Gurvanzagal sum, Khadan khuv Tomb 1	SlabGrave_EIA	Mongolia		Slab Grave	1000-300 BC		49.15	114.87	Wang et al. 2020 bioRxiv
I13963	Khentii, Delgerkhaan sum, Rashaant tolgoi, tomb 6	SlabGrave_EIA	Mongolia		Slab Grave	1000-300 BC		47.19	109.19	Wang et al. 2020 bioRxiv
I6368	Khentii, Delgerkhaan sum, Khanan Tomb 1a	SlabGrave_EIA	Mongolia		Slab Grave	1000-300 BC		47.1781	109.189	Wang et al. 2020 bioRxiv
I6349	Sükhbaatar aimag, Dariganga sum, Baaran-Khavtsal	SlabGrave_EIA	Mongolia		Slab Grave	1000-300 BC		45.3042	113.849	Wang et al. 2020 bioRxiv
I6352	Uvurkhangai, Khujirt sum, Shunkhlai Uul, Grave #1	SlabGrave_EIA	Mongolia		Slab Grave	1000-300 BC		46.8975	102.767	Wang et al. 2020 bioRxiv
I6365	Khuvsgul aimag, Burentogtoh sum, Uushigiin uvur, slab grave 1	SlabGrave_EIA	Mongolia		Slab Grave	1000-300 BC		49.656	99.927	Wang et al. 2020 bioRxiv
I6359	Khuvsgul aimag, Alag-Erdene sum, Erhel nuur, Ulaan tolgoi	SlabGrave_EIA	Mongolia		Slab Grave	1000-300 BC		50.1172	100.046	Wang et al. 2020 bioRxiv
I6357	Tuv aimag, Altabulag sum, Tariat Brigad Tomb 5	SlabGrave_EIA	Mongolia		Slab Grave	1000-300 BC		47.7	106.4	Wang et al. 2020 bioRxiv
I14819	Boisman-2	Boisman	Russian Far East		Boisman	3750-3600 BC [layer date based on mothering children with I3356 at 3696-3638 calBCE (PSUAMS-2160)]	4875±20 BP	42.7894	131.276	Wang et al. 2020 bioRxiv
I14308	Boisman-2	Boisman	Russian Far East		Boisman	5400-3600 BC		42.7894	131.276	Wang et al. 2020 bioRxiv
I3356	Boisman-2	Boisman	Russian Far East		Boisman	3696-3638 calBC (PSUAMS-2160)	4875±20 BP	42.7894	131.276	Wang et al. 2020 bioRxiv
I3354	Boisman-2	Boisman	Russian Far East		Boisman	5371-5219 calBC (PSUAMS-2070)	6325±35 BP	42.7894	131.276	Wang et al. 2020 bioRxiv
I1196	Boisman-2	Boisman	Russian Far East		Boisman	5213-5008 calBC (Poz-83476)	6155±35 BP	42.7894	131.276	Wang et al. 2020 bioRxiv
I1206	Boisman-2	Boisman	Russian Far East		Boisman	5213-4834 calBC (TERRA-b06129705)	6080±70 BP	42.7894	131.276	Wang et al. 2020 bioRxiv
I1198	Boisman-2	Boisman	Russian Far East		Boisman	5034-4806 calBC (Poz-83478)	6030±40 BP	42.7894	131.276	Wang et al. 2020 bioRxiv
I1193	Boisman-2	Boisman	Russian Far East		Boisman	4981-4795 calBC (Poz-83474)	5995±35 BP	42.7894	131.276	Wang et al. 2020 bioRxiv
I3355	Boisman-2	Boisman	Russian Far East		Boisman	4981-4787 calBC (PSUAMS-2114)	5985±35 BP	42.7894	131.276	Wang et al. 2020 bioRxiv
I1197	Boisman-2	Boisman	Russian Far East		Boisman	4956-4729 calBC (Poz-83477)	5970±40 BP	42.7894	131.276	Wang et al. 2020 bioRxiv
I1194	Boisman-2	Boisman	Russian Far East		Boisman	4792-4604 calBC (Poz-83475)	5840±35 BP	42.7894	131.276	Wang et al. 2020 bioRxiv
I1190	Boisman-2	Boisman	Russian Far East		Boisman	4721-4335 calBC (TERRA-06129717)	5860±100 BP	42.7894	131.276	Wang et al. 2020 bioRxiv
I12972	Sükhbaatar aimag, Tuvshinshiree sum, Adgiin gol Tomb 21	Ulaanzuukh_MLBA	Mongolia		Ulaanzuukh	1447-1309 calBC (UCIAMS-226553, PSUG-5468)	3130±20 BP	46.77	111.6	Wang et al. 2020 bioRxiv
I14037	Sükhbaatar aimag, Tuvshinshiree sum, Bulgiin ekh, Tomb 47	Ulaanzuukh_MLBA	Mongolia		Ulaanzuukh	1420-1296 calBC (UCIAMS-226561, PSUG-5475)	3095±20 BP	46.77	111.6	Wang et al. 2020 bioRxiv
I13964	Sükhbaatar aimag, Tuvshinshiree sum, Ulaanzukh, Tomb 17	Ulaanzuukh_MLBA	Mongolia		Ulaanzuukh	1500-800 BC		46.77	111.6	Wang et al. 2020 bioRxiv
I12960	Uvurkhangai, Khujirt sum, Shunkhlai Uul, Tomb 2	Ulaanzuukh_MLBA	Mongolia		Ulaanzuukh	1437-1304 calBC (UCIAMS-226528, PSUG-5431)	3120±20 BP	46.92	102.76	Wang et al. 2020 bioRxiv
I7021	Dornod aimag, Bulgan sum, Norovlin Uul burial	Mongolia_N	Mongolia		Tamsag-Bulag	5211-5000 calBC (PSUAMS-3931)	6145±35 BP	47.9997	113.933	Wang et al. 2020 bioRxiv
I7031	Dornod aimag, Bayantumen sum, Kherlengiin baruun ereg (Kerulen River right bank), Grave 2 (1968 y.)	Mongolia_N	Mongolia		Tamsag-Bulag	4458-4364 calBC (PSUAMS-4598)	5590±20 BP	48.29	115.1	Wang et al. 2020 bioRxiv
I6358	Dornod aimag, Bayantumen sum, Kherlen River South bank nearby Choibalsan town	Mongolia_N	Mongolia		Tamsag-Bulag	5974-5747 calBC (PSUAMS-7279)	6965±35 BP	48.29	115.1	Wang et al. 2020 bioRxiv
I13698	Bulgan, Khutag-Undur sum, Egiin-gol river valley, Marzyn Khutul, tomb 1-055-1, sceleton 2	Mongolia_N	Mongolia		Tamsag-Bulag	5700-5000 BC		49.5347	103.282	Wang et al. 2020 bioRxiv
I13701	Bulgan, Khutag-Undur sum, Egiin-gol river valley, Kharuulyn gozgor, tomb 1-116	Mongolia_N	Mongolia		Tamsag-Bulag	5721-5614 calBC (AA-107617)	6739±40 BP	49.5347	103.282	Wang et al. 2020 bioRxiv
I13179	Bulgan, Khutag undur sum, Kharuulyn gozgor, tomb 1-116	Mongolia_N	Mongolia		Tamsag-Bulag	5607-5477 calB (UCIAMS-226532, PSUG-5435)	6565±30 BP	49.39	102.7	Wang et al. 2020 bioRxiv
I14000	Bulgan, Khutag-Undur sum, Egiin-gol river valley, Kharuulyn gozgor, tomb 1-117-1, sceleton 3	Mongolia_N	Mongolia		Tamsag-Bulag	5575-5474 calBC (COL3897.1.1)	6571±47 BP	49.5347	103.282	Wang et al. 2020 bioRxiv
I11696	Bulgan, Khutag-Undur sum, Marzyn khutul, Tomb 1-055-1, sceleton 1	Mongolia_N	Mongolia		Tamsag-Bulag	5632-5531 calBC (UCIAMS-226523, PSUG-5426)	6655±30 BP	49.3925	102.703	Wang et al. 2020 bioRxiv
I11698	Bulgan, Khutag-Undur sum, Marzyn khutul, Tomb 1-055-1, sceleton 2	Mongolia_N	Mongolia		Tamsag-Bulag	5632-5515 calBC (UCIAMS-226525, PSUG-5428)	6645±35 BP	49.3925	102.703	Wang et al. 2020 bioRxiv
I11697	Bulgan, Khutag-Undur sum, Marzyn khutul, Tomb 1-055-1, sceleton 4	Mongolia_N	Mongolia		Tamsag-Bulag	5617-5491 calBC (UCIAMS-226524, PSUG-5427)	6610±30 BP	49.3925	102.703	Wang et al. 2020 bioRxiv
I1209	Roshino-4, Primorsky Krai	Mohe	Russian Far East		Heishui Mohe	1039-1224 calCE (Poz-83439)	880±35 BP	45.9136	134.877	Wang et al. 2020 bioRxiv
I3358	Roshino-4, Primorsky Krai	Mohe	Russian Far East		Heishui Mohe	1050-1220 calCE (PSUAMS-2115)	875±20 BP	45.9136	134.877	Wang et al. 2020 bioRxiv
NEO235	Devil's Gate Cave	Devil's Gate	Russian Far East		Boisman	5632-5800 calBC	6826 ± 47 BP	44.5	135.4	Siroka et al. 2020 Nature
NEO236	Devil's Gate Cave	Devil's Gate	Russian Far East		Boisman	5621-5809 calBC	6810 ± 57 BP	44.5	135.4	Siroka et al. 2020 Nature
NEO237	Devil's Gate Cave	Devil's Gate	Russian Far East		Boisman	7577-7688		44.5	135.4	Siroka et al. 2020 Nature
NEO238	Devil's Gate Cave	Devil's Gate	Russian Far East		Boisman	7470-7623		44.5	135.4	Siroka et al. 2020 Nature
NEO239	Devil's Gate Cave	Devil's Gate	Russian Far East		Boisman	7459-7622		44.5	135.4	Siroka et al. 2020 Nature
NEO240	Devil's Gate Cave	Devil's Gate	Russian Far East		Boisman	7438-7575		44.5	135.4	Siroka et al. 2020 Nature
DA337	Shamanka II	Shamanka_EBA	Baikal, Russia		Shamanka	2460-2293 calBC	3886±21	44.5	135.4	Siroka et al. 2020 Nature
DA338	Shamanka II	Shamanka_EBA	Baikal, Russia		Shamanka			51.6983	103.703	Damgaard et al. 2018 Science
DA335	Shamanka II	Shamanka_EBA	Baikal, Russia		Shamanka			51.6983	103.703	Damgaard et al. 2018 Science
DA339	Shamanka II	Shamanka_EBA	Baikal, Russia		Shamanka	2153-2103 calBC	3700±33	51.6983	103.703	Damgaard et al. 2018 Science
DA336	Shamanka II	Shamanka_EBA	Baikal, Russia		Shamanka			51.6983	103.703	Damgaard et al. 2018 Science
DA334	Shamanka II	Shamanka_EBA	Baikal, Russia		Shamanka	2209-2131 calBC	3764±20 BP	51.6983	103.703	Damgaard et al. 2018 Science
DA246	Shamanka II	Shamanka_EN	Baikal, Russia		Shamanka	5846-5701 calBC	6886±43 BP	51.6983	103.703	Damgaard et al. 2018 Science
DA247	Shamanka II	Shamanka_EN	Baikal, Russia		Shamanka	5838-5654 calBC	6856±40 BP	51.6983	103.703	Damgaard et al. 2018 Science
DA245	Shamanka II	Shamanka_EN	Baikal, Russia		Shamanka	6024-5981 calBC	7123±37 BP	51.6983	103.703	Damgaard et al. 2018 Science
DA250	Shamanka II	Shamanka_EN	Baikal, Russia		Shamanka	5482-5366 calBC	6483±37 BP	51.6983	103.703	Damgaard et al. 2018 Science
DA251	Shamanka II	Shamanka_EN	Baikal, Russia		Shamanka	5390-5299 calBC	6373±32 BP	51.6983	103.703	Damgaard et al. 2018 Science
DA248	Shamanka II	Shamanka_EN	Baikal, Russia		Shamanka	5760-5627 calBC	6815±38 BP	51.6983	103.703	Damgaard et al. 2018 Science
DA249	Shamanka II	Shamanka_EN	Baikal, Russia		Shamanka	5985-5783 calBC	7005±40 BP	51.6983	103.703	Damgaard et al. 2018 Science
DA362	Shamanka II	Shamanka_EN	Baikal, Russia		Shamanka	5278-5214 calBC	6319±33 BP	51.6983	103.703	Damgaard et al. 2018 Science
DA252	Shamanka II	Shamanka_EN	Baikal, Russia		Shamanka	5414-5303 calBC	6386±34 BP	51.6983	103.703	Damgaard et al. 2018 Science
DA253	Shamanka II	Shamanka_EN	Baikal, Russia		Shamanka	5369-5281 calBC	6329±33 BP	51.6983	103.703	Damgaard et al. 2018 Science
MGS-M6	Mogushan	Xianbei	Northeast China		Xianbei	50-250 AD		46.8613	119.655	Ning et al. 2020
MGS-M7L	Mogushan	Xianbei	Northeast China		Xianbei	50-250 AD		46.8613	119.655	Ning et al. 2020
MGS-M7R	Mogushan	Xianbei	Northeast China		Xianbei	50-250 AD		46.8613	119.655	Ning et al. 2020
GG3	Gangga	Shiwei	Inner Mongolia		Shiwei	750AD		49.4925	118.597	Li et al. 2020
TL1	Khermen Tal site	Rouran	Mongolia		Rouran	~450 AD		47.6707	102.432	Li et al. 2017
Shimomotoyama1	Shimomotoyama Rock Shelter	Shimomotoyama Yayoi	Japan		Yayoi	50 BC - AD 100		33.206	129.676	Shinoda et al. 2019
Shimomotoyama2	Shimomotoyama Rock Shelter	Shimomotoyama Yayoi	Japan		Yayoi	51 BC - AD 19	2001-1931 calBP	33.206	129.676	Shinoda et al. 2019
I13882	Rokutsu Shell Mound	Rokutsu Jomon	Japan		Jomon	2000-1500 BC		35.55	140.157	Wang et al. 2020 bioRxiv
I13883	Rokutsu Shell Mound	Rokutsu Jomon	Japan		Jomon	2000-1500 BC		35.55	140.157	Wang et al. 2020 bioRxiv
I13884	Rokutsu Shell Mound	Rokutsu Jomon	Japan		Jomon	2000-1500 BC		35.55	140.157	Wang et al. 2020 bioRxiv
I13885	Rokutsu Shell Mound	Rokutsu Jomon	Japan		Jomon	2000-1500 BC		35.55	140.157	Wang et al. 2020 bioRxiv
I13886	Rokutsu Shell Mound	Rokutsu Jomon	Japan		Jomon	2000-1500 BC		35.55	140.157	Wang et al. 2020 bioRxiv
F5	Funadomari	Funadomari Jomon	Japan		Jomon	3500-3200 BC		45.3731	141.025	Kanzawa-Kiriyama et al. 2019
F23	Funadomari	Funadomari Jomon	Japan		Jomon	3500-3200 BC		45.3731	141.025	Kanzawa-Kiriyama et al. 2019
IK002	Ikawazu	Ikawazu Jomon	Japan		Jomon	770-468 calBC	2681±16 BP	35.1016	137.053	McCool et al. 2018
ANT1	Antokudai	Antokudai Yayoi	Japan		Yayoi	25 BC-80 AD	1985±20 BP	33.4627	130.349	Shinoda et al. 2020
Chengjialiang	Chengjialiang	WLR_EN	Liaoning, China		Xinglongwa	~~7500 BP		42.1421	121.865	This study
Chahai	Chahai	WLR_EN	Liaoning, China		Xinglongwa	~~7500 BP		24.3278	121.766	This study
I3618	Hanben	Hanben_Taiwan	Taiwan		Shisanxing	1402-1262 calBCE	3060±20 BP	24.3278	121.766	Wang et al. 2020 bioRxiv
I8071	Hanben	Hanben_Taiwan	Taiwan		Shisanxing	150-465 CE		24.3278	121.766	Wang et al. 2020 bioRxiv
I13695	Hanben	Hanben_Taiwan	Taiwan		Shisanxing	150-465 CE		24.3278	121.766	Wang et al. 2020 bioRxiv
I8076	Hanben	Hanben_Taiwan	Taiwan		Shisanxing	150-465 CE		24.3278	121.766	Wang et al. 2020 bioRxiv
I8080	Hanben	Hanben_Taiwan	Taiwan		Shisanxing	150-465 CE		24.3278	121.766	Wang et al. 2020 bioRxiv
I8075	Hanben	Hanben_Taiwan	Taiwan		Shisanxing	150-465 CE		24.3278	121.766	Wang et al. 2020 bioRxiv
I3611	Hanben	Hanben_Taiwan	Taiwan		Shisanxing	150-465 CE		24.3278	121.766	Wang et al. 2020 bioRxiv
I3616	Hanben	Hanben_Taiwan	Taiwan		Shisanxing	150-465 CE		24.3278	121.766	Wang et al. 2020 bioRxiv
I3615	Hanben	Hanben_Taiwan	Taiwan		Shisanxing	150-465 CE		24.3278	121.766	Wang et al. 2020 bioRxiv
I3620	Hanben	Hanben_Taiwan	Taiwan		Shisanxing	150-465 CE		24.3278	121.766	Wang et al. 2020 bioRxiv
I3617	Hanben	Hanben_Taiwan	Taiwan		Shisanxing	150-465 CE		24.3278	121.766	Wang et al. 2020 bioRxiv
I3621	Hanben	Hanben_Taiwan	Taiwan		Shisanxing	150-465 CE		24.3278	121.766	Wang et al. 2020 bioRxiv
I15159	Hanben	Hanben_Taiwan	Taiwan		Shisanxing	150-465 CE		24.3278	121.766	Wang et al. 2020 bioRxiv
I3614	Hanben	Hanben_Taiwan	Taiwan		Shisanxing	150-465 CE		24.3278	121.766	Wang et al. 2020 bioRxiv
I3612	Hanben	Hanben_Taiwan	Taiwan		Shisanxing	150-465 CE		24.3278	121.766	Wang et al. 2020 bioRxiv
I3613	Hanben	Hanben_Taiwan	Taiwan		Shisanxing	150-465 CE		24.3278	121.766	Wang et al. 2020 bioRxiv
I3619	Hanben	Hanben_Taiwan	Taiwan		Shisanxing	395-536 calCE	1610±25 BP	24.3278	121.766	Wang et al. 2020 bioRxiv
I14925	Hanben	Hanben_Taiwan	Taiwan		Shisanxing	510-870 CE		24.3278	121.766	Wang et al. 2020 bioRxiv
I14934	Hanben	Hanben_Taiwan	Taiwan		Shisanxing	510-870 CE		24.3278	121.766	Wang et al. 2020 bioRxiv
I14933	Hanben	Hanben_Taiwan	Taiwan		Shisanxing	510-870 CE		24.3278	121.766	Wang et al. 2020 bioRxiv
I14931	Hanben	Hanben_Taiwan	Taiwan		Shisanxing	510-870 CE		24.3278	121.766	Wang et al. 2020 bioRxiv
I8072	Hanben	Hanben_Taiwan	Taiwan		Shisanxing	510-870 CE		24.3278	121.766	Wang et al. 2020 bioRxiv
I14929	Hanben	Hanben_Taiwan	Taiwan		Shisanxing	510-870 CE		24.3278	121.766	Wang et al. 2020 bioRxiv
I8074	Hanben	Hanben_Taiwan	Taiwan		Shisanxing	510-870 CE		24.3278	121.766	Wang et al. 2020 bioRxiv
I8081	Hanben	Hanben_Taiwan	Taiwan		Shisanxing	510-870 CE		24.3278	121.766	Wang et al. 2020 bioRxiv
I15158	Hanben	Hanben_Taiwan	Taiwan		Shisanxing	510-870 CE		24.3278	121.766	Wang et al. 2020 bioRxiv
I13692	Hanben	Hanben_Taiwan	Taiwan		Shisanxing	510-870 CE		24.3278	121.766	Wang et al. 2020 bioRxiv
I3728	Hanben	Hanben_Taiwan	Taiwan		Shisanxing	510-870 CE		24.3278	121.766	Wang et al. 2020 bioRxiv
I3736	Hanben	Hanben_Taiwan	Taiwan		Shisanxing	510-870 CE		24.3278	121.766	Wang et al. 2020 bioRxiv
I3732	Hanben	Hanben_Taiwan	Taiwan		Shisanxing	510-870 CE		24.3278	121.766	Wang et al. 2020 bioRxiv
I3735	Hanben	Hanben_Taiwan	Taiwan		Shisanxing	510-870 CE		24.3278	121.766	Wang et al. 2020 bioRxiv
I3727	Hanben	Hanben_Taiwan	Taiwan		Shisanxing	510-870 CE		24.3278	121.766	Wang et al. 2020 bioRxiv
I14937	Hanben	Hanben_Taiwan	Taiwan		Shisanxing	510-870 CE		24.3278	121.766	Wang et al. 2020 bioRxiv
I3734	Hanben	Hanben_Taiwan	Taiwan		Shisanxing	510-870 CE		24.3278	121.766	Wang et al. 2020 bioRxiv
I3731	Hanben	Hanben_Taiwan	Taiwan		Shisanxing	510-870 CE		24.3278	121.766	Wang et al. 2020 bioRxiv
I3733	Hanben	Hanben_Taiwan	Taiwan		Shisanxing	510-870 CE		24.3278	121.766	Wang et al. 2020 bioRxiv
LD1	Liang Island	Fujian EN	Liang Island			6370-6110 calBC		26.3	120.2	Melinda et al. 2020
LD2	Liang Island	Fujian EN	Liang Island			5640-5610 calBC		26.3	120.2	Melinda et al. 2020
L5705	Xitoucun	Fujian LN	Fujian		Tanshishan	2469-2294 calBC		26.2	119.1	Melinda et al. 2020
L5700	Xitoucun	Fujian LN	Fujian		Tanshishan	2400-2467 calBC		26.2	119.1	Melinda et al. 2020
L5692	Xitoucun	Fujian LN	Fujian		Tanshishan	2400-2467 calBC		26.2	119.1	Melinda et al. 2020
L5706	Xitoucun	Fujian LN	Fujian		Tanshishan	2577-2456 calBC		26.2	119.1	Melinda et al. 2020
L5704	Xitoucun	Fujian LN	Fujian		Tanshishan	2630-2473 calBC		26.2	119.1	Melinda et al. 2020
L5703	Xitoucun	Fujian LN	Fujian		Tanshishan	2514-600 calBC		26.2	119.1	Melinda et al. 2020
L5701	Xitoucun	Fujian LN	Fujian		Tanshishan	2468-2290 calBC		26.2	119.1	Melinda et al. 2020
L7415	Tanshishan	Fujian LN	Fujian		Tanshishan	2469-2296 calBC		26.2	119.1	Melinda et al. 2020
L7417	Tanshishan	Fujian LN	Fujian		Tanshishan	2576-2467 calBC		26.1	119.1	Melinda et al. 2020
L5698	Tanshishan	Fujian LN	Fujian		Tanshishan	2460-2275 calBC		26.2	119.1	Melinda et al. 2020
L5696	Tanshishan	Fujian LN	Fujian		Tanshishan			26.2	119.1	Melinda et al. 2020
GDI002	Changhang	Changhang	South Korea		Chulmun	4689-4891 calBC		35.0526	128.822	This study
GDI008	Changhang	Changhang	South Korea		Chulmun	4701-4545 calBC		35.0526	128.822	This study
GDI009	Changhang	Changhang	South Korea		Chulmun	4668-4463 calBC		35.0526	128.822	This study
DAJ001	Taejungni	Taejungni	South Korea		Chulmun	761-541 calBC		37.0024	126.23	This study
AND001	Ando	Ando	South Korea		Chulmun	6300-3000 BC		34.5256	127.747	This study
AND004	Ando	Ando	South Korea		Chulmun	6300-3000 BC		34.5256	127.747	This study
TYD006	Yŏndaedo	Yŏndaedo	South Korea		Chulmun	ca. 5000 BC?		34.7383	128.401	This study
TYD007	Yŏndaedo	Yŏndaedo	South Korea		Chulmun	ca. 5000 BC?		34.7383	128.401	This study
TYJ001	Yokchido	Yokchido	South Korea			~2000 BC?		34.6402	128.254	This study
YAK002	Kuma−Nishioda	Kuma−Nishioda Yayoi	Japan		Yayoi	200-100 BC		33.397	130.62	This study
YAK006	Kuma−Nishioda	Kuma−Nishioda Yayoi	Japan		Yayoi	200-1 BC		33.397	130.62	This study
NAG016	Nagabaka	Nagabaka_early	Japan		Early Neolithic	2026-1906 calBP		24.8908	125.279	This study
NAG037	Nagabaka	Nagabaka_late	Japan		Late Neolithic			24.8908	125.279	This study
NAG038	Nagabaka	Nagabaka_late	Japan		Late Neolithic	821-794 calBC		24.8908	125.279	This study
NAG012	Nagabaka	Nagabaka_late	Japan		Late Neolithic			24.8908	125.279	This study
NAG019	Nagabaka	Nagabaka_late	Japan		Late Neolithic	796-560 calBC		24.8908	125.279	This study
NAG007.A0102_merged	Nagabaka	Nagabaka_late	Japan		Late Neolithic			24.8908	125.279	This study
NAG035.A0102_merged	Nagabaka	Nagabaka_late	Japan		Early modern	300-0 calBP		24.8908	125.279	This study
NAG036.A0102_merged	Nagabaka	Nagabaka_late	Japan		Early modern	284-0 calBP		24.8908	125.279	This study
NAG039.A0101	Nagabaka	Nagabaka_late	Japan		Early modern	286-0 calBP		24.8908	125.279	This study
ULI002.B0101	Uliastai River, lower and middle terraces (Uliastai Dood Denzh, Ulianstain dood denj)	Türk	Mongolia		Türk	550-750 CE		45.8564	91.9318	Jeong et al. 2020
NOM001.B0101	Nomgonii Khundii	Türk	Mongolia		Türk	550-750 CE		47.451	103.149	Jeong et al. 2020
TSB001.A0101	Tsaidam Bag (Shiveet Tolgoi)	Türk	Mongolia		Türk	550-750 CE		47.1108	102.079	Jeong et al. 2020
UGU001.A0101	Uguumur Uul (Uguumur Tsuvaraa Uul)	Türk	Mongolia		Türk	550-750 CE		49.2484	105.378	Jeong et al. 2020
ZAA002.A0101	Zaan-Khoshuu	Türk	Mongolia		Türk	550-750 CE		47.8547	104.046	Jeong et al. 2020
ZAA004.A0101	Zaan-Khoshuu	Türk	Mongolia		Türk	550-750 CE		47.8547	104.046	Jeong et al. 2020
ZAA007.A0101	Zaan-Khoshuu	Türk	Mongolia		Türk	550-750 CE		47.8547	104.046	Jeong et al. 2020
OLN002.A0101	Olon Dov	Türk	Mongolia		Old Uyghur	750-850 CE		47.1108	102.079	Jeong et al. 2020
ZAA001.A0101	Zaan-Khoshuu	Old Uyghur	Mongolia		Old Uyghur	750-850 CE		47.8547	104.046	Jeong et al. 2020
OLN003.B0101	Zaan-Khoshuu	Old Uyghur	Mongolia		Old Uyghur	750-850 CE		47.1108	102.079	Jeong et al. 2020
OLN001.A0101	Olon Dov	Old Uyghur	Mongolia		Old Uyghur	750-850 CE		47.1108	102.079	Jeong et al. 2020
OLN001.B0101	Olon Dov	Old Uyghur	Mongolia		Old Uyghur	750-850 CE		47.1108	102.079	Jeong et al. 2020
OLN004.A0101	Olon Dov	Old Uyghur	Mongolia		Old Uyghur	750-850 CE		47.1108	102.079	Jeong et al. 2020
OLN005.A0101	Olon Dov	Old Uyghur	Mongolia		Old Uyghur	750-850 CE		47.1108	102.079	Jeong et al. 2020
OLN008.A0101	Olon Dov	Old Uyghur	Mongolia		Old Uyghur	750-850 CE		47.1108	102.079	Jeong et al. 2020
OLN009.A0101	Olon Dov	Old Uyghur	Mongolia		Old Uyghur	750-850 CE		47.1108	102.079	Jeong et al. 2020
OLN010.A0101	Olon Dov	Old Uyghur	Mongolia		Old Uyghur	750-850 CE		47.1108	102.079	Jeong et al. 2020
OLN011.A0101	Olon Dov	Old Uyghur	Mongolia		Old Uyghur	750-850 CE		47.1108	102.079	Jeong et al. 2020
OLN012.A0101	Olon Dov	Old Uyghur	Mongolia		Old Uyghur	750-850 CE		47.1108	102.079	Jeong et al. 2020
SAN001.A0101	Sant Uul	Late Xiongnu	Mongolia		Late Xiongnu	50 BC-100 CE		47.922	112.966	Jeong et al. 2020
UGU004.A0101	Uguumur Uul (Uguumur Tsuvaraa Uul)	Late Xiongnu	Mongolia		Late Xiongnu	50 BC-100 CE		49.2484	105.378	Jeong et al. 2020
SOL001.A0101	Solbi Uul	Late Xiongnu	Mongolia		Late Xiongnu	50 BC-100 CE		47.7422	101.773	Jeong et al. 2020
DEL001.A0101	Delen Tolgoi (Melkhii Chuluu)	Late Xiongnu	Mongolia		Late Xiongnu	50 BC-100 CE		48.6045	101.938	Jeong et al. 2020
ULN004.B0101	Ulaanzuukh	Late Xiongnu	Mongolia		Late Xiongnu	50 BC-100 CE		46.2841	111.768	Jeong et al. 2020
BTO001.A0101	Burkhan Tolgoi	Late Xiongnu	Mongolia		Late Xiongnu	50 BC-100 CE		49.482	103.366	Jeong et al. 2020
CHN010.A0101	Chandman Mountain (Ulaangom cemetery)	Late Xiongnu	Mongolia		Late Xiongnu	50 BC-100 CE		49.9971	92.054	Jeong et al. 2020
DOL001.B0101	Khanan Uul	Late Xiongnu	Mongolia		Late Xiongnu	50 BC-100 CE		47.2166	108.972	Jeong et al. 2020
EME002.A0101	Emeel Tolgoi	Late Xiongnu	Mongolia		Late Xiongnu	50 BC-100 CE		47.783	101.993	Jeong et al. 2020
JAA001.A0101	Jargalantyn	Am	Mongolia		Late Xiongnu	50 BC-100 CE		47.8131	108.532	Jeong et al. 2020
KHO006.A0101	Khoit	Tsenkher	Mongolia		Late Xiongnu	50 BC-100 CE		47.06	91.8425	Jeong et al. 2020
KHO007.A0101	Khoit	Late Xiongnu	Mongolia		Late Xiongnu	50 BC-100 CE		47.06	91.8425	Jeong et al. 2020
NAI002.A0101	Naimaa Tolgoi	Late Xiongnu	Mongolia		Late Xiongnu	50 BC-100 CE		48.5904	101.86	Jeong et al. 2020
SON001.A0101	Songino Khairkhan	Late Xiongnu	Mongolia		Late Xiongnu	50 BC-100 CE		47.7878	106.609	Jeong et al. 2020
TAK001.A0101	Takhiltyn Khotgor I	Late Xiongnu	Mongolia		Late Xiongnu	50 BC-100 CE		47.4031	92.1049	Jeong et al. 2020
TEV002.A0101	Tevsh Mountain	Late Xiongnu	Mongolia		Late Xiongnu	50 BC-100 CE		44.6542	102.061	Jeong et al. 2020
TUK003.A0101	Tamiryn	Ulaan	Khoshuu		Late Xiongnu	50 BC-100 CE		47.7993	102.361	Jeong et al. 2020
UGU011.A0101	Uguumur Uul (Uguumur Tsuvaraa Uul)	Late Xiongnu	Mongolia		Late Xiongnu	50 BC-100 CE		49.2484	105.378	Jeong et al. 2020
UVG001.A0101	Ovgont	Late Xiongnu	Mongolia		Late Xiongnu	50 BC-100 CE		48.0921	104.158	Jeong et al. 2020
TEV003.A0101	Tevsh Mountain	Late Xiongnu	Mongolia		Late Xiongnu	50 BC-100 CE		44.6542	102.061	Jeong et al. 2020
IMA001.B0101	Il'movaya Pad	Late Xiongnu	Mongolia		Late Xiongnu	50 BC-100 CE		50.4974	106.406	Jeong et al. 2020
IMA002.A0101	Il'movaya Pad	Late Xiongnu	Mongolia		Late Xiongnu	50 BC-100 CE		50.4974	106.406	Jeong et al. 2020
IMA003.C0101	Il'movaya Pad	Late Xiongnu	Mongolia		Late Xiongnu	50 BC-100 CE		50.4974	106.406	Jeong et al. 2020
IMA004.B0101	Il'movaya Pad	Late Xiongnu	Mongolia		Late Xiongnu	50 BC-100 CE		50.4974	106.406	Jeong et al. 2020
IMA005.C0101	Il'movaya Pad	Late Xiongnu	Mongolia		Late Xiongnu	50 BC-100 CE		50.4974	106.406	Jeong et al. 2020
IMA006.A0101	Il'movaya Pad	Late Xiongnu	Mongolia		Late Xiongnu	50 BC-100 CE		50.4974	106.406	Jeong et al. 2020
IMA007.A0101	Il'movaya Pad	Late Xiongnu	Mongolia		Late Xiongnu	50 BC-100 CE		50.4974	106.406	Jeong et al. 2020
IMA008.B0101	Il'movaya Pad	Late Xiongnu	Mongolia		Late Xiongnu	50 BC-100 CE		50.4974	106.406	Jeong et al. 2020
ARG001.B0101	Argali Mountain	Mongol	Mongolia		Mongol_Khanate	1200-1400 CE		47.8681	105.253	Jeong et al. 2020
ARG002.B0101	Argali Mountain	Mongol	Mongolia		Mongol_Khanate	1200-1400 CE		47.8681	105.253	Jeong et al. 2020
ARG003.A0101	Argali Mountain	Mongol	Mongolia		Mongol_Khanate	1200-1400 CE		47.8681	105.253	Jeong et al. 2020
BAU001.A0101	Buural Uul	Mongol	Mongolia		Mongol_Khanate	1200-1400 CE		49.3062	105.909	Jeong et al. 2020
BAY001.A0101	Bayan Khairkhan (Bunkhantyn Gatsaa)	Mongol	Mongolia		Mongol_Khanate	1200-1400 CE		47.7215	106.411	Jeong et al. 2020
BAZ001.A0101	Banzart Khairkhan	Mongol	Mongolia		Mongol_Khanate	1200-1400 CE		43.1995	101.038	Jeong et al. 2020
BRG001.D0101	Burgaldain Khundii	Mongol	Mongolia		Mongol_Khanate	1200-1400 CE		49.2239	104.884	Jeong et al. 2020
BRG002.B0101	Burgaldain Khundii	Mongol	Mongolia		Mongol_Khanate	1200-1400 CE		49.2239	104.884	Jeong et al. 2020
BRG004.A0101	Burgaldain Khundii	Mongol	Mongolia		Mongol_Khanate	1200-1400 CE		49.2239	104.884	Jeong et al. 2020
BRG005.B0101	Burgaldain Khundii	Mongol	Mongolia		Mongol_Khanate	1200-1400 CE		49.2239	104.884	Jeong et al. 2020
BRL001.B0101	Buural Uul	Mongol	Mongolia		Mongol_Khanate	1200-1400 CE		49.3062	105.909	Jeong et al. 2020
CHD001.B0101	Chandgan Talyn Uurkhai	Mongol	Mongolia		Mongol_Khanate	1200-1400 CE		47.2711	110.533	Jeong et al. 2020
CHN014.A0101	Chandman Mountain (Ulaangom cemetery)	Mongol	Mongolia		Mongol_Khanate	1200-1400 CE		49.9971	92.054	Jeong et al. 2020
DAR002.B0101	Dartsagt	Mongol	Mongolia		Mongol_Khanate	1200-1400 CE		47.9111	106.749	Jeong et al. 2020
DAS001.A0101	Lamt Mountain	Mongol	Mongolia		Mongol_Khanate	1200-1400 CE		45.354	113.858	Jeong et al. 2020
DEE001.A0101	Delen Tolgoi (Melkhii Chuluu)	Mongol	Mongolia		Mongol_Khanate	1200-1400 CE		48.6045	101.938	Jeong et al. 2020
DUU002.A0101	Duulga Uul	Mongol	Mongolia		Mongol_Khanate	1200-1400 CE		47.3959	109.815	Jeong et al. 2020
ERD001.B0101	Erdene Mountain	Mongol	Mongolia		Mongol_Khanate	1200-1400 CE		43.1995	101.038	Jeong et al. 2020
GAN002.A0101	Ganzagad	Mongol	Mongolia		Mongol_Khanate	1200-1400 CE		43.1495	102.127	Jeong et al. 2020
GTO001.B0101	Gangyn Tsagaan Ovoo	Mongol	Mongolia		Mongol_Khanate	1200-1400 CE		45.2236	114.018	Jeong et al. 2020
GUN002.A0101	Gun Tharmagtai	Mongol	Mongolia		Mongol_Khanate	1200-1400 CE		42.9131	105.515	Jeong et al. 2020
IKU001.A0101	Ikh Uvgun	Mongol	Mongolia		Mongol_Khanate	1200-1400 CE		43.0042	105.491	Jeong et al. 2020
KGK001.A0101	Khirgest Khooloi	Mongol	Mongolia		Mongol_Khanate	1200-1400 CE		47.5536	102.638	Jeong et al. 2020
KHL001.A0101	Khalzan Khoshuu (Bodonch Gol)	Mongol	Mongolia		Mongol_Khanate	1200-1400 CE		46.6912	92.7943	Jeong et al. 2020
KHN001.A0101	Khalgan Khoshuu	Mongol	Mongolia		Mongol_Khanate	1200-1400 CE		46.9459	112.062	Jeong et al. 2020
KHO001.A0101	Khoit	Tsenkher	Mongolia		Mongol_Khanate	1200-1400 CE		47.06	91.8425	Jeong et al. 2020
KHV002.A0101	Khavtsal II	Mongol	Mongolia		Mongol_Khanate	1200-1400 CE		51.4648	100.705	Jeong et al. 2020
KNN001.B0101	Khalgan Khoshuu	Mongol	Mongolia		Mongol_Khanate	1200-1400 CE		46.9459	112.062	Jeong et al. 2020
KNU001.A0101	Khanui	Mongol	Mongolia		Mongol_Khanate	1200-1400 CE		48.0909	100.542	Jeong et al. 2020
KRN001.A0101	Karnikovyn Am	Mongol	Mongolia		Mongol_Khanate	1200-1400 CE		49.7444	106.669	Jeong et al. 2020
KRN002.A0101	Karnikovyn Am	Mongol	Mongolia		Mongol_Khanate	1200-1400 CE		49.7444	106.669	Jeong et al. 2020
MRI001.A0101	Mori Baridag	Mongol	Mongolia		Mongol_Khanate	1200-1400 CE		49.4361	101.461	Jeong et al. 2020
NRC001.A0101	Baga Artsatyn Am (including NW cemetery)	Mongol	Mongolia		Mongol_Khanate	1200-1400 CE		47.1986	102.806	Jeong et al. 2020
RAH001.B0101	Rahsaan Khad	Mongol	Mongolia		Mongol_Khanate	1200-1400 CE		47.2166	108.972	Jeong et al. 2020
SHA001.A0101	Shar Tolgoi	Mongol	Mongolia		Mongol_Khanate	1200-1400 CE		44.0827	103.607	Jeong et al. 2020
SHG001.A0102	Sharga Uul	Mongol	Mongolia		Mongol_Khanate	1200-1400 CE		46.3695	113.49	Jeong et al. 2020
SHG002.A0101	Sharga Uul	Mongol	Mongolia		Mongol_Khanate	1200-1400 CE		46.3695	113.49	Jeong et al. 2020
SHG003.A0101	Sharga Uul	Mongol	Mongolia		Mongol_Khanate	1200-1400 CE		46.3695	113.49	Jeong et al. 2020
SHR001.B0101	Shar Khad	Mongol	Mongolia		Mongol_Khanate	1200-1400 CE		46.9715	112.054	Jeong et al. 2020
TAH002.A0101	Takhiltyn Khotgor II	Mongol	Mongolia		Mongol_Khanate	1200-1400 CE		47.06	91.8425	Jeong et al. 2020
TAV001.A0101	Tavan Tolgoi	Mongol	Mongolia		Mongol_Khanate	1200-1400 CE		45.3572	113.142	Jeong et al. 2020
TAV005.A0101	Tavan Tolgoi	Mongol	Mongolia		Mongol_Khanate	1200-1400 CE		45.3572	113.142	Jeong et al. 2020
TAV006.A0101	Tavan Tolgoi	Mongol	Mongolia		Mongol_Khanate	1200-1400 CE		45.3572	113.142	Jeong et al. 2020
TAV011.A0101	Tavan Tolgoi	Mongol	Mongolia		Mongol_Khanate	1200-1400 CE		45.3572	113.142	Jeong et al. 2020
TSA001.B0101	Tsagaan Chuluut	Mongol	Mongolia		Mongol_Khanate	1200-1400 CE		49.1446	114.877	Jeong et al. 2020
TSA002.B0101	Tsagaan Chuluut	Mongol	Mongolia		Mongol_Khanate	1200-1400 CE		49.1446	114.877	Jeong et al. 2020
TSA003.A0101	Tsagaan Chuluut	Mongol	Mongolia		Mongol_Khanate	1200-1400 CE		49.1446	114.877	Jeong et al. 2020
TSA004.B0101	Tsagaan Chuluut	Mongol	Mongolia		Mongol_Khanate	1200-1400 CE		49.1446	114.877	Jeong et al. 2020
TSA005.A0101	Tsagaan Chuluut	Mongol	Mongolia		Mongol_Khanate	1200-1400 CE		49.1446	114.877	Jeong et al. 2020
TSA006.A0101	Tsagaan Chuluut	Mongol	Mongolia		Mongol_Khanate	1200-1400 CE		49.1446	114.877	Jeong et al. 2020
TSA007.A0101	Tsagaan Chuluut	Mongol	Mongolia		Mongol_Khanate	1200-1400 CE		49.1446	114.877	Jeong et al. 2020
UGO001.A0101	Ugoomor	Mongol	Mongolia		Mongol_Khanate	1200-1400 CE		47.9022	112.937	Jeong et al. 2020
UGO002.A0101	Ugoomor	Mongol	Mongolia		Mongol_Khanate	1200-1400 CE		47.9022	112.937	Jeong et al. 2020
UGU002.B0101	Uguumur Uul (Uguumur Tsuvaraa Uul)	Mongol	Mongolia		Mongol_Khanate	1200-1400 CE		49.2484	105.378	Jeong et al. 2020
UGU003.A0101	Uguumur Uul (Uguumur Tsuvaraa Uul)	Mongol	Mongolia		Mongol_Khanate	1200-1400 CE		49.2484	105.378	Jeong et al. 2020
ULN011.A0101	Ulaanzuukh	Mongol	Mongolia		Mongol_Khanate	1200-1400 CE		46.2841	111.768	Jeong et al. 2020
UUS002.A0101	Uushigiin Uver	Mongol	Mongolia		Mongol_Khanate	1200-1400 CE		49.4022	100.413	Jeong et al. 2020
ZAM001.A0101	Zambaga Khairkhan	Mongol	Mongolia		Mongol_Khanate	1200-1400 CE		45.5307	104.074	Jeong et al. 2020
ZAM002.A0101	Zambaga Khairkhan	Mongol	Mongolia		Mongol_Khanate	1200-1400 CE		45.5307	104.074	Jeong et al. 2020
ZAR002.A0101	Zaraa Tolgoi	Mongol	Mongolia		Mongol_Khanate	1200-1400 CE		45.5307	104.074	Jeong et al. 2020
ZAY001.A0101	Khalgan	Khoshuu	Mongolia		Mongol_Khanate	1200-1400 CE		46.9459	112.062	Jeong et al. 2020
