# Supplementary material for: Triangulation supports agricultural spread of the Transeurasian languages
Source: Nature. 2021 Nov 10;599(7886):616–21. doi: 10.1038/s41586-021-04108-8 (PMC8612925; doi:10.1038/s41586-021-04108-8)
Supplement: Supplementary file 5 — This zipped file contains Supplementary Data Files 12–16; see Supplementary Information file for full descriptions. [file 41586_2021_4108_MOESM5_ESM.zip]

Archive with 5 entries (5 files):
- 2021-02-02920E-s5/32_Eurasia3angle_synthesis_SI 12_site info_REV01.10.docx
- 2021-02-02920E-s5/33_Eurasia3angle_synthesis_SI 13_Archaeogenetic interpretation_REV21.09.pdf
- 2021-02-02920E-s5/34_Eurasia3angle_synthesis_SI 14_Nagabaka skeletal.xlsx
- 2021-02-02920E-s5/35_Eurasia3angle_synthesis_SI 15_isotope.pdf
- 2021-02-02920E-s5/36_Eurasia3angle_synthesis_SI 16_qpAdm_REV07.07.pdf
