# Supplementary material for: Triangulation supports agricultural spread of the Transeurasian languages
Source: Nature. 2021 Nov 10;599(7886):616–21. doi: 10.1038/s41586-021-04108-8 (PMC8612925; doi:10.1038/s41586-021-04108-8)
Supplement: Supplementary file 5 — This zipped file contains Supplementary Data Files 12–16; see Supplementary Information file for full descriptions. [file 41586_2021_4108_MOESM5_ESM.zip › 2021-02-02920E-s5/34_Eurasia3angle_synthesis_SI 14_Nagabaka skeletal.xlsx]

## Sheet: Sheet1
SI 14 Inventory of excavated skeletal remains from Nagabaka
ID No.	Trench	Layer	Excavation Date (DD.MM.YR)		Context (Notes on bag)	Element (segment)	Left or Right (L/R)	Condition of skeletal remains	Thermally altered bones (〇= yes; x = No)	Age	Epiphyseal fusion (〇= yes; x = No)	Notes
K1	1	5	2010-07-05			Maxilla; mandible; postcranial fragment; dental root		fragmental	Commingled thermally altered and unaltered osseous fragments
K2	1	5	2010-07-05		Feature dug from layer 2	cranial	unknown	fragmental	〇
K3	1	2	2008		East side, bottom of layer 2, No. 42)	distal phalanx	-	-	-			rib
K4	North Area	1-3	2013-07-07			scaphoid（foot）	R	complete	×		〇	rib
K5	1	6	2010-07-06		North sub-trench	-	-	-	-			non-human bone commingled
K6	1	4	2010-07-06		South Sub-trench 4A-1	cranial	-	fragmental	Commingled thermally altered and unaltered osseous fragments
K7	1	5	2010-07-06		East edge	first molar	L	well preserved, almost complete	×			caries
K8	North Area	Pit2	2013-07-08		Pit 2	middle phalanx (hand)	unknown	complete	×			non-human bone commingled; ceramic
K9	1	5 ?	2010-07-06		East side. Cleaning after rock breaking	unknown	unknown	fragmental	×			non-human bone comingled
K10	1	5	2010-07-06		Southeast side. Feature dug into layer	ulna; third metatarsal?	L ulna; R 3rd metatarsal	proximal (ulna)	×
K11	North Area	2	2013-07-04		No. ⑪	cervical vertebra; first metatarsal	R 1st metatarsal	almost complete	×			shell
K12	North Area	3	2013-07-06			phalanx	unknown	fragmental	×			non-human bone commingled; ceramic
K13	North Area	1	2013-07-06		No. ㉕	ulna; tibia	R ulna; L tibia	diaphysis	×
K14	1	3	2007-07-16		Bag 17	cranial ×2; right third metacarpal		fragmental	×
K15	1	6	2010-07-07			cranial; fibula; mandibular; right scaphoid (foot)		fragmental	×			gnaw marks; shell; rock
K16	1	2	2010-07-05		East side	cranial; mandibular; fibula; rightmetatarsal; rib; femur		fragmental	×			gnaw marks; shell; non-human bone commingled
K17	North Area	Surface-1	2013-07-03		No. ②	parietal bone; right 4th metacarpal; postcranial		complete (metacarpal)	×
K18	North Area	4-5	2013-07-07		Bottom of layer 4/top of layer 5	vertebral body		fragmental	×		×
K19	North Area	4-5	2013-07-07		Bottom of layer 4/top of layer 5							Ceramic
K20	North Area	4-5	2013-07-07		Bottom of layer 4/top of layer 5							Ceramic
K21	North Area	4-5	2013-07-07		Bottom of layer 4/top of layer 5							Shell
K22	1	4 or 6	2013-07-07		Bottom of layer 4 or layer 6	cranial		fragmental	Commingled thermally altered and unaltered osseous fragments
K23	1	4	2010-07-06		Side sub-trench (A)	postcranial		fragmental	Commingled thermally altered and unaltered osseous fragments
K24	5	Surface	2012-07-01		South side	left ulna; fibula		diaphysis	×
K25	North Area	1	2013-07-04			vertebral arch; sacrum; phalanx			×	commingled with subadult	×	adult and child remains commingled
K26	2	1	2008-07-01		No. ㊽	proximal phalanx (hand)		distal	×
K27	2	4	2008-07-04		No. 66							non-human bone commingled
K28	2	3	2008-07-05		South side, No. 62	proximal phalanx (foot)		complete	×		〇
K29	2		2011-07-01		Cleaning	distal phalanx (hand); rib		complete (distal phalanx)	×		〇
K30	2		2009-07-04		Cleaning	3rd R metatarsal		diaphysis	×
K31	2	1	2008-07-01		No. 49	right rib			×
K32	2	Surface	2008-06-30		No. 44	proximal phalanx (foot)		complete	×		〇
K33	2	1	2008		No. 50	cervical vertebra; left scapula		vertebral diaphysis; glenoid cavity	×		no fusion (glenoid cavity)
K34	2	2	2008-07-02		South side, No. 59	2nd R metatarsal; proximal phalanx (hand); rib		complete (proximal phalanx)	×		〇
K35	1	2	2011-07-08			left ulna; left radius		distal	×
K36	2	3	2009-07-04		East side							fish bone
K37	1	2	2008-07-06		Lower part, west side	cranial, acetabulum		fragmental	×
K38	1	2	2008-07-06		Lower part of layer 2, Bone 15	postcranial		diaphysis	×
K39	1	2	2008-07-06		Lower part of layer 2, Bone 18	femur		diaphysis	×
K40	1	7	2011-07-03		2010 sub-trench, east side	postcrania, cranial		fragmental	Commingled thermally altered and unaltered osseous fragments
K41	2	3	2009-07-04		Northeast part							fish bone
K42	North Area	4	2013-07-07			distal phalanx (hand)		complete	×		〇
K43	1	2	2011-07-08			postcranial		fragmental	×
K44	1	2	2008-07-06		Lower part of layer 2, Bone 17	tibia?		diaphysis	×
K45	1	2	2008-07-06		Lower part of layer 2, Bone 16	femur?		diaphysis	×
K46	1	2	2008-07-04		West side, Bone 6	postcranial		fragmental	×			gnaw marks
K47	1	2	2008-07-06		South side, No. 32				×			non-human bone commingled?
K48	1	2	2007-07-14			cranial?		fragmental	×
K49	1	2	2008-07-06		East side, lower part, No. 42	phalanx		almost complete	×		×
K50	1	1	2008-07-03		East side, No. 24	phalanx		almost complete	×			non-human bone commingled?
K51	1	2	2008-07-06		Lower part of layer, Bone 19	tibia	unknown	diaphysis	×
K52	2	4	2011-07-02		East side	cranial?		fragmental	×
K53	2	2	2008-07-02		Layer 2① south	distal phalanx (hand); middle phalanx (foot)	unknown	complete	×
K54	2	Surface	2008-06-30		No. 45B	rib; left pyramid; left calcaneus; thoracic vertebra; middle phalanx (hand); distal phalanx (hand); proximal phalanx (foot) ×3; distal phalanx (foot)			×		〇	lipping on thoratic vertebra
K55	5	1	2012-06-30									rock
K56	1	7?	2011			cranial; postcranial		fragmental	×
K57	1	2	2009-07-08		Cleaning north wall	cranial		fragmental	×
K58	1	7	2011-07-03		Upper part of layer	right calcaneus; postcranial		fragmental	×
K59	1	7	2011-07-02		West side, No. ①	fragment		fragmental	〇
K60	North Area	Pit 2	2013-07-08		South trench	right intermediate cuneiform		fragmental	×
K61	1	7	2011-07-04		Centre	postcranial		fragmental	×
K62	1	7	2010-07-08		East edge	dental root		fragmental	×
K63	1	6	2010-07-06		North sub-trench	cranial; postcranial		fragmental	Commingled thermally altered and unaltered osseous fragments
K64	North Area	1	2013-07-05			rib; vertebra; postcranialfragment; thoracic vertebra; lunate; phalanx, distal phalanx (hand)		fragmental	Commingled thermally altered and unaltered osseous fragments			non-human bone commingled
K65	1	7	2011-07-02		West side	cranial		fragmental	×
K66	North Area	2	2013-07-06			distal phalanx (hand); trochlear of hamate		complete (distal phalanx)	×
K67	1	7	2011-07-03		Centre, No. ②	postcranial		fragmental	Commingled thermally altered and unaltered osseous fragments			gnaw marks
K68	1	7	2011-07-06		West side	cranial		fragmental	〇
K69	1	3	2010-07-02		South side	dental root		fragmental	×
K70	5	1	2012-07-01		South side	tibia; postcranial	L?	diaphysis, fragmental	×			non-human bone commingled
K71	1	5	2010-07-06		East edge	postcranial		fragmental	×
K72	1	3	2009-07-05			cranial		fragmental	×			ceramic sherd and non-human bone commingled
K73	1	7	2011-06-30		Upper part of layer	postcranial (radius?); mandible		fragmental	×			non-human bone commingled
K74	North Area	3	2013-07-08			rib; middle phalanx (hand)		fragmental; complete middle phalanx	×
K75	1	7	2010-07-08		East side	tooth		animal bone	×			non-human bone commingled; ceramic
K76	1	East Wall	2011-07-03			cranial?		fragmental	×
K77	1	Cleaning	2011-06-30			postcranial		fragmental	×
K78	1	7	2011-07-07		East side	fragment		fragmental	×			shell
K79	1	Cleaning	2011-06-30			postcranial		fragmental	×
K80	1	7	2011-07-03		Centre	fragment		fragmental	Commingled thermally altered and unaltered osseous fragments
K81	1	7	2011-07-05		Centre	fragment		fragmental	Commingled thermally altered and unaltered osseous fragments
K82	1	7	2011-07-06		Takahashi sample ④	fragment		fragmental	Commingled thermally altered and unaltered osseous fragments
K83	1	7	2011-07-02		Centre, No. ①	fragment		fragmental	×
K84	1	7	2011-07-03		Centre, No. ②	fragment		fragmental	Commingled thermally altered and unaltered osseous fragments
K85	1	7	2011-07-06		West side	fragment		fragmental	×
K86	1	7	2011-07-03		Centre, No. ②	postcranial		fragmental	×
K87	1	7	2011-07-02		West side, No. ①	fragment		fragmental	Commingled thermally altered and unaltered osseous fragments			non-human bone commingled
K88	North Area	2	2013-07-08		South side	fragment		fragmental	×			non-human bone commingled
K89	1		2011 or 2010			fragment		fragmental	×
K90	1	7	2011-07-03		Centre no. 2	fragment		fragmental	〇
K91	1	7	2011-07-02		Centre, No. ①	fragment		fragmental	Commingled thermally altered and unaltered osseous fragments			non-human bone commingled; coral
K92	North Area	1-4	2013-07-09		Final cleaning of floor	hand distal phalanx		complete	×
K93	1	7	2011-07-05		West side. Not from clay sterile layer	fragment		fragmental	×
K94	1	7	2011-07-02		7①west	cranial		fragmental	〇
K95	5	1	2012-07-01		South side	left upper first or second molar	L	complete	×	dentin exposure
K96	1	7	2011-06-30		Upper part of layer. Cleaning	cranial; postcranial		fragmental	×
K97	5	1	2012-07-02		T5, South extension	left upper lateral incisor; left lower canine		complete	×	dentin exposure
K98	1	7	2011-07-03		East side, No. ①	postcranial		fragmental	×
K99	1	7	2011-07-04		East side, No. ②	fragment		fragmental	×			rock
K100	1	7	2011-07-03			cranial		fragmental	×			non-human bone commingled
K101	1	7	2011-06-30		Upper part of layer	postcranial		fragmental	Commingled thermally altered and unaltered osseous fragments
K102	1	7	2011-07-04		Centre	fragment		fragmental	×
K103	1	7	2011-07-03		East side, No. ①	cranial		fragmental	×
K104	1	7	2011-06-30		Upper part of layer	fragment		fragmental	Commingled thermally altered and unaltered osseous fragments
K105	1	7	2011-07-07		Cleaning east side	animal bone						non-human bone comingled
K106	1	7	2011-07-05		West side, not clay layer	sand; insect						no human bone
K107	1	7	2011-07-04		East side	fragment		fragmental				non-human bone commingled; charcoal
K108	1	7	2011-07-04		Centre	fragment		fragmental	Commingled thermally altered and unaltered osseous fragments
K109	1	3	2009-07-06		Upper surface of layer 3	femur	L	part	×
K110	1	7	2011-07-06		West side, not clay layer	fragment		fragmental	Commingled thermally altered and unaltered osseous fragments
K111	1	7	2011-07-07			fragment		fragmental	×			non-human bone commingled
K112	1	7	2011-07-02		Centre , No. ①	fragment		fragmental	×
K113	1	7	2011-07-04		Centre, No. ②	fragment		fragmental	×
K114	North Area	2	2013-07-06			left upper second molar or third molar		complete	×			dental caries
K115	North Area	Pit 1	2013-07-08		South side	distal phalanx (hand)		complete	×			non-human bone commingled
K116	1		2011-07-08			cranial		fragmental	×
K117	1	7	2010-07-08		East edge	Turbo argyrostomus operculum						shell
K118	1		2011-07-03		E.Wall cleaning	postcranial		fragmental	×
K119						fragment		fragmental	×
K120	1	7	2011-07-04		Centre	fragment		fragmental	×
K121						postcranial		fragmental	×
K122	1		2011-07-08		Cleaning	postcranial		fragmental	×
K123	1		2011-07-03		Cleaning	fragment		fragmental	×			non-human bone commingled
K124	1	2	2009-07-05		Lower part of layer 2, east side	fragment		fragmental	×			non-human bone commingled
K125	North Area	1	2013-07-04			upper second premolar	L	croen	×
K126	North Area	2	2013-07-04		North Area Trench	upper second molar or third molar	L	complete	×
K127	North Area	2	2013-07-05			left medial cuneiform; right medial cuneiform; proximal phalanx (foot); distal phalanx (hand); right lower lateral incisor; postcranial		complete	×
K128	North Area	2	2013-07-04			right lower lateral incisor; right upper deciduous lateral incisor		complete	×
K129	North Area	2	2013-07-06			right upper second molar or third molar		complete	×
K130						fragment		fragmental	×
K131	North Area	1	2013-07-05			upper premolar; lower vertebral body; rib, left triquetrum; distal phalanx (hand); middle phalanx (foot) ×2; phalanx			Commingled thermally altered and unaltered osseous fragments			non-human bone commingled
K132	1	2	2009-07-07			cranial		fragmental	×
K133	5	1	2012-07-01			seed						seed
K134	North Area	2	2013-07-06		Sub-trench	fragment		fragmental	×			bone?
K135	1	3	2009-07-08		Sub-trench NE	lower first premolar	R	complete	×			LEH
K136	5	1	2012-07-01		Sub-trench	shell			×			shell
K137	5		2010-07-06		East side after cleaning	upper first molar	R	complete	×
K138	North Area	3	2013-07-08		South side	left lower canine; left upper premolar; dental root		complete	×
K139	5	?	2012-07-01		Sub-trench	upper canine	L	complete	×
K140	1	3	2010-07-02		South side	upper second molar or third molar	L	complete	×
K141	North Area	1	2013-07-05			left upper second or third molar; left upper deciduous lateral incisor		complete	×
K142	5S	1	2012-07-03		Human Teeth	left upper second molar; right upper canine		complete	×
K143	North Area	1	2013-07-05			left lower central incisor; right lower central incisor; left lower lateral incisor; left lower first premolar		complete	×
K144	1	5	2010-07-05			fragment		fragmental	Commingled thermally altered and unaltered osseous fragments
K145	North Area	3	2013-07-06			fragment		fragmental	×			non-human bone commingled
K146	Central Area				Bone ⑤	right trapezium; coccyx		complete	×
K147	North Area	1	2013-07-05	2013-07-05		left upper central incisor; upper third molar？		complete	×
K148	5	2	2012-07-05	2012-07-05		upper lateral incisor	R	complete	×			R upper lateral incisor: microdontia
K149	North Area	1	2013-07-03	2013-07-03		left upper central incisor; right lower central incisor		complete	×			LEH (left UI1)
K150	North Area	2	2013-07-08	2013-07-08	South side	left lower lateral incisor; right lower central incisor		complete	×			LEH (right LI1)
K151	North Area	1	2013-07-04			lower second premolar	R	complete	×
K152	North Area	1	2013-07-04			upper second premolar	R	complete	×
K153	5	1	2012-06-29	2012-06-29	North side	upper first premolar	L	complete	×
K154	North Area	2	2013-07-08	2013-07-08		upper central incisor	L	complete	×			LEH
K155	North Area	2	2013-07-04			upper second premolar	L	complete	×
K156	North Area	1	2013-07-04			R upper lateral incisor; R lower canine; R lower central incisor; L lower lateral incisor; L lower second or third molar; R lower first premolar ×2; R lower second premolar; L lower first premolar; dental root		complete	×			LEH (right UI2、 right LC)
K157	5	1	2012-06-30			tooth			×			non-human bone commingled
K158	North Area	Pit 2	2013-07-08		Pit 2	premolar?		complete	×			dentin exposure
K159	North Area	3	2013-07-07		North sub-trench	tooth			×			non-human bone commingled
K160	North Area	1	2013-07-04			lower central incisor	L	complete	×
K161	North Area	2	2013-07-08			left upper canine; left upper second premolar; dental root×3		complete	×
K162	North Area	2	2013-07-08			upper first premolar	L	complete	×
K163	1	2	2009-07-08		NE sub-trench screen	femur		diaphysis	×
K164	6	3	2012-07-01		Sample	fragment		fragment	×
K165	North Area	2	2013-07-08		South side	left second molar; right lower lateral incisor		complete	×
K166	1	3	2010-07-04		Human bone concentration ⑨	postcranial		fragmental	×
K167	1	3	2010-07-02			upper second molar or third molar	L	crown	×	Root, not formed
K168	1	3	2010-07-02		South baulk	proximal phalanx (foot); femur		complete (proximal phalanx); linea aspera; others fragmental	×			non-human bone commingled
K169	North Area	2	2013-07-06		Ash Layer	fragment		fragmental	×
K170	1	5	2010-07-06		East edge	fragment		fragmental	×			non-human bone commingled
K171	1	3	2010-07-04		Human bone concentration ⑪	right tibia; cranial		diaphysis; the diaphysis of external acoustic meatus	×
K172	1	3	2007-07-15		Kurozumi coloumn sample; grid bag	femur	L	diaphysis	×			台帳番号: S-人骨3
K173	North Area	3	2013-07-07			dental root		dental root	×			dentin exposure
K174	1	3	2010-07-04		bone concentration	left scapula; ulna; left temporal bone; vertebra; proximal phalanx (hand); proximal phalanx (foot)						non-human bone commingled
K175	1	3	2009-07-10		sub-trench NE	fragment		fragmental	×
K176	1	3	2009-07-08		Northeast sub-trench	human fibula diaphysis		fragmental	×			bite marks
K177	North Area	3	2013-07-07		sub-trench N	lower central incisor; lower lateral incisor	L	complete	×			LEH (LI2)
K178	North Area	2	2013-07-08		south sub-trench	right radius; cervical vertebral arch; left first distal phalanx (hand)			×			non-human bone comingled
K179	5S	1	2012-07-03		South side	frontal bone; proximal phalanx (hand)		complete (proximal phalanx)	×
K180	5-S	1	2012-07-04		South side	fragment		fragmental	×
K181	1	6	2010-07-06		North sub-trench	second premolar	R	crown	×
K182	6	1	2012-06-30			fragment		fragmental	Commingled thermally altered and unaltered osseous fragments			non-human bone commingled?
K183	1	3	2015-07-07		Kurozumi coloumn sample, Bag 13	right ulna; right hamate		diaphysis	×		〇	台帳番号: S-人骨1
K184	1	3	2010-07-04		Human bone concentration ⑩	tibia; cranial		fragmental	×			non-human bone commingled
K185	1	3	2010-07-14		Human bone concentration	fragment		fragmental	×
K186	1	3	2010-07-04		Human bone concentration ③	postcranial		fragmental	×
K187	North Area	2	2013-07-06			lower canine	R	complete	×			LEH
K188	North Area	1-3	2013-07-07			distal phalanx (hand); dental root		complete (distal phalanx)	×
K189	1	3	2009-07-09		North subtrench	postcranial		fragmental	×
K190	North Area	3-4	2013-07-07		Bottom of layer 3, top of layer 4	postcranial		fragmental	×
K191	1	3	2009-07-10		北東区人骨 (NE part)	phalanx		fragmental	Commingled thermally altered and unaltered osseous fragments
K192	North Area	1	2013-07-05		⑭	fibula	L	diaphysis	×
K193	1	3	2010-07-04		Bone concentration	fragment		fragmental	Commingled thermally altered and unaltered osseous fragments
K194	1	3	2009-07-08		Upper part of layer 3; sub-trench	femur×2		diaphysis	×			2 individuals
K195	1	3	2007-07-15		Kurozumi coloumn sample bag 14	postcranial		fragmental	×			台帳番号:S-人骨2
K196	？	3	2009-07-09		Sub-trench NE①	fragment		fragmental	Commingled thermally altered and unaltered osseous fragments
K197	1	6	2010-07-06		North sub-trench	fragment		fragmental	Commingled thermally altered and unaltered osseous fragments			non-human bone commingled; ceramic
K198	5	1	2012-07-04		South side	lower first premolar	R	complete	×
K199	1	3	2007-07-15		Sub-trench	cranial		fragmental	Commingled thermally altered and unaltered osseous fragments
K200	1	3	2009-10-07			fragment		fragmental	×
K201	1	2	2008-07-06		Lower part of layer 2; bone 14	tibia		diaphysis	×
K202	2	4	2011-07-02		East side	fragment		fragmental	×
K203	5	1	2012-07-02		South extension	left hamate, right femur, right talus, phalanx		L diaphysis (humurus); R diaphysis (femur); R fragment (talus); fragment	×			shell
K204	5-S	1	2012-07-03		South side	Animal tooth		complete	×			non-human bone commingled
K205	North Area	3	2013-07-06		Sub-trench No. ㉘	middle phalanx (hand)		proximal	×
K206	5	1-2	2012-07-05		Cleaning	tooth		fragmental	×			non-human bone commingled?
K207	North Area	2	2013-07-06		Bone concentration ㉔	left radius, rib, proximal phalanx (hand), right talus, fibula, proximal phalanx (foot) ×2			×	no fusion (left radius)		shell
K208	1	3	2010-07-04		Human bone concentration ⑤	left talus, cranial			×
K209	1	3	2010-07-01		Akamine sample	femur		fragmental	×
K210	1	3	2010-07-04		Human bone concentration ⑲	cranial		fragmental	×
K211	1	3	2010-07-04		Human bone concentration ②	cranial		fragmental	×
K212	1	3	2010-07-04		Human bone concentration ⑰	mandible		fragmental	×			gnaw marks
K213	1	3	2010-07-04		Human bone concentration ⑳	temporal bone		fragmental	×
K214	1	3	2010-07-04		Human bone concentration ①	cranial		fragmental	×
K215	1	3	2010-07-04		Human bone concentration ⑥	cranial		fragmental	×
K216	1	3	2010-07-04		Human bone concentration ⑱	postcranial		fragmental	×
K217	1	3	2010-07-04		Human bone concentration ④	cranial		fragmental	×
K218	1	6	2010-07-06		North side sub-trench	postcranial		fragmental	×
K219	5	1	2012-07-02		South extension	left clavicle, right scapula, left talus, postcranial			×			non-human bone commingled
K220	1	4 or 6	2010-07-07		Bottom of layer 4/top of layer 6; Burnt bone concentration	fragment		fragmental	×			gnaw marks
K221	1	5	2010-07-06		East edge	fragment		fragmental	Commingled thermally altered and unaltered osseous fragments			non-human bone commingled
K222	1	4	2010-07-06		south sub-trench	fragment		fragmental	×			non-human bone commingled
K223	1	6	2010-07-06		south sub-trench	postcranial		fragmental	×
K224	1	6	2011-07-02		Lower part of layer, centre	fragment		fragmental	Commingled thermally altered and unaltered osseous fragments
K225	1	5	2010-07-05			fragment		fragmental	×
K226	1	4	2010-07-07		B①	fragment		fragmental	〇
K227	North Area	2	2013-07-08		South trench	fragment		fragmental	Commingled thermally altered and unaltered osseous fragments
K228	1	4②	2010-07-06		South sub-trench A	fragment		fragmental	〇
K229	5	1	2012-06-29		North side	mandibular fragment; right lower first molar; right lower second molar; right lower third molar; left fibula			×			shell
K230	North Area	1	2013-07-04			left upper central or lateral incisor; left lower lateral incisor; right lower lateral incisor; left lower central incisor; right lower central incisor; right lower first premolar; left lower central or lateral incisor		complete	×
K231	1	2	2010-07-02			fragment		fragmental	×
K232	Central Area		2005？		Bone ④	unknown		fragmental	×			non-human bone commingled?
K233	North Area	1	2013-07-05		NAG0006	proximal phalanx (foot)		complete	×
K234	North Area	1	2013-07-05		NAG0007	distal phalanx (hand)		complete	×
K235	North Area	2	2013-07-08		South side. NAG0016	distal phalanx (hand)		complete	×
K236	North Area	2	2013-07-08		NAG0018	middle phalanx (hand)		complete	×
K237	North Area	2	2013-07-08		NAG0020	rib?		fragmental	×
K238	North Area	1	2013-07-03		NAG0028	middle phalanx (hand)		complete	×
K239	North Area	1	2013-07-03		NAG0030	proximal phalanx (foot)		complete	×
K240	North Area	1	2013-07-03		NAG0031	middle phalanx (hand)		complete	×
K241	North Area	1	2013-07-03		NAG0032	middle phalanx (hand)		complete	×
K242	North Area	1	2013-07-03		NAG0033	middle phalanx (foot)		complete	×
K243	North Area	1	2013-07-03		NAG0033	distal phalanx (hand)		complete	×
K244	North Area	1	2013-07-03		NAG0034	distal phalanx (hand)		complete	×
K245	North Area	1	2013-07-03		NAG0035	distal phalanx (hand)		complete	×
K246	North Area	1	2013-07-03		NAG0036	distal phalanx (foot)		complete	×
K247	North Area	1	2013-07-03		NAG0038	distal phalanx (hand)		complete	×
K248	Others				NAG0039	fifth metatarsal	L	complete	×
K249	Others				NAG0040	first rib	L	almost complete	×
K250	Others				NAG0042	hamate	R	complete	×
K251	Others				NAG0043	ulna	L	proximal	×	×
K252	Others				NAG0044	fragment		fragmental	×
K253	Others				NAG0045	capitate	R	complete	×
K254	North Area	3	2013-07-07		sub-trench NAG0048	unknown		almost complete	×
K255	North Area	2	2013-07-06		NAG0052	distal phalanx (hand)		complete	×	×
K256	North Area	2	2013-07-08		South side; NAG0054	intermediate cuneiform	L	almost complete	×
K257	North Area	1	2013-07-05		North side; NAG0057	upper second premolar	R	almost complete	×	Root yet formed
K258	North Area	1	2013-07-05		North side; NAG0060	middle phalanx (hand)		complete	×
K259	North Area	1	2013-07-05		North side; NAG0061	distal phalanx (hand)		complete	×
K260	North Area	1	2013-07-05		North side; NAG0062	scaphoid	R	complete	×
K261	North Area	1	2013-07-05		North side; NAG0063	hamate	L	complete	×
K262	North Area	1	2013-07-05		North side; NAG0064	medial cuneiform	L	complete	×
K263	North Area	1	2013-07-05		North side; NAG0065	thoracic vertebra		vertebral arch	×
K264	North Area	1	2013-07-05		North side; NAG0066	proximal phalanx? (hand)		proximal	×
K265	North Area	1	2013-07-05		North side; NAG0067	fragment		fragmental	×
K266	North Area	1	2013-07-03			R scapula; L calcaneus; middle phalanx (hand) ×7, distal phalanx (hand) ×2; rib; L patella ×2, R patella; sternum body; L 4th metatarsal; proximal phalanx (hand) ×9; proximal phalanx (foot) ×5; middle phalanx (foot) ×2; distal phalanx (foot) ×3; cranium; L lateral cuneiform; second molar; R lateral cuneiform; L 1st metacarpal; L intermediate cuneiform; R triquetrum; L trapezoid; R scaphoid; R med…			×		no fusion (R iliac, R ischium, R pubis, R radius, L 3rd metatarsal, tibia, R 4th metatarsal, atlas, vertebral body ×2, vertebral arch ×5, L 4th metatarsal, R scaphoid, sternum?, R 3rd metatarsal, rib ×3, sacrum, R medial cuneiform, L 5th metatarsal, phalanx x 16, R lower 1st molar, L upper canine, L upper 1st molar)	non-human bone commingled
K267	North Area	1	2013-07-05			proximal phalanx (foot) ×8; proximal phalanx (hand) ×11; middle phalanx (hand) ×3; distal phalanx (hand) ×2; rib; L intermediate cuneiform; R intermediate cuneiform; L 2nd metatarsal; L tibia; R lateral cuneiform; R calcaneus; L 4th metatarsal ×2; R capitate ×2; vertebral body; L clavicle; L 5th metatarsal ×3; R 1st metatarsal; L 1st metacarpal; R 1st distal phalanx (foot); L talus; L triquetrum …			×		no fusion (vertebra, phalanx ×3)	non-human bone comingled
