# Supplementary material for: Triangulation supports agricultural spread of the Transeurasian languages
Source: Nature. 2021 Nov 10;599(7886):616–21. doi: 10.1038/s41586-021-04108-8 (PMC8612925; doi:10.1038/s41586-021-04108-8)
Supplement: Supplementary file 6 — This zipped file contains Supplementary Data Files 17–20 and 22; see Supplementary Information file for full descriptions (Supplementary Data File 21 is hosted externally; see Supplementary Information file for links). [file 41586_2021_4108_MOESM6_ESM.zip]

Archive with 5 entries (5 files):
- 2021-02-02920E-s6/37_Eurasia3angle_synthesis_SI17_Sequencing details_REV07.07.xlsx
- 2021-02-02920E-s6/38_Eurasia3angle_synthesis_SI 18_Bayesian linguistics_REV07.07.pdf
- 2021-02-02920E-s6/39_Eurasia3angle_synthesis_SI 19_XML files_README_REV21.09.docx
- 2021-02-02920E-s6/40_Eurasia3angle_synthesis_SI 20_Bayesian archaeology.pdf
- 2021-02-02920E-s6/42_Eurasia3angle_synthesis_SI22_aKorean_qpAdm conTam_REV07.07.xlsx
