# Supplementary material for: Triangulation supports agricultural spread of the Transeurasian languages
Source: Nature. 2021 Nov 10;599(7886):616–21. doi: 10.1038/s41586-021-04108-8 (PMC8612925; doi:10.1038/s41586-021-04108-8)
Supplement: Supplementary file 6 — This zipped file contains Supplementary Data Files 17–20 and 22; see Supplementary Information file for full descriptions (Supplementary Data File 21 is hosted externally; see Supplementary Information file for links). [file 41586_2021_4108_MOESM6_ESM.zip › 2021-02-02920E-s6/37_Eurasia3angle_synthesis_SI17_Sequencing details_REV07.07.xlsx]

## Sheet: 1.Sequencing details
Sample ID	Library ID	Library type	Status	Sequencing ID	Reads sequenced	Endogenous DNA (%)	Cov.autosome	Cov.mtDNA
AND001	AND001.A0101	ds	shotgun	AND001.A0101	15887928	0.136	0.0002	0
AND001	AND001.A0101	ds	shotgun	AND001.A0101.SG2.1	16212580	0.078	0.0001	0
AND001	AND001.A0102	ss	shotgun	AND001.A0102.SG1.1	21143348	0.097	0.0001	0
AND001	AND001.A0102	ss	capture	AND001.A0102.TF1.1	28307298	1.776	0.0765	0.200193
AND002	AND002.A0101	ds	shotgun	AND002.A0101	12067858	0.046	0.0001	0.00844951
AND003	AND003.A0101	ds	shotgun	AND003.A0101	13110378	0.045	0.0001	0.0378418
AND004	AND004.A0101	ds	shotgun	AND004.A0101	13087912	0.101	0.0008	0.0066389
AND004	AND004.A0101	ds	capture	AND004.A0101.TF1.1	19086352	2.763	0.0021	0.941457
AND004	AND004.A0102	ss	shotgun	AND004.A0102.SG1.1	20585406	0.064	0.0001	0.0434546
AND004	AND004.A0102	ss	capture	AND004.A0102.TF1.1	24788165	0.228	0.0072	0.532018
AND004	AND004.A0102	ss	capture2	AND004.A0102.TF2.1	20312451	2.514	0.0862	1.1507
AND005	AND005.A0101	ds	shotgun	AND005.A0101	12642140	0.083	0.0003	0.00603537
AND005	AND005.A0101	ds	capture	AND005.A0101.TF1.1	17417610	2.469	0.0035	0.853763
AND005	AND005.A0102	ss	shotgun	AND005.A0102.SG1.1	12442558	0.068	0	0.0147866
AND005	AND005.A0102	ss	capture	AND005.A0102.TF1.1	23701988	0.73	0.0277	0.388617
AND005	AND005.A0102	ss	capture2	AND005.A0102.TF2.1	19740961	7.861	0.1691	0.619832
DAJ001	DAJ001.A0101	ds	shotgun	DAJ001.A0101	853464	0	0.0013	0
DAJ001	DAJ001.A0102	ss	shotgun	DAJ001.A0102.SG1.1	9152558	0.071	0	0.0182268
DAJ001	DAJ001.A0102	ss	capture	DAJ001.A0102.TF1.1	26959114	4.399	0.0177	0.243044
DAJ001	DAJ001.A0201	ss	shotgun	DAJ001.A0201.SG1.1	6982178	0.099	0	0.0122518
DAJ001	DAJ001.A0201	ss	capture	DAJ001.A0201.TF1.1	23660639	6.237	0.0157	0.682721
DAJ001	DAJ001.A0202	ss	shotgun	DAJ001.A0202.SG1.1	10276190	0.096	0	0.00476794
DAJ001	DAJ001.A0202	ss	capture	DAJ001.A0202.TF1.1	36457200	7.618	0.0167	0.765043
DAJ001	DAJ001.A0203	ss	shotgun	DAJ001.A0203.SG1.1	8944436	0.098	0	0.00700103
DAJ001	DAJ001.A0203	ss	capture	DAJ001.A0203.TF1.1	32933702	6.184	0.0162	0.662985
DAJ001	GDI001.A0101	ds	shotgun	GDI001.A0101	5680500	0	0.0009	0
GDI002	GDI002.A0101	ds	shotgun	GDI002.A0101	14020099	0.001	0.0103	0.241535
GDI002	GDI002.A0101	ds	capture	GDI002.A0101	7889848	13.634	0.0125	0.66214
GDI002	GDI002.A0101	ds	capture2	GDI002.A0101.TF2.1	19108757	1.951	0.0064	1.65749
GDI002	GDI002.A0101	ds	capture3	GDI002.A0101.TF2.2	12633029	2.063	0.0049	1.53129
GDI002	GDI002.A0102	ss	shotgun	GDI002.A0102.SG1.1	18541858	0.248	0.0001	0.277204
GDI002	GDI002.A0102	ss	capture	GDI002.A0102.TF1.1	26744892	9.83	0.0479	2.6954
GDI002	GDI002.A0201	ss	shotgun	GDI002.A0201.SG1.1	4328735	0.256	0.0001	0.10236
GDI002	GDI002.A0201	ss	capture	GDI002.A0201.TF1.1	18123188	10.788	0.0438	3.69926
GDI002	GDI002.A0202	ss	shotgun	GDI002.A0202.SG1.1	7977444	0.253	0.0001	0.0834088
GDI002	GDI002.A0202	ss	capture	GDI002.A0202.TF1.1	28971173	11.598	0.053	4.88666
GDI002	GDI002.A0203	ss	shotgun	GDI002.A0203.SG1.1	7923128	0.262	0.0001	0.0937896
GDI002	GDI002.A0203	ss	capture	GDI002.A0203.TF1.1	26729026	12.526	0.052	4.32319
GDI003	GDI003.A0101	ds	shotgun	GDI003.A0101	14360420	0	0.0059	0.00428511
GDI004	GDI004.A0101	ds	shotgun	GDI004.A0101	3778207	0	0.0016	0.00223309
GDI005	GDI005.A0101	ds	shotgun	GDI005.A0101	2162240	0.001	0.0032	0.00446617
GDI006	GDI006.A0101	ds	shotgun	GDI006.A0101	8096433	0	0.0022	0.00205202
GDI007	GDI007.A0101	ds	shotgun	GDI007.A0101	6856893	0	0.0041	0.0106222
GDI008	GDI008.A0101	ds	shotgun	GDI008.A0101	3766855	0	0.003	0.0221498
GDI008	GDI008.A0102	ss	shotgun	GDI008.A0102.SG1.1	12007876	0.184	0.0001	0.0592673
GDI008	GDI008.A0102	ss	capture	GDI008.A0102.TF1.1	29769700	6.314	0.0475	1.02668
GDI008	GDI008.A0201	ss	shotgun	GDI008.A0201.SG1.1	3522352	0.137	0	0.0500935
GDI008	GDI008.A0201	ss	capture	GDI008.A0201.TF1.1	23052971	5.424	0.0293	1.99336
GDI008	GDI008.A0202	ss	shotgun	GDI008.A0202.SG1.1	11187658	0.134	0	0.0473173
GDI008	GDI008.A0202	ss	capture	GDI008.A0202.TF1.1	25837455	5.328	0.0373	2.11196
GDI008	GDI008.A0203	ss	shotgun	GDI008.A0203.SG1.1	9550484	0.13	0	0.0300561
GDI008	GDI008.A0203	ss	capture	GDI008.A0203.TF1.1	27373777	5.331	0.0458	2.76203
GDI009	GDI009.A0101	ds	shotgun	GDI009.A0101	5221428	0.001	0.0046	0.00386264
GDI009	GDI009.A0102	ss	shotgun	GDI009.A0102.SG1.1	16379880	0.216	0.0001	0.0561289
GDI009	GDI009.A0102	ss	capture	GDI009.A0102.TF1.1	20777480	3.049	0.0354	0.238578
GDI009	GDI009.A0102	ss	capture2	GDI009.A0102.TF1.2	17948190	2.76	0.0464	0.418673
GDI009	GDI009.A0201	ss	shotgun	GDI009.A0201.SG1.1	5068173	0.264	0.0001	0.037721
GDI009	GDI009.A0201	ss	capture	GDI009.A0201.TF1.1	24162563	14.257	0.0944	1.47178
GDI009	GDI009.A0202	ss	shotgun	GDI009.A0202.SG1.1	12403812	0.361	0.0002	0.0275816
GDI009	GDI009.A0202	ss	capture	GDI009.A0202.TF1.1	30656200	22.607	0.2002	2.04617
GDI009	GDI009.A0203	ss	shotgun	GDI009.A0203.SG1.1	13012880	0.261	0.0002	0.041644
GDI009	GDI009.A0203	ss	capture	GDI009.A0203.TF1.1	25925972	18.989	0.1233	1.74899
GDI010	GDI010.A0101	ds	shotgun	GDI010.A0101	4871812	0	0.0009	0.10061
GDI010	GDI010.A0102	ss	shotgun	GDI010.A0102.SG1.1	15657858	0.053	0	0.395799
GDI010	GDI010.A0102	ss	capture	GDI010.A0102.TF1.1	27542430	6.311	0.0054	5.48247
GDI011	GDI011.A0101	ds	shotgun	GDI011.A0101	8883576	0	0.0034	0.00748386
GDI012	GDI012.A0101	ds	shotgun	GDI012.A0101	4364328	0	0.0027	0.00452653
GDI013	GDI013.A0101	ds	shotgun	GDI013.A0101	4599719	0	0.0009	0
GDI014	GDI014.A0101	ds	shotgun	GDI014.A0101	3956739	0	0.0013	0
GDI015	GDI015.A0101	ds	shotgun	GDI015.A0101	17187959	0	0.0039	0.00392299
GDI016	GDI016.A0101	ds	shotgun	GDI016.A0101	5868930	0	0.0018	0.00983765
GDI017	GDI017.A0101	ds	shotgun	GDI017.A0101	5298270	0	0.002	0.00337981
GDI018	GDI018.A0101	ds	shotgun	GDI018.A0101	12499140	0	0.0031	0.0855815
GDI018	GDI018.A0102	ss	shotgun	GDI018.A0102.SG1.1	13033456	0.034	0	0.133563
GDI018	GDI018.A0102	ss	capture	GDI018.A0102.TF1.1	35080634	1.419	0.0102	2.48367
GDI018	GDI018.A0201	ss	shotgun	GDI018.A0201.SG1.1	5236515	0.127	0.0001	0.0796668
GDI018	GDI018.A0202	ss	shotgun	GDI018.A0202.SG1.1	13807630	0.102	0.0001	0.0918583
GDI018	GDI018.A0203	ss	shotgun	GDI018.A0203.SG1.1	4391370	0.093	0	0.0209427
NAG007	NAG007.A0101	ds	shotgun	NAG007.A0101.SG1.1	14903154	0.063	0	1.76359
NAG007	NAG007.A0101	ds	capture	NAG007.A0101.TF1.1	17509561	0.404	0.0035	57.6944
NAG007	NAG007.A0101	ds	capture2	NAG007.A0101.TF1.2	11414838	0.405	0.0027	38.5212
NAG007	NAG007.A0102	ss	shotgun	NAG007.A0102.SG1.1	4516529	0.158	0.0001	3.71199
NAG007	NAG007.A0102	ss	capture	NAG007.A0102.TF1.1	18688170	5.911	0.0546	160.483
NAG008	NAG008.A0101	ds	shotgun	NAG008.A0101	11161907	0	0.003	0.0164766
NAG008	NAG008.A0102	ss	shotgun	NAG008.A0102.SG1.1	10791014	0.035	0	0
NAG008	NAG008.A0102	ss	capture	NAG008.A0102.TF1.1	36701416	1.199	0.0058	0.0824431
NAG012	NAG012.A0101	ds	shotgun	NAG012.A0101.SG1.1	12185818	0.035	0.0001	0.0209427
NAG012	NAG012.A0102	ss	shotgun	NAG012.A0102.SG1.1	7306077	0.063	0	0.0408594
NAG012	NAG012.A0102	ss	capture	NAG012.A0102.TF1.1	28429251	1.381	0.036	1.83771
NAG015	NAG015.A0101	ds	shotgun	NAG015.A0101.SG1.1	12043584	0.034	0	0
NAG015	NAG015.A0102	ss	shotgun	NAG015.A0102.SG1.1	6318759	0.046	0	0.00337981
NAG016	NAG016.A0101	ds	shotgun	NAG016.A0101	13086529	0	0.0053	0.0446617
NAG016	NAG016.A0102	ss	shotgun	NAG016.A0102.SG1.1	9843916	0.089	0	0.0381435
NAG016	NAG016.A0102	ss	capture	NAG016.A0102.TF1.1	29518560	2.457	0.0157	0.897942
NAG016	NAG016.A0201	ss	shotgun	NAG016.A0201.SG1.1	7907157	0.171	0.0001	0.045567
NAG016	NAG016.A0201	ss	capture	NAG016.A0201.TF1.1	25724863	6.348	0.0124	1.22898
NAG016	NAG016.A0202	ss	shotgun	NAG016.A0202.SG1.1	8510690	0.178	0	0.0225723
NAG016	NAG016.A0202	ss	capture	NAG016.A0202.TF1.1	26866635	5.717	0.0112	1.19977
NAG016	NAG016.A0203	ss	shotgun	NAG016.A0203.SG1.1	7144646	0.151	0	0.0112258
NAG016	NAG016.A0203	ss	capture	NAG016.A0203.TF1.1	28286137	7.824	0.015	1.47601
NAG019	NAG019.A0101	ds	shotgun	NAG019.A0101	9253835	0.013	0.0283	0.0506971
NAG019	NAG019.A0101	ds	capture	NAG019.A0101	22837428	24.325	0.2081	0.536846
NAG019	NAG019.A0101	ds	capture2	NAG019.A0101.TF2.1	20891767	6.286	0.1673	0.908262
NAG019	NAG019.A0101	ds	capture3	NAG019.A0101.TF2.2	47896635	6.116	0.2728	2.22554
NAG019	NAG019.A0102	ss	shotgun	NAG019.A0102.SG1.1	11320640	0.858	0.0005	0.0197357
NAG019	NAG019.A0102	ss	capture	NAG019.A0102.TF1.1	28612388	30.494	0.6067	0.7747
NAG019	NAG019.A0102	ss	capture2	NAG019.A0102.TF1.2	38782576	34.748	1.2299	2.2996
NAG026	NAG026.A0101	ds	shotgun	NAG026.A0101.SG1.1	12782590	0.017	0	0
NAG026	NAG026.A0102	ss	shotgun	NAG026.A0102.SG1.1	7667366	0.026	0	0.00313839
NAG027	NAG027.A0101	ds	shotgun	NAG027.A0101	10825354	0	0.0024	0.0143038
NAG027	NAG027.A0102	ss	shotgun	NAG027.A0102.SG1.1	9920976	0.024	0	0.00603537
NAG027	NAG027.A0102	ss	capture	NAG027.A0102.TF1.1	31385236	1.085	0.0044	0.430744
NAG030	NAG030.A0101	ds	shotgun	NAG030.A0101.SG1.1	13143944	0.015	0	0
NAG030	NAG030.A0102	ss	shotgun	NAG030.A0102.SG1.1	6975805	0.031	0	0
NAG035	NAG035.A0101	ds	shotgun	NAG035.A0101.SG1.1	13534232	0.417	0.0002	0.971151
NAG035	NAG035.A0101	ds	capture	NAG035.A0101.TF1.1	18608197	3.255	0.0471	28.0885
NAG035	NAG035.A0101	ds	capture2	NAG035.A0101.TF1.2	21214862	3.271	0.0499	31.5024
NAG035	NAG035.A0102	ss	shotgun	NAG035.A0102.SG1.1	5980622	0.779	0.0005	2.28258
NAG035	NAG035.A0102	ss	capture	NAG035.A0102.TF1.1	30146178	26.885	0.5241	84.195
NAG036	NAG036.A0101	ds	shotgun	NAG036.A0101.SG1.1	16344282	0.188	0.0001	4.51657
NAG036	NAG036.A0101	ds	capture	NAG036.A0101.TF1.1	21258169	1.76	0.0394	152.228
NAG036	NAG036.A0101	ds	capture2	NAG036.A0101.TF1.2	44630746	1.739	0.0664	255.167
NAG036	NAG036.A0102	ss	shotgun	NAG036.A0102.SG1.1	5414031	0.438	0.0003	9.22005
NAG036	NAG036.A0102	ss	capture	NAG036.A0102.TF1.1	29503002	17.197	0.4065	295.105
NAG037	NAG037.A0101	ds	shotgun	NAG037.A0101.SG1.1	14215298	0.021	0	0.0372382
NAG037	NAG037.A0102	ss	shotgun	NAG037.A0102.SG1.1	4964014	0.05	0	0.0793651
NAG037	NAG037.A0102	ss	capture	NAG037.A0102.TF1.1	30075901	1.399	0.0236	5.04358
NAG038	NAG038.A0101	ds	shotgun	NAG038.A0101.SG1.1	13182574	0.412	0.0002	0.221136
NAG038	NAG038.A0101	ds	capture	NAG038.A0101.TF1.1	23119015	2.79	0.0907	9.41885
NAG038	NAG038.A0101	ds	capture2	NAG038.A0101.TF1.2	45754067	2.792	0.1647	17.4815
NAG038	NAG038.A0102	ss	shotgun	NAG038.A0102.SG1.1	5979329	1.108	0.0007	0.668839
NAG038	NAG038.A0102	ss	capture	NAG038.A0102.TF1.1	22847867	28.516	0.811	14.876
NAG039	NAG039.A0101	ds	shotgun	NAG039.A0101.SG1.1	12800824	78.233	0.0474	2.85666
NAG039	NAG039.A0101	ds	capture	NAG039.A0101.TF1.1	20711053	85.659	1.4336	11.4891
NAG039	NAG039.A0101	ds	capture2	NAG039.A0101.TF1.2	41383712	85.841	2.8225	22.7228
NAG039	NAG039.A0102	ss	shotgun	NAG039.A0102.SG1.1	6051043	83.197	0.0561	3.17014
TYD001	TYD001.A0101	ds	shotgun	TYD001.A0101	15122640	0.095	0.0007	0.00235379
TYD001	TYD001.A0101	ds	capture	TYD001.A0101.TF1.1	18600778	6.313	0.0007	0.555857
TYD001	TYD001.A0102	ss	shotgun	TYD001.A0102.SG1.1	12856986	0.061	0	0.00205202
TYD001	TYD001.A0102	ss	capture	TYD001.A0102.TF1.1	23122895	1.025	0.008	0.277023
TYD002	TYD002.A0101	ds	shotgun	TYD002.A0101	11984516	0.094	0.0005	0.0066389
TYD002	TYD002.A0101	ds	capture	TYD002.A0101.TF1.1	13796088	5.535	0.0012	0.441547
TYD002	TYD002.A0102	ss	shotgun	TYD002.A0102.SG1.1	18724862	0.072	0	0.00579395
TYD002	TYD002.A0102	ss	capture	TYD002.A0102.TF1.1	24876013	0.695	0.009	0.199771
TYD002	TYD002.A0102	ss	capture2	TYD002.A0102.TF2.1	20000444	5.582	0.0417	0.458386
TYD003	TYD003.A0101	ds	shotgun	TYD003.A0101	11575206	0.109	0.0001	0.0106826
TYD003	TYD003.A0101	ds	capture	TYD003.A0101.TF1.1	16980924	8.726	0.0043	0.513067
TYD003	TYD003.A0102	ss	shotgun	TYD003.A0102.SG1.1	17797604	0.123	0	0.0105619
TYD003	TYD003.A0102	ss	capture	TYD003.A0102.TF1.1	30176290	2.511	0.048	1.41463
TYD004	TYD004.A0101	ds	shotgun	TYD004.A0101	13280620	0.106	0.0002	0.00615607
TYD004	TYD004.A0101	ds	capture	TYD004.A0101.TF1.1	17155262	10.142	0.0053	0.609753
TYD004	TYD004.A0102	ss	shotgun	TYD004.A0102.SG1.1	14656070	0.079	0	0.00271592
TYD004	TYD004.A0102	ss	capture	TYD004.A0102.TF1.1	24218246	1.306	0.0242	0.483554
TYD005	TYD005.A0101	ds	shotgun	TYD005.A0101	12377370	0.085	0.0004	0.00265556
TYD006	TYD006.A0101	ds	shotgun	TYD006.A0101	13254822	0.151	0.0011	0.00319874
TYD006	TYD006.A0101	ds	capture	TYD006.A0101.TF1.1	15023498	8.167	0.0013	0.482588
TYD006	TYD006.A0102	ss	shotgun	TYD006.A0102.SG1.1	18720450	0.095	0	0.00434546
TYD006	TYD006.A0102	ss	capture	TYD006.A0102.TF1.1	23479210	1.292	0.0159	0.26272
TYD006	TYD006.A0102	ss	capture2	TYD006.A0102.TF2.1	19829223	7.141	0.0611	0.409077
TYD007	TYD007.A0101	ds	shotgun	TYD007.A0101	11382614	0.254	0.0008	0.038566
TYD007	TYD007.A0101	ds	capture	TYD007.A0101.TF1.1	9817058	14.3	0.0069	0.3789
TYD007	TYD007.A0102	ss	shotgun	TYD007.A0102.SG1.1	15619902	0.231	0.0001	0.0216066
TYD007	TYD007.A0102	ss	capture	TYD007.A0102.TF1.1	22552967	4.625	0.1104	2.49737
TYD008	TYD008.A0101	ds	shotgun	TYD008.A0101	12697990	0.079	0.0004	0.00307804
TYD009	TYD009.A0101	ds	shotgun	TYD009.A0101	12097250	0.06	0.0003	0
TYD010	TYD010.A0101	ds	shotgun	TYD010.A0101	14714776	0.044	0.0002	0
TYJ001	TYJ001.A0101	ds	shotgun	TYJ001.A0101	12479120	0.246	0.0006	0.00253485
TYJ001	TYJ001.A0101	ds	capture	TYJ001.A0101.TF1.1	8830000	13.555	0.0285	0.524413
TYJ001	TYJ001.A0101	ds	capture2	TYJ001.A0101.TF2.1	20723994	2.118	0.0253	0.442936
TYJ001	TYJ001.A0101	ds	capture3	TYJ001.A0101.TF2.2	20100882	2.107	0.0249	0.347516
TYJ001	TYJ001.A0102	ss	shotgun	TYJ001.A0102.SG1.1	13901496	0.281	0.0001	0.00971694
TYJ001	TYJ001.A0102	ss	capture	TYJ001.A0102.TF1.1	24510211	1.59	0.0496	0.334359
TYJ001	TYJ001.A0102	ss	capture2	TYJ001.A0102.TF2.1	20222113	11.082	0.251	0.613857
YAK001	YAK001.A0101	ds	shotgun	YAK001.A0101.SG1.1	13833578	0.016	0	0.0162955
YAK001	YAK001.A0102	ss	shotgun	YAK001.A0102.SG1.1	4054389	0.036	0	0.0300561
YAK001	YAK001.A0102	ss	capture	YAK001.A0102.TF1.1	20934290	1.023	0.0095	0.492848
YAK002	YAK002.A0101	ds	shotgun	YAK002.A0101.SG1.1	14834264	0.023	0	0.00422476
YAK002	YAK002.A0102	ss	shotgun	YAK002.A0102.SG1.1	4848346	0.051	0	0.0118293
YAK002	YAK002.A0102	ss	capture	YAK002.A0102.TF1.1	28579354	2.799	0.0339	0.621824
YAK003	YAK003.A0101	ds	shotgun	YAK003.A0101.SG1.1	13730530	0.042	0	0.240389
YAK003	YAK003.A0102	ss	shotgun	YAK003.A0102.SG1.1	6693798	0.114	0	0.526707
YAK003	YAK003.A0102	ss	capture	YAK003.A0102.TF1.1	30681657	6.673	0.056	29.8893
YAK004	YAK004.A0101	ds	shotgun	YAK004.A0101.SG1.1	15535392	0.011	0	0
YAK004	YAK004.A0102	ss	shotgun	YAK004.A0102.SG1.1	7806762	0.022	0	0.00694067
YAK004	YAK004.A0102	ss	capture	YAK004.A0102.TF1.1	33548888	0.421	0.0045	0.106283
YAK005	YAK005.A0101	ds	shotgun	YAK005.A0101.SG1.1	11723310	0.015	0	0
YAK005	YAK005.A0102	ss	shotgun	YAK005.A0102.SG1.1	5737192	0.04	0	0
YAK005	YAK005.A0102	ss	capture	YAK005.A0102.TF1.1	26767268	1.124	0.0065	0.0572756
YAK006	YAK006.A0101	ds	shotgun	YAK006.A0101.SG1.1	15928188	0.029	0	0.0147866
YAK006	YAK006.A0102	ss	shotgun	YAK006.A0102.SG1.1	6882436	0.062	0	0.0627075
YAK006	YAK006.A0102	ss	capture	YAK006.A0102.TF1.1	25201318	1.846	0.0253	2.21275

## Sheet: 2.Summary
IID	Genetic Sex	Site	Group ID in this study		Location	Datings	mt.Contam	nr.SNP.1240K	nr.SNP.HO	nr.SNP.256K	nr.SNP.1240K damaged reads
AND001	M	Ando	Ando	Korea	34.5256; 127.7474		N/A	52189	26647	11389	2733
AND004	F	Ando	Ando	Korea	34.5256; 127.7474		N/A	57507	29374	12762	23429
AND005	M	Ando	Ando	Korea	34.5256; 127.7474		N/A	108487	57863	22929	11421
DAJ001^	M	Daejukri	Taejungni	Korea	37.0024; 126.3897	767-541 calBC	N/A	35088	4961	2158	9757
GDI002^	F	Janghang	Changhang	Korea	35.0526; 128.8222	4689-4531 calBC	0.1(0.07-0.13)	118299	58957	26599	55633
GDI008	M	Janghang	Changhang	Korea	35.0526; 128.8222	4701-4545 calBC	N/A	92626	46134	20776	44826
GDI009^	F	Janghang	Changhang	Korea	35.0526; 128.8222	4668-4463 calBC	N/A	242097	15938	6966	39160
GDI010	M	Janghang	Changhang	Korea	35.0526; 128.8222		N/A	2937	1445	681	293
GDI018	M	Janghang	Changhang	Korea	35.0526; 128.8222	4461-4354 calBC	N/A	6395	3246	1445	741
TYD001	M	Yeondae-do	Yŏndaedo	Korea	34.7383; 128.4008		N/A	5835	3021	1242	361
TYD002	M	Yeondae-do	Yŏndaedo	Korea	34.7383; 128.4008		N/A	27001	14090	5839	6984
TYD003	M	Yeondae-do	Yŏndaedo	Korea	34.7383; 128.4008		N/A	35679	18707	7551	4113
TYD004	M	Yeondae-do	Yŏndaedo	Korea	34.7383; 128.4008		N/A	20297	10655	4261	3827
TYD006^	M	Yeondae-do	Yŏndaedo	Korea	34.7383; 128.4008		N/A	40677	3705	1543	7070
TYD007	M	Yeondae-do	Yŏndaedo	Korea	34.7383; 128.4008		N/A	79697	42260	17112	7783
TYJ001	F	Yokjido	Yokchido	Korea	34.6402; 128.2535		N/A	180722	94726	38824	36140
NAG007	M	Nagabaka	Nagabaka_historic	Japan	24.8908; 125.2793		0.01(0-0.02)	37740	18638	8556	21811
NAG008	F	Nagabaka	Nagabaka_2800BP	Japan	24.8908; 125.2793	815-791 calBC	N/A	3632	1869	794	1305
NAG012	M	Nagabaka	Nagabaka_2800BP	Japan	24.8908; 125.2793		0.01(0-0.02)	23329	11137	5580	10111
NAG016^	F	Nagabaka	Nagabaka_4000BP	Japan	24.8908; 125.2793	2026-1906 calBC	N/A	27689	4325	1835	8620
NAG019	F	Nagabaka	Nagabaka_2800BP	Japan	24.8908; 125.2793	796-560 calBC	N/A	648493	337517	141280	444675
NAG027	M	Nagabaka	Nagabaka_2800BP	Japan	24.8908; 125.2793	818-791 calBC	N/A	2724	1440	647	346
NAG035	M	Nagabaka	Nagabaka_historic	Japan	24.8908; 125.2793	1650-1950 calAD	0.01(0-0.02)	323924	162134	73505	193529
NAG036	M	Nagabaka	Nagabaka_historic	Japan	24.8908; 125.2793	1666-1950 calAD	0.01(0-0.02)	292081	146436	66563	188261
NAG037	M	Nagabaka	Nagabaka_2800BP	Japan	24.8908; 125.2793		0.02(0.01-0.03)	14628	6878	3538	5950
NAG038	F	Nagabaka	Nagabaka_2800BP	Japan	24.8908; 125.2793	821-794 calBC	0.01(0-0.02)	509055	252572	116915	347174
NAG039	M	Nagabaka	Nagabaka_historic	Japan	24.8908; 125.2793	1664-1950 calAD		954609	494405	207104	N/A
YAK001	M	Kuma-Nishioda	Kuma-Nishioda_Yayoi	Japan	33.3970; 130.6200		N/A	5859	2755	1373	2225
YAK002	M	Kuma-Nishioda	Kuma-Nishioda_Yayoi	Japan	33.3970; 130.6200		N/A	20413	9861	4698	3928
YAK003	U	Kuma-Nishioda	Kuma-Nishioda_Yayoi	Japan	33.3970; 130.6200		N/A	32444	15712	7226	5560
YAK004	F	Kuma-Nishioda	Kuma-Nishioda_Yayoi	Japan	33.3970; 130.6200		N/A	2618	1240	630	1411
YAK005	M	Kuma-Nishioda	Kuma-Nishioda_Yayoi	Japan	33.3970; 130.6200		N/A	4050	1901	971	1444
YAK006^	M	Kuma-Nishioda	Kuma-Nishioda_Yayoi	Japan	33.3970; 130.6200		N/A	15672	3171	1583	6615
Note: Samples in bold were subject to further genetic analyses.
^ Samples with data analyses restricted to damaged DNA frangments only, and SNPs overlap with public dataset were also from the damage-restricted reads
