# Supplementary material for: Triangulation supports agricultural spread of the Transeurasian languages
Source: Nature. 2021 Nov 10;599(7886):616–21. doi: 10.1038/s41586-021-04108-8 (PMC8612925; doi:10.1038/s41586-021-04108-8)
Supplement: Supplementary file 6 — This zipped file contains Supplementary Data Files 17–20 and 22; see Supplementary Information file for full descriptions (Supplementary Data File 21 is hosted externally; see Supplementary Information file for links). [file 41586_2021_4108_MOESM6_ESM.zip › 2021-02-02920E-s6/42_Eurasia3angle_synthesis_SI22_aKorean_qpAdm conTam_REV07.07.xlsx]

## Sheet: Jomon.1240K.qpAdm.summary.21070
					All reads							PMD-filtered
Target	nRef	Refs	Refs	Refs	Pval	C1	C2	C3	SE1	SE2	SE3	Pval	C1	C2	C3	SE1	SE2	SE3
AND001	1	Rokutsu Jomon	LBK_EN	NA	2.76551e-139	0.432	0.568	NA	0.044	0.044	NA	3.03964e-13	0.455	0.545	NA	0.166	0.166	NA
AND001	2	Rokutsu Jomon	Sintashta_MLBA	NA	4.23084e-132	0.402	0.598	NA	0.042	0.042	NA	1.24657e-11	0.341	0.659	NA	0.171	0.171	NA
AND001	3	Rokutsu Jomon	Yangshao	NA	0.226677	0.029	0.971	NA	0.026	0.026	NA	0.927541	-0.177	1.177	NA	0.117	0.117	NA
AND001	4	Rokutsu Jomon	Longshan	NA	0.116508	0.006	0.994	NA	0.024	0.024	NA	0.650825	-0.154	1.154	NA	0.103	0.103	NA
AND001	5	Rokutsu Jomon	Miaozigou	NA	0.963968	0.004	0.996	NA	0.049	0.049	NA	0.393635	-0.216	1.216	NA	0.361	0.361	NA
AND001	6	Rokutsu Jomon	Hongshan	NA	0.0722473	0.014	0.986	NA	0.029	0.029	NA	0.32147	-0.265	1.265	NA	0.15	0.15	NA
AND001	7	Rokutsu Jomon	Lower Xiajiadian	NA	0.31257	0.049	0.951	NA	0.031	0.031	NA	0.943027	-0.09	1.09	NA	0.137	0.137	NA
AND001	8	Rokutsu Jomon	Upper Xiajiadian	NA	0.572081	0.002	0.998	NA	0.037	0.037	NA	0.22878	0.035	0.965	NA	0.148	0.148	NA
AND001	9	Rokutsu Jomon	Hamin	NA	0.230282	0.016	0.984	NA	0.042	0.042	NA	0.119446	-0.064	1.064	NA	0.162	0.162	NA
AND001	10	Rokutsu Jomon	Jalainur	NA	0.357819	-0.022	1.022	NA	0.051	0.051	NA	0.335278	0.181	0.819	NA	0.186	0.186	NA
AND001	11	Rokutsu Jomon	Xianbei	NA	0.647402	0.038	0.962	NA	0.047	0.047	NA	0.385331	0.136	0.864	NA	0.199	0.199	NA
AND001	12	Rokutsu Jomon	Devil's Gate	NA	0.00930771	-0.028	1.028	NA	0.029	0.029	NA	0.929566	-0.502	1.502	NA	0.179	0.179	NA
AND001	13	LBK_EN	Yangshao	NA	0.284841	0.042	0.958	NA	0.03	0.03	NA	0.633819	-0.094	1.094	NA	0.136	0.136	NA
AND001	14	LBK_EN	Longshan	NA	0.319149	0.047	0.953	NA	0.027	0.027	NA	0.375349	0.016	0.984	NA	0.104	0.104	NA
AND001	15	LBK_EN	Miaozigou	NA	0.988105	-0.01	1.01	NA	0.06	0.06	NA	0.798214	-0.622	1.622	NA	0.462	0.462	NA
AND001	16	LBK_EN	Hongshan	NA	0.0813529	0.03	0.97	NA	0.031	0.031	NA	0.0865039	-0.016	1.016	NA	0.145	0.145	NA
AND001	17	LBK_EN	Lower Xiajiadian	NA	0.112954	0.012	0.988	NA	0.035	0.035	NA	0.823378	-0.048	1.048	NA	0.145	0.145	NA
AND001	18	LBK_EN	Upper Xiajiadian	NA	0.600135	-0.003	1.003	NA	0.045	0.045	NA	0.923714	-0.581	1.581	NA	0.328	0.328	NA
AND001	19	LBK_EN	Hamin	NA	0.332561	0.024	0.976	NA	0.043	0.043	NA	0.145882	-0.244	1.244	NA	0.201	0.201	NA
AND001	20	LBK_EN	Jalainur	NA	0.55339	-0.061	1.061	NA	0.063	0.063	NA	0.531081	-0.407	1.407	NA	0.339	0.339	NA
AND001	21	LBK_EN	Xianbei	NA	0.935049	0.083	0.917	NA	0.054	0.054	NA	0.394641	0.193	0.807	NA	0.178	0.178	NA
AND001	22	LBK_EN	Devil's Gate	NA	0.0124459	-0.031	1.031	NA	0.034	0.034	NA	0.0402659	-0.034	1.034	NA	0.152	0.152	NA
AND001	23	Sintashta_MLBA	Yangshao	NA	0.301914	0.045	0.955	NA	0.031	0.031	NA	0.586843	-0.066	1.066	NA	0.147	0.147	NA
AND001	24	Sintashta_MLBA	Longshan	NA	0.327779	0.049	0.951	NA	0.028	0.028	NA	0.389398	0.042	0.958	NA	0.114	0.114	NA
AND001	25	Sintashta_MLBA	Miaozigou	NA	0.987917	-0.01	1.01	NA	0.062	0.062	NA	0.729125	-0.748	1.748	NA	0.627	0.627	NA
AND001	26	Sintashta_MLBA	Hongshan	NA	0.0836126	0.032	0.968	NA	0.032	0.032	NA	0.0886	0.032	0.968	NA	0.153	0.153	NA
AND001	27	Sintashta_MLBA	Lower Xiajiadian	NA	0.118578	0.016	0.984	NA	0.037	0.037	NA	0.813917	-0.036	1.036	NA	0.162	0.162	NA
AND001	28	Sintashta_MLBA	Upper Xiajiadian	NA	0.603735	0	1	NA	0.047	0.047	NA	0.930119	-0.668	1.668	NA	0.392	0.392	NA
AND001	29	Sintashta_MLBA	Hamin	NA	0.320021	0.015	0.985	NA	0.045	0.045	NA	0.157245	-0.318	1.318	NA	0.268	0.268	NA
AND001	30	Sintashta_MLBA	Jalainur	NA	0.561318	-0.066	1.066	NA	0.066	0.066	NA	0.608266	-0.463	1.463	NA	0.343	0.343	NA
AND001	31	Sintashta_MLBA	Xianbei	NA	0.928209	0.087	0.913	NA	0.057	0.057	NA	0.393419	0.223	0.777	NA	0.207	0.207	NA
AND001	32	Sintashta_MLBA	Devil's Gate	NA	0.014665	-0.04	1.04	NA	0.036	0.036	NA	0.0395133	0.016	0.984	NA	0.162	0.162	NA
AND001	33	Rokutsu Jomon	LBK_EN	Yangshao	0.221096	0.027	0.034	0.939	0.026	0.031	0.038	0.909008	-0.173	-0.08	1.253	0.119	0.138	0.181
AND001	34	Rokutsu Jomon	LBK_EN	Longshan	0.204659	0.003	0.047	0.95	0.024	0.027	0.034	0.566922	-0.169	0.066	1.103	0.105	0.109	0.131
AND001	35	Rokutsu Jomon	LBK_EN	Miaozigou	0.916992	0.005	-0.01	1.005	0.049	0.06	0.077	0.77646	-0.176	-0.644	1.82	0.391	0.506	0.699
AND001	36	Rokutsu Jomon	LBK_EN	Hongshan	0.05404	0.013	0.028	0.959	0.029	0.031	0.041	0.217356	-0.268	0.036	1.231	0.148	0.147	0.202
AND001	37	Rokutsu Jomon	LBK_EN	Lower Xiajiadian	0.215137	0.049	0.013	0.939	0.031	0.034	0.044	0.876257	-0.087	-0.008	1.095	0.142	0.149	0.181
AND001	38	Rokutsu Jomon	LBK_EN	Upper Xiajiadian	0.428798	0.002	-0.003	1.001	0.037	0.046	0.057	0.978644	0.146	-0.624	1.478	0.162	0.313	0.322
AND001	39	Rokutsu Jomon	LBK_EN	Hamin	0.177986	0.015	0.033	0.952	0.041	0.043	0.057	0.155615	0.049	-0.26	1.211	0.181	0.208	0.216
AND001	40	Rokutsu Jomon	LBK_EN	Jalainur	0.342313	-0.022	-0.061	1.082	0.052	0.064	0.084	0.577623	0.236	-0.391	1.155	0.201	0.294	0.344
AND001	41	Rokutsu Jomon	LBK_EN	Xianbei	0.906797	0.029	0.087	0.885	0.045	0.055	0.064	0.320621	0.059	0.151	0.79	0.216	0.206	0.21
AND001	42	Rokutsu Jomon	LBK_EN	Devil's Gate	0.00659389	-0.028	-0.033	1.062	0.03	0.035	0.047	0.866194	-0.504	-0.045	1.549	0.183	0.169	0.259
AND001	43	Rokutsu Jomon	Sintashta_MLBA	Yangshao	0.237364	0.027	0.037	0.936	0.026	0.032	0.039	0.884203	-0.179	-0.066	1.245	0.12	0.151	0.201
AND001	44	Rokutsu Jomon	Sintashta_MLBA	Longshan	0.207357	0.004	0.048	0.947	0.024	0.028	0.036	0.585755	-0.163	0.081	1.082	0.102	0.117	0.143
AND001	45	Rokutsu Jomon	Sintashta_MLBA	Miaozigou	0.916849	0.005	-0.01	1.005	0.049	0.062	0.079	0.714955	-0.233	-0.785	2.018	0.446	0.696	0.928
AND001	46	Rokutsu Jomon	Sintashta_MLBA	Hongshan	0.0560586	0.013	0.031	0.956	0.029	0.032	0.042	0.230483	-0.262	0.07	1.192	0.145	0.153	0.217
AND001	47	Rokutsu Jomon	Sintashta_MLBA	Lower Xiajiadian	0.229042	0.049	0.016	0.935	0.031	0.036	0.045	0.875813	-0.09	0.004	1.085	0.139	0.165	0.196
AND001	48	Rokutsu Jomon	Sintashta_MLBA	Upper Xiajiadian	0.432612	0.002	0	0.998	0.037	0.047	0.058	0.951538	0.121	-0.706	1.585	0.173	0.387	0.403
AND001	49	Rokutsu Jomon	Sintashta_MLBA	Hamin	0.162329	0.016	0.026	0.958	0.041	0.044	0.059	0.164889	0.032	-0.322	1.29	0.182	0.266	0.275
AND001	50	Rokutsu Jomon	Sintashta_MLBA	Jalainur	0.352879	-0.023	-0.066	1.09	0.053	0.067	0.088	0.623183	0.217	-0.426	1.209	0.199	0.306	0.363
AND001	51	Rokutsu Jomon	Sintashta_MLBA	Xianbei	0.893665	0.03	0.089	0.881	0.044	0.057	0.067	0.320942	0.08	0.167	0.752	0.198	0.229	0.238
AND001	52	Rokutsu Jomon	Sintashta_MLBA	Devil's Gate	0.0082068	-0.029	-0.044	1.073	0.03	0.037	0.05	0.859158	-0.507	-0.033	1.541	0.187	0.187	0.292
AND004	1	Rokutsu Jomon	LBK_EN	NA	3.77e-144	0.472	0.528	NA	0.031	0.031	NA	1.71805e-65	0.496	0.504	NA	0.042	0.042	NA
AND004	2	Rokutsu Jomon	Sintashta_MLBA	NA	1.48283e-133	0.441	0.559	NA	0.029	0.029	NA	7.63352e-63	0.487	0.513	NA	0.041	0.041	NA
AND004	3	Rokutsu Jomon	Yangshao	NA	0.344095	0.067	0.933	NA	0.024	0.024	NA	0.957062	0.079	0.921	NA	0.037	0.037	NA
AND004	4	Rokutsu Jomon	Longshan	NA	0.122494	0.065	0.935	NA	0.022	0.022	NA	0.414558	0.077	0.923	NA	0.034	0.034	NA
AND004	5	Rokutsu Jomon	Miaozigou	NA	0.67533	0.111	0.889	NA	0.045	0.045	NA	0.826325	0.169	0.831	NA	0.062	0.062	NA
AND004	6	Rokutsu Jomon	Hongshan	NA	0.287902	0.081	0.919	NA	0.025	0.025	NA	0.262197	0.086	0.914	NA	0.04	0.04	NA
AND004	7	Rokutsu Jomon	Lower Xiajiadian	NA	0.554499	0.074	0.926	NA	0.026	0.026	NA	0.770971	0.095	0.905	NA	0.041	0.041	NA
AND004	8	Rokutsu Jomon	Upper Xiajiadian	NA	0.268052	0.053	0.947	NA	0.036	0.036	NA	0.229434	0.042	0.958	NA	0.055	0.055	NA
AND004	9	Rokutsu Jomon	Hamin	NA	0.976212	0.065	0.935	NA	0.036	0.036	NA	0.409748	0.072	0.928	NA	0.055	0.055	NA
AND004	10	Rokutsu Jomon	Jalainur	NA	0.437954	0.047	0.953	NA	0.046	0.046	NA	0.344658	-0.014	1.014	NA	0.072	0.072	NA
AND004	11	Rokutsu Jomon	Xianbei	NA	0.653063	0.066	0.934	NA	0.047	0.047	NA	0.883155	-0.021	1.021	NA	0.087	0.087	NA
AND004	12	Rokutsu Jomon	Devil's Gate	NA	0.876088	0.015	0.985	NA	0.027	0.027	NA	0.488132	0.042	0.958	NA	0.039	0.039	NA
AND004	13	LBK_EN	Yangshao	NA	0.0420537	0.039	0.961	NA	0.029	0.029	NA	0.340545	-0.011	1.011	NA	0.046	0.046	NA
AND004	14	LBK_EN	Longshan	NA	0.0242835	0.057	0.943	NA	0.025	0.025	NA	0.0706275	0.021	0.979	NA	0.039	0.039	NA
AND004	15	LBK_EN	Miaozigou	NA	0.127348	0.029	0.971	NA	0.054	0.054	NA	0.147452	-0.015	1.015	NA	0.088	0.088	NA
AND004	16	LBK_EN	Hongshan	NA	0.00467374	0.021	0.979	NA	0.031	0.031	NA	0.0692277	-0.049	1.049	NA	0.05	0.05	NA
AND004	17	LBK_EN	Lower Xiajiadian	NA	0.0846109	0.051	0.949	NA	0.032	0.032	NA	0.203486	-0.037	1.037	NA	0.054	0.054	NA
AND004	18	LBK_EN	Upper Xiajiadian	NA	0.481528	0.081	0.919	NA	0.037	0.037	NA	0.239537	0.018	0.982	NA	0.061	0.061	NA
AND004	19	LBK_EN	Hamin	NA	0.545709	0.006	0.994	NA	0.043	0.043	NA	0.357675	-0.076	1.076	NA	0.072	0.072	NA
AND004	20	LBK_EN	Jalainur	NA	0.322891	0.026	0.974	NA	0.053	0.053	NA	0.493608	-0.095	1.095	NA	0.096	0.096	NA
AND004	21	LBK_EN	Xianbei	NA	0.552869	0.045	0.955	NA	0.057	0.057	NA	0.942938	0.042	0.958	NA	0.081	0.081	NA
AND004	22	LBK_EN	Devil's Gate	NA	0.879187	0.012	0.988	NA	0.03	0.03	NA	0.455877	-0.051	1.051	NA	0.052	0.052	NA
AND004	23	Sintashta_MLBA	Yangshao	NA	0.0418691	0.041	0.959	NA	0.03	0.03	NA	0.346113	-0.015	1.015	NA	0.048	0.048	NA
AND004	24	Sintashta_MLBA	Longshan	NA	0.0264851	0.06	0.94	NA	0.026	0.026	NA	0.0713768	0.023	0.977	NA	0.04	0.04	NA
AND004	25	Sintashta_MLBA	Miaozigou	NA	0.117504	0.015	0.985	NA	0.056	0.056	NA	0.153122	-0.034	1.034	NA	0.094	0.094	NA
AND004	26	Sintashta_MLBA	Hongshan	NA	0.00424683	0.016	0.984	NA	0.032	0.032	NA	0.0691123	-0.05	1.05	NA	0.051	0.051	NA
AND004	27	Sintashta_MLBA	Lower Xiajiadian	NA	0.0804393	0.052	0.948	NA	0.034	0.034	NA	0.202735	-0.039	1.039	NA	0.056	0.056	NA
AND004	28	Sintashta_MLBA	Upper Xiajiadian	NA	0.455297	0.082	0.918	NA	0.038	0.038	NA	0.235143	0.01	0.99	NA	0.064	0.064	NA
AND004	29	Sintashta_MLBA	Hamin	NA	0.542675	0	1	NA	0.045	0.045	NA	0.351546	-0.077	1.077	NA	0.075	0.075	NA
AND004	30	Sintashta_MLBA	Jalainur	NA	0.307025	0.015	0.985	NA	0.055	0.055	NA	0.489816	-0.095	1.095	NA	0.097	0.097	NA
AND004	31	Sintashta_MLBA	Xianbei	NA	0.496072	0.033	0.967	NA	0.06	0.06	NA	0.940014	0.042	0.958	NA	0.086	0.086	NA
AND004	32	Sintashta_MLBA	Devil's Gate	Yangshao	0.868817	0.009	0.991	NA	0.031	0.031	NA	0.49076	-0.059	1.059	NA	0.053	0.053	NA
AND004	33	Rokutsu Jomon	LBK_EN	Longshan	0.367756	0.064	0.033	0.902	0.024	0.028	0.035	0.926887	0.081	-0.019	0.937	0.037	0.045	0.055
AND004	34	Rokutsu Jomon	LBK_EN	Miaozigou	0.27076	0.062	0.048	0.89	0.022	0.025	0.032	0.299501	0.076	0.015	0.909	0.034	0.039	0.049
AND004	35	Rokutsu Jomon	LBK_EN	Hongshan	0.552845	0.109	0.019	0.872	0.045	0.051	0.065	0.754283	0.175	-0.04	0.865	0.064	0.081	0.094
AND004	36	Rokutsu Jomon	LBK_EN	Lower Xiajiadian	0.223552	0.081	0.022	0.898	0.025	0.029	0.037	0.234946	0.088	-0.044	0.956	0.041	0.048	0.062
AND004	37	Rokutsu Jomon	LBK_EN	Upper Xiajiadian	0.772292	0.071	0.047	0.882	0.026	0.031	0.038	0.72391	0.097	-0.034	0.936	0.042	0.051	0.064
AND004	38	Rokutsu Jomon	LBK_EN	Hamin	0.623259	0.047	0.074	0.879	0.034	0.037	0.047	0.146714	0.041	0.017	0.942	0.054	0.061	0.078
AND004	39	Rokutsu Jomon	LBK_EN	Jalainur	0.936355	0.065	0.002	0.933	0.036	0.042	0.055	0.533306	0.074	-0.092	1.018	0.057	0.071	0.091
AND004	40	Rokutsu Jomon	LBK_EN	Xianbei	0.311978	0.047	0.012	0.941	0.046	0.052	0.066	0.362945	-0.01	-0.104	1.114	0.075	0.098	0.124
AND004	41	Rokutsu Jomon	LBK_EN	Devil's Gate	0.590154	0.065	0.04	0.895	0.046	0.055	0.07	0.846304	-0.023	0.05	0.973	0.085	0.082	0.113
AND004	42	Rokutsu Jomon	LBK_EN	Yangshao	0.795342	0.016	0.012	0.972	0.027	0.03	0.041	0.492241	0.042	-0.049	1.007	0.04	0.051	0.066
AND004	43	Rokutsu Jomon	Sintashta_MLBA	Longshan	0.403588	0.065	0.038	0.897	0.024	0.029	0.036	0.926849	0.081	-0.019	0.938	0.037	0.046	0.057
AND004	44	Rokutsu Jomon	Sintashta_MLBA	Miaozigou	0.321343	0.063	0.053	0.884	0.022	0.026	0.033	0.306592	0.077	0.018	0.905	0.034	0.039	0.05
AND004	45	Rokutsu Jomon	Sintashta_MLBA	Hongshan	0.534729	0.11	0.008	0.882	0.045	0.053	0.068	0.77164	0.175	-0.05	0.875	0.064	0.086	0.099
AND004	46	Rokutsu Jomon	Sintashta_MLBA	Lower Xiajiadian	0.213462	0.081	0.02	0.899	0.025	0.031	0.039	0.223915	0.086	-0.041	0.955	0.041	0.048	0.063
AND004	47	Rokutsu Jomon	Sintashta_MLBA	Upper Xiajiadian	0.791011	0.072	0.05	0.878	0.026	0.032	0.04	0.709395	0.096	-0.032	0.935	0.042	0.052	0.067
AND004	48	Rokutsu Jomon	Sintashta_MLBA	Hamin	0.615061	0.049	0.076	0.875	0.034	0.038	0.049	0.144557	0.042	0.011	0.947	0.054	0.063	0.083
AND004	49	Rokutsu Jomon	Sintashta_MLBA	Jalainur	0.93725	0.065	-0.003	0.938	0.036	0.044	0.057	0.516697	0.072	-0.092	1.021	0.057	0.073	0.094
AND004	50	Rokutsu Jomon	Sintashta_MLBA	Xianbei	0.307144	0.048	0.003	0.949	0.046	0.055	0.07	0.361698	-0.012	-0.105	1.117	0.075	0.099	0.126
AND004	51	Rokutsu Jomon	Sintashta_MLBA	Devil's Gate	0.555456	0.067	0.032	0.901	0.046	0.058	0.075	0.837863	-0.021	0.049	0.972	0.084	0.086	0.118
AND004	52	Rokutsu Jomon	Sintashta_MLBA	NA	0.787125	0.017	0.01	0.974	0.027	0.031	0.043	0.514937	0.04	-0.054	1.015	0.04	0.052	0.069
DAJ001	1	Rokutsu Jomon	LBK_EN	NA	1.05292e-43	0.282	0.718	NA	0.03	0.03	NA	4.82416e-27	0.393	0.607	NA	0.064	0.064	NA
DAJ001	2	Rokutsu Jomon	Sintashta_MLBA	NA	9.99985e-37	0.258	0.742	NA	0.029	0.029	NA	2.12128e-24	0.37	0.63	NA	0.061	0.061	NA
DAJ001	3	Rokutsu Jomon	Yangshao	NA	2.23676e-17	0.047	0.953	NA	0.035	0.035	NA	0.0741552	0.013	0.987	NA	0.059	0.059	NA
DAJ001	4	Rokutsu Jomon	Longshan	NA	1.95352e-19	0.081	0.919	NA	0.031	0.031	NA	0.443802	0.045	0.955	NA	0.05	0.05	NA
DAJ001	5	Rokutsu Jomon	Miaozigou	NA	4.80025e-08	0.073	0.927	NA	0.069	0.069	NA	0.317389	0.057	0.943	NA	0.114	0.114	NA
DAJ001	6	Rokutsu Jomon	Hongshan	NA	2.91027e-15	0.054	0.946	NA	0.036	0.036	NA	0.462132	0.065	0.935	NA	0.056	0.056	NA
DAJ001	7	Rokutsu Jomon	Lower Xiajiadian	NA	1.27813e-12	0.091	0.909	NA	0.037	0.037	NA	0.651006	0.063	0.937	NA	0.064	0.064	NA
DAJ001	8	Rokutsu Jomon	Upper Xiajiadian	NA	6.6534e-07	0.067	0.933	NA	0.05	0.05	NA	0.740337	0.07	0.93	NA	0.075	0.075	NA
DAJ001	9	Rokutsu Jomon	Hamin	NA	2.04001e-06	-0.002	1.002	NA	0.053	0.053	NA	0.0357653	0.068	0.932	NA	0.076	0.076	NA
DAJ001	10	Rokutsu Jomon	Jalainur	NA	0.110081	0.077	0.923	NA	0.053	0.053	NA	0.0923552	0.074	0.926	NA	0.097	0.097	NA
DAJ001	11	Rokutsu Jomon	Xianbei	NA	0.00399219	-0.018	1.018	NA	0.073	0.073	NA	0.466787	0.045	0.955	NA	0.124	0.124	NA
DAJ001	12	Rokutsu Jomon	Devil's Gate	NA	2.32376e-09	-0.008	1.008	NA	0.037	0.037	NA	0.32599	-0.025	1.025	NA	0.062	0.062	NA
DAJ001	13	LBK_EN	Yangshao	NA	0.00250691	0.359	0.641	NA	0.037	0.037	NA	0.0463963	-0.018	1.018	NA	0.074	0.074	NA
DAJ001	14	LBK_EN	Longshan	NA	0.00750307	0.359	0.641	NA	0.034	0.034	NA	0.29915	0.018	0.982	NA	0.064	0.064	NA
DAJ001	15	LBK_EN	Miaozigou	NA	0.534597	0.439	0.561	NA	0.058	0.058	NA	0.419523	0.139	0.861	NA	0.109	0.109	NA
DAJ001	16	LBK_EN	Hongshan	NA	0.119567	0.365	0.635	NA	0.036	0.036	NA	0.236351	0.035	0.965	NA	0.077	0.077	NA
DAJ001	17	LBK_EN	Lower Xiajiadian	NA	0.0115259	0.345	0.655	NA	0.04	0.04	NA	0.606708	-0.022	1.022	NA	0.087	0.087	NA
DAJ001	18	LBK_EN	Upper Xiajiadian	NA	0.857986	0.351	0.649	NA	0.048	0.048	NA	0.737934	0.102	0.898	NA	0.088	0.088	NA
DAJ001	19	LBK_EN	Hamin	NA	0.345689	0.342	0.658	NA	0.051	0.051	NA	0.0159741	-0.058	1.058	NA	0.124	0.124	NA
DAJ001	20	LBK_EN	Jalainur	NA	0.477006	0.217	0.783	NA	0.077	0.077	NA	0.0944223	-0.125	1.125	NA	0.176	0.176	NA
DAJ001	21	LBK_EN	Xianbei	NA	0.868407	0.307	0.693	NA	0.067	0.067	NA	0.436197	0.079	0.921	NA	0.126	0.126	NA
DAJ001	22	LBK_EN	Devil's Gate	NA	0.605556	0.303	0.697	NA	0.039	0.039	NA	0.264232	-0.048	1.048	NA	0.081	0.081	NA
DAJ001	23	Sintashta_MLBA	Yangshao	NA	0.0129204	0.387	0.613	NA	0.039	0.039	NA	0.0452717	-0.003	1.003	NA	0.079	0.079	NA
DAJ001	24	Sintashta_MLBA	Longshan	NA	0.0239535	0.384	0.616	NA	0.036	0.036	NA	0.307956	0.028	0.972	NA	0.069	0.069	NA
DAJ001	25	Sintashta_MLBA	Miaozigou	NA	0.462926	0.455	0.545	NA	0.06	0.06	NA	0.440781	0.157	0.843	NA	0.117	0.117	NA
DAJ001	26	Sintashta_MLBA	Hongshan	NA	0.241204	0.388	0.612	NA	0.038	0.038	NA	0.249758	0.05	0.95	NA	0.082	0.082	NA
DAJ001	27	Sintashta_MLBA	Lower Xiajiadian	NA	0.0292305	0.368	0.632	NA	0.041	0.041	NA	0.598083	-0.009	1.009	NA	0.091	0.091	NA
DAJ001	28	Sintashta_MLBA	Upper Xiajiadian	NA	0.791932	0.364	0.636	NA	0.05	0.05	NA	0.795065	0.12	0.88	NA	0.091	0.091	NA
DAJ001	29	Sintashta_MLBA	Hamin	NA	0.475906	0.364	0.636	NA	0.053	0.053	NA	0.0146037	-0.022	1.022	NA	0.131	0.131	NA
DAJ001	30	Sintashta_MLBA	Jalainur	NA	0.374863	0.214	0.786	NA	0.081	0.081	NA	0.111548	-0.169	1.169	NA	0.188	0.188	NA
DAJ001	31	Sintashta_MLBA	Xianbei	NA	0.828283	0.334	0.666	NA	0.072	0.072	NA	0.445804	0.093	0.907	NA	0.134	0.134	NA
DAJ001	32	Sintashta_MLBA	Devil's Gate	NA	0.513396	0.323	0.677	NA	0.042	0.042	NA	0.256527	-0.046	1.046	NA	0.087	0.087	NA
DAJ001	33	Rokutsu Jomon	LBK_EN	Yangshao	0.00420656	0.045	0.343	0.612	0.029	0.037	0.045	0.0411386	0.013	-0.016	1.003	0.059	0.074	0.096
DAJ001	34	Rokutsu Jomon	LBK_EN	Longshan	0.0308542	0.053	0.34	0.607	0.027	0.035	0.041	0.317454	0.045	0.015	0.94	0.049	0.064	0.08
DAJ001	35	Rokutsu Jomon	LBK_EN	Miaozigou	0.656683	0.039	0.433	0.528	0.049	0.059	0.067	0.369804	0.014	0.15	0.837	0.111	0.114	0.13
DAJ001	36	Rokutsu Jomon	LBK_EN	Hongshan	0.20972	0.041	0.348	0.61	0.029	0.037	0.044	0.351963	0.064	0.035	0.901	0.056	0.075	0.09
DAJ001	37	Rokutsu Jomon	LBK_EN	Lower Xiajiadian	0.0309696	0.066	0.325	0.609	0.031	0.04	0.047	0.526948	0.066	-0.029	0.963	0.064	0.087	0.103
DAJ001	38	Rokutsu Jomon	LBK_EN	Upper Xiajiadian	0.929665	0.044	0.334	0.622	0.041	0.049	0.057	0.790958	0.062	0.092	0.845	0.073	0.087	0.105
DAJ001	39	Rokutsu Jomon	LBK_EN	Hamin	0.280492	0.008	0.323	0.669	0.042	0.052	0.063	0.0233493	0.085	-0.087	1.003	0.082	0.123	0.127
DAJ001	40	Rokutsu Jomon	LBK_EN	Jalainur	0.528395	0.064	0.2	0.736	0.049	0.076	0.084	0.0687627	0.082	-0.124	1.041	0.102	0.167	0.193
DAJ001	41	Rokutsu Jomon	LBK_EN	Xianbei	0.766868	-0.01	0.301	0.709	0.057	0.067	0.084	0.385941	0.029	0.083	0.889	0.122	0.125	0.153
DAJ001	42	Rokutsu Jomon	LBK_EN	Devil's Gate	0.578644	0.01	0.296	0.694	0.031	0.039	0.05	0.232211	-0.027	-0.034	1.061	0.063	0.08	0.106
DAJ001	43	Rokutsu Jomon	Sintashta_MLBA	Yangshao	0.0222222	0.047	0.37	0.582	0.028	0.039	0.046	0.0401681	0.013	-0.001	0.988	0.059	0.079	0.101
DAJ001	44	Rokutsu Jomon	Sintashta_MLBA	Longshan	0.104263	0.055	0.365	0.58	0.027	0.037	0.043	0.32647	0.046	0.025	0.929	0.049	0.068	0.084
DAJ001	45	Rokutsu Jomon	Sintashta_MLBA	Miaozigou	0.630441	0.045	0.449	0.506	0.049	0.06	0.069	0.401292	0.012	0.171	0.817	0.11	0.121	0.133
DAJ001	46	Rokutsu Jomon	Sintashta_MLBA	Hongshan	0.406236	0.042	0.371	0.587	0.029	0.038	0.045	0.373192	0.064	0.05	0.886	0.055	0.079	0.094
DAJ001	47	Rokutsu Jomon	Sintashta_MLBA	Lower Xiajiadian	0.0994795	0.068	0.349	0.583	0.031	0.042	0.048	0.511329	0.064	-0.014	0.95	0.064	0.09	0.107
DAJ001	48	Rokutsu Jomon	Sintashta_MLBA	Upper Xiajiadian	0.873928	0.048	0.348	0.604	0.041	0.051	0.059	0.855908	0.06	0.112	0.828	0.072	0.09	0.105
DAJ001	49	Rokutsu Jomon	Sintashta_MLBA	Hamin	0.413748	0.011	0.346	0.643	0.041	0.054	0.065	0.0195669	0.077	-0.053	0.976	0.081	0.132	0.134
DAJ001	50	Rokutsu Jomon	Sintashta_MLBA	Jalainur	0.409398	0.064	0.197	0.739	0.049	0.081	0.088	0.0852872	0.086	-0.173	1.086	0.103	0.18	0.204
DAJ001	51	Rokutsu Jomon	Sintashta_MLBA	Xianbei	0.696023	0	0.325	0.674	0.056	0.072	0.09	0.397426	0.031	0.095	0.874	0.12	0.131	0.16
DAJ001	52	Rokutsu Jomon	Sintashta_MLBA	Devil's Gate	0.502235	0.014	0.316	0.67	0.031	0.042	0.052	0.228684	-0.027	-0.033	1.06	0.063	0.087	0.113
GDI002	1	Rokutsu Jomon	LBK_EN	NA	1.06421e-157	0.375	0.625	NA	0.021	0.021	NA	9.07888e-108	0.465	0.535	NA	0.031	0.031	NA
GDI002	2	Rokutsu Jomon	Sintashta_MLBA	NA	2.45852e-143	0.359	0.641	NA	0.02	0.02	NA	3.8764e-97	0.435	0.565	NA	0.03	0.03	NA
GDI002	3	Rokutsu Jomon	Yangshao	NA	3.20143e-25	0.106	0.894	NA	0.02	0.02	NA	0.00182963	0.105	0.895	NA	0.027	0.027	NA
GDI002	4	Rokutsu Jomon	Longshan	NA	1.9552e-27	0.107	0.893	NA	0.018	0.018	NA	0.00410903	0.12	0.88	NA	0.023	0.023	NA
GDI002	5	Rokutsu Jomon	Miaozigou	NA	4.66973e-09	0.103	0.897	NA	0.035	0.035	NA	0.00661141	0.107	0.893	NA	0.044	0.044	NA
GDI002	6	Rokutsu Jomon	Hongshan	NA	6.63762e-18	0.113	0.887	NA	0.021	0.021	NA	0.0153123	0.133	0.867	NA	0.026	0.026	NA
GDI002	7	Rokutsu Jomon	Lower Xiajiadian	NA	5.08697e-18	0.086	0.914	NA	0.022	0.022	NA	0.00198898	0.125	0.875	NA	0.028	0.028	NA
GDI002	8	Rokutsu Jomon	Upper Xiajiadian	NA	2.1604e-14	0.064	0.936	NA	0.028	0.028	NA	0.0711045	0.112	0.888	NA	0.035	0.035	NA
GDI002	9	Rokutsu Jomon	Hamin	NA	7.24245e-06	0.079	0.921	NA	0.028	0.028	NA	0.0935936	0.127	0.873	NA	0.037	0.037	NA
GDI002	10	Rokutsu Jomon	Jalainur	NA	0.000471843	0.1	0.9	NA	0.033	0.033	NA	0.247499	0.177	0.823	NA	0.041	0.041	NA
GDI002	11	Rokutsu Jomon	Xianbei	NA	2.23495e-10	0.086	0.914	NA	0.036	0.036	NA	0.033545	0.118	0.882	NA	0.047	0.047	NA
GDI002	12	Rokutsu Jomon	Devil's Gate	NA	1.74669e-12	0.034	0.966	NA	0.021	0.021	NA	0.154049	0.084	0.916	NA	0.028	0.028	NA
GDI002	13	LBK_EN	Yangshao	NA	1.19778e-07	0.235	0.765	NA	0.021	0.021	NA	0.00011067	0.072	0.928	NA	0.031	0.031	NA
GDI002	14	LBK_EN	Longshan	NA	2.46433e-07	0.227	0.773	NA	0.019	0.019	NA	1.05308e-05	0.084	0.916	NA	0.028	0.028	NA
GDI002	15	LBK_EN	Miaozigou	NA	0.156733	0.248	0.752	NA	0.033	0.033	NA	0.134113	0.164	0.836	NA	0.046	0.046	NA
GDI002	16	LBK_EN	Hongshan	NA	4.7298e-06	0.217	0.783	NA	0.021	0.021	NA	6.6879e-05	0.088	0.912	NA	0.031	0.031	NA
GDI002	17	LBK_EN	Lower Xiajiadian	NA	1.50553e-06	0.213	0.787	NA	0.023	0.023	NA	0.00024396	0.1	0.9	NA	0.032	0.032	NA
GDI002	18	LBK_EN	Upper Xiajiadian	NA	0.0116822	0.233	0.767	NA	0.026	0.026	NA	0.0595872	0.11	0.89	NA	0.04	0.04	NA
GDI002	19	LBK_EN	Hamin	NA	0.0196343	0.161	0.839	NA	0.029	0.029	NA	0.00293669	0.023	0.977	NA	0.047	0.047	NA
GDI002	20	LBK_EN	Jalainur	NA	0.0151227	0.158	0.842	NA	0.037	0.037	NA	0.00112622	0.09	0.91	NA	0.053	0.053	NA
GDI002	21	LBK_EN	Xianbei	NA	0.00768006	0.263	0.737	NA	0.035	0.035	NA	0.013022	0.106	0.894	NA	0.055	0.055	NA
GDI002	22	LBK_EN	Devil's Gate	NA	0.1566	0.181	0.819	NA	0.022	0.022	NA	0.0315713	0.053	0.947	NA	0.031	0.031	NA
GDI002	23	Sintashta_MLBA	Yangshao	NA	2.68014e-06	0.25	0.75	NA	0.021	0.021	NA	0.000195194	0.084	0.916	NA	0.032	0.032	NA
GDI002	24	Sintashta_MLBA	Longshan	NA	8.03747e-06	0.242	0.758	NA	0.02	0.02	NA	1.84869e-05	0.095	0.905	NA	0.029	0.029	NA
GDI002	25	Sintashta_MLBA	Miaozigou	NA	0.208293	0.259	0.741	NA	0.034	0.034	NA	0.138115	0.173	0.827	NA	0.049	0.049	NA
GDI002	26	Sintashta_MLBA	Hongshan	NA	3.35499e-06	0.226	0.774	NA	0.022	0.022	NA	7.00225e-05	0.092	0.908	NA	0.033	0.033	NA
GDI002	27	Sintashta_MLBA	Lower Xiajiadian	NA	1.32893e-05	0.228	0.772	NA	0.024	0.024	NA	0.000271114	0.106	0.894	NA	0.033	0.033	NA
GDI002	28	Sintashta_MLBA	Upper Xiajiadian	NA	0.0129547	0.24	0.76	NA	0.027	0.027	NA	0.0491238	0.114	0.886	NA	0.042	0.042	NA
GDI002	29	Sintashta_MLBA	Hamin	NA	0.0267215	0.17	0.83	NA	0.03	0.03	NA	0.00300353	0.029	0.971	NA	0.049	0.049	NA
GDI002	30	Sintashta_MLBA	Jalainur	NA	0.0160025	0.166	0.834	NA	0.038	0.038	NA	0.000907334	0.088	0.912	NA	0.057	0.057	NA
GDI002	31	Sintashta_MLBA	Xianbei	NA	0.00263309	0.269	0.731	NA	0.037	0.037	NA	0.00737565	0.091	0.909	NA	0.06	0.06	NA
GDI002	32	Sintashta_MLBA	Devil's Gate	Yangshao	0.140117	0.188	0.812	NA	0.023	0.023	NA	0.029013	0.055	0.945	NA	0.032	0.032	NA
GDI002	33	Rokutsu Jomon	LBK_EN	Longshan	0.00015278	0.086	0.218	0.696	0.018	0.021	0.025	0.00962987	0.102	0.072	0.826	0.026	0.029	0.039
GDI002	34	Rokutsu Jomon	LBK_EN	Miaozigou	0.000431427	0.079	0.212	0.709	0.017	0.019	0.024	0.0348809	0.112	0.073	0.815	0.023	0.027	0.033
GDI002	35	Rokutsu Jomon	LBK_EN	Hongshan	0.307938	0.075	0.234	0.691	0.031	0.033	0.04	0.183913	0.088	0.152	0.76	0.041	0.046	0.055
GDI002	36	Rokutsu Jomon	LBK_EN	Lower Xiajiadian	0.0868142	0.097	0.204	0.699	0.018	0.021	0.026	0.111221	0.124	0.079	0.796	0.026	0.03	0.037
GDI002	37	Rokutsu Jomon	LBK_EN	Upper Xiajiadian	0.00176695	0.09	0.203	0.707	0.019	0.022	0.029	0.0357451	0.115	0.094	0.792	0.028	0.031	0.038
GDI002	38	Rokutsu Jomon	LBK_EN	Hamin	0.121146	0.067	0.229	0.705	0.024	0.026	0.034	0.554958	0.101	0.108	0.79	0.034	0.039	0.048
GDI002	39	Rokutsu Jomon	LBK_EN	Jalainur	0.182103	0.083	0.155	0.762	0.025	0.029	0.038	0.0549647	0.126	0.018	0.855	0.036	0.044	0.054
GDI002	40	Rokutsu Jomon	LBK_EN	Xianbei	0.100215	0.084	0.147	0.769	0.031	0.036	0.043	0.309797	0.166	0.069	0.765	0.041	0.049	0.057
GDI002	41	Rokutsu Jomon	LBK_EN	Devil's Gate	0.0277595	0.081	0.25	0.669	0.03	0.034	0.043	0.0616333	0.112	0.095	0.794	0.045	0.052	0.065
GDI002	42	Rokutsu Jomon	LBK_EN	Yangshao	0.346371	0.045	0.179	0.776	0.019	0.022	0.029	0.406812	0.086	0.061	0.854	0.027	0.029	0.04
GDI002	43	Rokutsu Jomon	Sintashta_MLBA	Longshan	0.0115353	0.09	0.235	0.675	0.018	0.021	0.026	0.0235311	0.104	0.087	0.808	0.026	0.03	0.04
GDI002	44	Rokutsu Jomon	Sintashta_MLBA	Miaozigou	0.0282641	0.082	0.228	0.69	0.017	0.02	0.024	0.0774138	0.113	0.087	0.8	0.023	0.029	0.035
GDI002	45	Rokutsu Jomon	Sintashta_MLBA	Hongshan	0.574655	0.079	0.247	0.674	0.03	0.034	0.041	0.216704	0.09	0.162	0.748	0.041	0.048	0.057
GDI002	46	Rokutsu Jomon	Sintashta_MLBA	Lower Xiajiadian	0.264037	0.103	0.216	0.681	0.018	0.022	0.026	0.161363	0.126	0.089	0.785	0.026	0.031	0.038
GDI002	47	Rokutsu Jomon	Sintashta_MLBA	Upper Xiajiadian	0.0434195	0.095	0.22	0.685	0.019	0.023	0.029	0.0610178	0.117	0.104	0.779	0.027	0.032	0.039
GDI002	48	Rokutsu Jomon	Sintashta_MLBA	Hamin	0.194996	0.07	0.237	0.693	0.024	0.026	0.035	0.603286	0.105	0.116	0.779	0.034	0.04	0.05
GDI002	49	Rokutsu Jomon	Sintashta_MLBA	Jalainur	0.338628	0.086	0.166	0.747	0.025	0.03	0.039	0.0606102	0.126	0.03	0.843	0.036	0.046	0.056
GDI002	50	Rokutsu Jomon	Sintashta_MLBA	Xianbei	0.127287	0.088	0.154	0.758	0.03	0.037	0.044	0.29422	0.167	0.07	0.762	0.041	0.052	0.059
GDI002	51	Rokutsu Jomon	Sintashta_MLBA	Devil's Gate	0.0144542	0.086	0.257	0.658	0.03	0.036	0.044	0.0429865	0.115	0.087	0.798	0.045	0.056	0.07
GDI002	52	Rokutsu Jomon	Sintashta_MLBA	NA	0.484114	0.05	0.189	0.761	0.019	0.023	0.03	0.431909	0.087	0.066	0.847	0.027	0.031	0.042
GDI008	1	Rokutsu Jomon	LBK_EN	NA	6.99201e-123	0.553	0.447	NA	0.023	0.023	NA	1.20146e-65	0.556	0.444	NA	0.028	0.028	NA
GDI008	2	Rokutsu Jomon	Sintashta_MLBA	NA	1.07952e-116	0.538	0.462	NA	0.021	0.021	NA	1.54197e-62	0.551	0.449	NA	0.027	0.027	NA
GDI008	3	Rokutsu Jomon	Yangshao	NA	0.000157533	0.226	0.774	NA	0.021	0.021	NA	0.109452	0.232	0.768	NA	0.027	0.027	NA
GDI008	4	Rokutsu Jomon	Longshan	NA	0.000151439	0.212	0.788	NA	0.02	0.02	NA	0.0338864	0.241	0.759	NA	0.025	0.025	NA
GDI008	5	Rokutsu Jomon	Miaozigou	NA	0.137572	0.222	0.778	NA	0.035	0.035	NA	0.309089	0.25	0.75	NA	0.046	0.046	NA
GDI008	6	Rokutsu Jomon	Hongshan	NA	0.0233665	0.213	0.787	NA	0.021	0.021	NA	0.396115	0.244	0.756	NA	0.027	0.027	NA
GDI008	7	Rokutsu Jomon	Lower Xiajiadian	NA	0.00433611	0.243	0.757	NA	0.021	0.021	NA	0.200965	0.25	0.75	NA	0.028	0.028	NA
GDI008	8	Rokutsu Jomon	Upper Xiajiadian	NA	0.0647593	0.204	0.796	NA	0.028	0.028	NA	0.0476781	0.197	0.803	NA	0.038	0.038	NA
GDI008	9	Rokutsu Jomon	Hamin	NA	0.483483	0.224	0.776	NA	0.028	0.028	NA	0.768154	0.254	0.746	NA	0.036	0.036	NA
GDI008	10	Rokutsu Jomon	Jalainur	NA	0.163571	0.241	0.759	NA	0.034	0.034	NA	0.421208	0.27	0.73	NA	0.044	0.044	NA
GDI008	11	Rokutsu Jomon	Xianbei	NA	0.165257	0.3	0.7	NA	0.035	0.035	NA	0.391572	0.337	0.663	NA	0.046	0.046	NA
GDI008	12	Rokutsu Jomon	Devil's Gate	NA	0.243775	0.183	0.817	NA	0.022	0.022	NA	0.857933	0.211	0.789	NA	0.028	0.028	NA
GDI008	13	LBK_EN	Yangshao	NA	1.36819e-23	0.092	0.908	NA	0.024	0.024	NA	5.11874e-13	0.086	0.914	NA	0.034	0.034	NA
GDI008	14	LBK_EN	Longshan	NA	1.38623e-23	0.097	0.903	NA	0.023	0.023	NA	6.05504e-17	0.114	0.886	NA	0.03	0.03	NA
GDI008	15	LBK_EN	Miaozigou	NA	8.10619e-07	0.075	0.925	NA	0.041	0.041	NA	0.000121074	0.092	0.908	NA	0.061	0.061	NA
GDI008	16	LBK_EN	Hongshan	NA	1.11552e-19	0.053	0.947	NA	0.028	0.028	NA	6.24243e-14	0.054	0.946	NA	0.037	0.037	NA
GDI008	17	LBK_EN	Lower Xiajiadian	NA	8.83952e-25	0.075	0.925	NA	0.03	0.03	NA	1.02291e-13	0.068	0.932	NA	0.041	0.041	NA
GDI008	18	LBK_EN	Upper Xiajiadian	NA	7.82587e-11	0.056	0.944	NA	0.038	0.038	NA	2.37547e-05	0.11	0.89	NA	0.046	0.046	NA
GDI008	19	LBK_EN	Hamin	NA	1.67768e-11	0.021	0.979	NA	0.039	0.039	NA	1.90217e-08	-0.006	1.006	NA	0.058	0.058	NA
GDI008	20	LBK_EN	Jalainur	NA	1.26446e-09	0.037	0.963	NA	0.047	0.047	NA	3.21678e-06	0.053	0.947	NA	0.065	0.065	NA
GDI008	21	LBK_EN	Xianbei	NA	2.49254e-11	0.098	0.902	NA	0.045	0.045	NA	7.77143e-08	0.12	0.88	NA	0.059	0.059	NA
GDI008	22	LBK_EN	Devil's Gate	NA	1.05665e-12	0.034	0.966	NA	0.026	0.026	NA	1.44762e-09	0.02	0.98	NA	0.037	0.037	NA
GDI008	23	Sintashta_MLBA	Yangshao	NA	1.12222e-23	0.093	0.907	NA	0.025	0.025	NA	4.07321e-13	0.083	0.917	NA	0.035	0.035	NA
GDI008	24	Sintashta_MLBA	Longshan	NA	2.09511e-23	0.1	0.9	NA	0.023	0.023	NA	3.23796e-17	0.11	0.89	NA	0.03	0.03	NA
GDI008	25	Sintashta_MLBA	Miaozigou	NA	6.36844e-07	0.073	0.927	NA	0.042	0.042	NA	9.44817e-05	0.082	0.918	NA	0.062	0.062	NA
GDI008	26	Sintashta_MLBA	Hongshan	NA	8.75502e-20	0.051	0.949	NA	0.029	0.029	NA	4.04146e-14	0.043	0.957	NA	0.039	0.039	NA
GDI008	27	Sintashta_MLBA	Lower Xiajiadian	NA	1.13781e-24	0.079	0.921	NA	0.031	0.031	NA	9.62847e-14	0.067	0.933	NA	0.041	0.041	NA
GDI008	28	Sintashta_MLBA	Upper Xiajiadian	NA	7.78647e-11	0.057	0.943	NA	0.039	0.039	NA	1.84809e-05	0.107	0.893	NA	0.047	0.047	NA
GDI008	29	Sintashta_MLBA	Hamin	NA	1.56119e-11	0.015	0.985	NA	0.041	0.041	NA	2.00753e-08	-0.021	1.021	NA	0.062	0.062	NA
GDI008	30	Sintashta_MLBA	Jalainur	NA	1.01005e-09	0.02	0.98	NA	0.05	0.05	NA	2.77408e-06	0.04	0.96	NA	0.069	0.069	NA
GDI008	31	Sintashta_MLBA	Xianbei	NA	1.98201e-11	0.096	0.904	NA	0.046	0.046	NA	7.06095e-08	0.119	0.881	NA	0.061	0.061	NA
GDI008	32	Sintashta_MLBA	Devil's Gate	NA	8.28791e-13	0.028	0.972	NA	0.028	0.028	NA	1.30986e-09	0.01	0.99	NA	0.038	0.038	NA
GDI008	33	Rokutsu Jomon	LBK_EN	Yangshao	0.0619974	0.22	0.089	0.691	0.02	0.022	0.028	0.531566	0.226	0.077	0.697	0.027	0.031	0.039
GDI008	34	Rokutsu Jomon	LBK_EN	Longshan	0.0367237	0.206	0.084	0.71	0.019	0.022	0.028	0.547248	0.232	0.087	0.682	0.025	0.028	0.035
GDI008	35	Rokutsu Jomon	LBK_EN	Miaozigou	0.263677	0.213	0.068	0.719	0.034	0.037	0.047	0.360278	0.237	0.071	0.692	0.046	0.054	0.062
GDI008	36	Rokutsu Jomon	LBK_EN	Hongshan	0.339849	0.213	0.072	0.715	0.02	0.024	0.031	0.945219	0.241	0.067	0.691	0.026	0.031	0.039
GDI008	37	Rokutsu Jomon	LBK_EN	Lower Xiajiadian	0.0327533	0.238	0.067	0.695	0.021	0.025	0.031	0.4803	0.246	0.069	0.685	0.028	0.034	0.042
GDI008	38	Rokutsu Jomon	LBK_EN	Upper Xiajiadian	0.239083	0.204	0.073	0.724	0.027	0.032	0.041	0.491581	0.195	0.117	0.688	0.035	0.04	0.052
GDI008	39	Rokutsu Jomon	LBK_EN	Hamin	0.395566	0.222	0.022	0.756	0.028	0.033	0.041	0.642353	0.255	-0.009	0.754	0.037	0.047	0.055
GDI008	40	Rokutsu Jomon	LBK_EN	Jalainur	0.227341	0.239	0.059	0.702	0.032	0.038	0.048	0.484595	0.265	0.067	0.668	0.042	0.053	0.064
GDI008	41	Rokutsu Jomon	LBK_EN	Xianbei	0.899244	0.293	0.102	0.605	0.034	0.037	0.048	0.551484	0.321	0.078	0.601	0.046	0.051	0.06
GDI008	42	Rokutsu Jomon	LBK_EN	Devil's Gate	0.652222	0.185	0.051	0.764	0.022	0.024	0.033	0.952223	0.211	0.038	0.751	0.028	0.032	0.042
GDI008	43	Rokutsu Jomon	Sintashta_MLBA	Yangshao	0.0985349	0.221	0.095	0.683	0.02	0.023	0.029	0.617294	0.228	0.082	0.691	0.027	0.032	0.04
GDI008	44	Rokutsu Jomon	Sintashta_MLBA	Longshan	0.0739273	0.206	0.092	0.702	0.019	0.022	0.028	0.666264	0.233	0.092	0.675	0.025	0.029	0.036
GDI008	45	Rokutsu Jomon	Sintashta_MLBA	Miaozigou	0.252285	0.214	0.068	0.717	0.034	0.038	0.047	0.366399	0.239	0.073	0.688	0.045	0.055	0.064
GDI008	46	Rokutsu Jomon	Sintashta_MLBA	Hongshan	0.424591	0.214	0.078	0.708	0.02	0.025	0.032	0.934069	0.243	0.069	0.688	0.026	0.032	0.041
GDI008	47	Rokutsu Jomon	Sintashta_MLBA	Lower Xiajiadian	0.0512604	0.238	0.075	0.687	0.021	0.026	0.032	0.591069	0.247	0.076	0.677	0.028	0.035	0.043
GDI008	48	Rokutsu Jomon	Sintashta_MLBA	Upper Xiajiadian	0.293367	0.204	0.079	0.716	0.027	0.033	0.042	0.563932	0.198	0.124	0.678	0.035	0.041	0.053
GDI008	49	Rokutsu Jomon	Sintashta_MLBA	Hamin	0.400516	0.222	0.024	0.754	0.028	0.035	0.043	0.640298	0.255	-0.008	0.753	0.037	0.05	0.058
GDI008	50	Rokutsu Jomon	Sintashta_MLBA	Jalainur	0.186985	0.24	0.054	0.706	0.033	0.04	0.051	0.452548	0.266	0.065	0.669	0.042	0.055	0.067
GDI008	51	Rokutsu Jomon	Sintashta_MLBA	Xianbei	0.914195	0.294	0.107	0.6	0.034	0.039	0.049	0.518481	0.321	0.076	0.603	0.047	0.052	0.061
GDI008	52	Rokutsu Jomon	Sintashta_MLBA	Devil's Gate	0.602025	0.186	0.051	0.763	0.022	0.025	0.034	0.943083	0.212	0.038	0.75	0.028	0.034	0.044
GDI009	1	Rokutsu Jomon	LBK_EN	NA	1.58934e-83	0.132	0.868	NA	0.012	0.012	NA	6.48786e-54	0.482	0.518	NA	0.036	0.036	NA
GDI009	2	Rokutsu Jomon	Sintashta_MLBA	NA	4.91155e-52	0.125	0.875	NA	0.011	0.011	NA	4.37476e-51	0.456	0.544	NA	0.037	0.037	NA
GDI009	3	Rokutsu Jomon	Yangshao	NA	4.43316e-276	0.002	0.998	NA	0.028	0.028	NA	0.00046657	0.18	0.82	NA	0.033	0.033	NA
GDI009	4	Rokutsu Jomon	Longshan	NA	1.05727e-304	0.104	0.896	NA	0.021	0.021	NA	0.00021231	0.163	0.837	NA	0.032	0.032	NA
GDI009	5	Rokutsu Jomon	Miaozigou	NA	2.19972e-96	-0.004	1.004	NA	0.041	0.041	NA	0.0966597	0.13	0.87	NA	0.067	0.067	NA
GDI009	6	Rokutsu Jomon	Hongshan	NA	6.34165e-215	-0.059	1.059	NA	0.029	0.029	NA	0.069521	0.142	0.858	NA	0.036	0.036	NA
GDI009	7	Rokutsu Jomon	Lower Xiajiadian	NA	2.35832e-202	-0.051	1.051	NA	0.026	0.026	NA	0.0673934	0.154	0.846	NA	0.037	0.037	NA
GDI009	8	Rokutsu Jomon	Upper Xiajiadian	NA	2.66746e-137	-0.026	1.026	NA	0.03	0.03	NA	0.260555	0.148	0.852	NA	0.044	0.044	NA
GDI009	9	Rokutsu Jomon	Hamin	NA	7.58672e-122	-0.111	1.111	NA	0.036	0.036	NA	0.34588	0.17	0.83	NA	0.047	0.047	NA
GDI009	10	Rokutsu Jomon	Jalainur	NA	8.29659e-89	-0.012	1.012	NA	0.032	0.032	NA	0.292496	0.232	0.768	NA	0.052	0.052	NA
GDI009	11	Rokutsu Jomon	Xianbei	NA	2.22475e-79	-0.065	1.065	NA	0.038	0.038	NA	0.0410478	0.128	0.872	NA	0.06	0.06	NA
GDI009	12	Rokutsu Jomon	Devil's Gate	NA	3.92202e-191	-0.077	1.077	NA	0.026	0.026	NA	0.145346	0.148	0.852	NA	0.034	0.034	NA
GDI009	13	LBK_EN	Yangshao	NA	2.86208e-26	0.677	0.323	NA	0.016	0.016	NA	6.94178e-08	0.144	0.856	NA	0.041	0.041	NA
GDI009	14	LBK_EN	Longshan	NA	2.66617e-25	0.678	0.322	NA	0.015	0.015	NA	5.72509e-07	0.15	0.85	NA	0.037	0.037	NA
GDI009	15	LBK_EN	Miaozigou	NA	2.90645e-08	0.672	0.328	NA	0.026	0.026	NA	0.243624	0.229	0.771	NA	0.076	0.076	NA
GDI009	16	LBK_EN	Hongshan	NA	1.9018e-20	0.659	0.341	NA	0.016	0.016	NA	0.00226017	0.107	0.893	NA	0.042	0.042	NA
GDI009	17	LBK_EN	Lower Xiajiadian	NA	1.07764e-24	0.668	0.332	NA	0.017	0.017	NA	0.00119765	0.131	0.869	NA	0.044	0.044	NA
GDI009	18	LBK_EN	Upper Xiajiadian	NA	3.27739e-12	0.664	0.336	NA	0.02	0.02	NA	0.0792911	0.143	0.857	NA	0.054	0.054	NA
GDI009	19	LBK_EN	Hamin	NA	3.86719e-11	0.647	0.353	NA	0.02	0.02	NA	0.00511699	0.08	0.92	NA	0.056	0.056	NA
GDI009	20	LBK_EN	Jalainur	NA	9.51485e-06	0.637	0.363	NA	0.023	0.023	NA	0.00414121	0.142	0.858	NA	0.069	0.069	NA
GDI009	21	LBK_EN	Xianbei	NA	7.74084e-05	0.635	0.365	NA	0.025	0.025	NA	0.063442	0.173	0.827	NA	0.065	0.065	NA
GDI009	22	LBK_EN	Devil's Gate	NA	3.60222e-15	0.64	0.36	NA	0.017	0.017	NA	0.000749561	0.106	0.894	NA	0.041	0.041	NA
GDI009	23	Sintashta_MLBA	Yangshao	NA	6.07043e-11	0.708	0.292	NA	0.015	0.015	NA	2.27058e-07	0.163	0.837	NA	0.042	0.042	NA
GDI009	24	Sintashta_MLBA	Longshan	NA	5.83266e-10	0.709	0.291	NA	0.015	0.015	NA	2.4763e-06	0.168	0.832	NA	0.038	0.038	NA
GDI009	25	Sintashta_MLBA	Miaozigou	NA	0.00106389	0.702	0.298	NA	0.025	0.025	NA	0.248394	0.223	0.777	NA	0.075	0.075	NA
GDI009	26	Sintashta_MLBA	Hongshan	NA	6.98537e-08	0.694	0.306	NA	0.016	0.016	NA	0.00323636	0.119	0.881	NA	0.044	0.044	NA
GDI009	27	Sintashta_MLBA	Lower Xiajiadian	NA	5.55132e-11	0.701	0.299	NA	0.017	0.017	NA	0.00159795	0.142	0.858	NA	0.046	0.046	NA
GDI009	28	Sintashta_MLBA	Upper Xiajiadian	NA	6.06632e-05	0.694	0.306	NA	0.02	0.02	NA	0.0823282	0.152	0.848	NA	0.057	0.057	NA
GDI009	29	Sintashta_MLBA	Hamin	NA	0.000109457	0.684	0.316	NA	0.02	0.02	NA	0.0055801	0.09	0.91	NA	0.06	0.06	NA
GDI009	30	Sintashta_MLBA	Jalainur	NA	0.0236447	0.671	0.329	NA	0.023	0.023	NA	0.00453388	0.147	0.853	NA	0.071	0.071	NA
GDI009	31	Sintashta_MLBA	Xianbei	NA	0.121311	0.665	0.335	NA	0.025	0.025	NA	0.0605778	0.175	0.825	NA	0.066	0.066	NA
GDI009	32	Sintashta_MLBA	Devil's Gate	NA	4.61188e-05	0.677	0.323	NA	0.016	0.016	NA	0.000855649	0.113	0.887	NA	0.043	0.043	NA
GDI009	33	Rokutsu Jomon	LBK_EN	Yangshao	6.88521e-24	0.033	0.674	0.293	0.012	0.016	0.019	0.0192312	0.169	0.128	0.703	0.031	0.038	0.046
GDI009	34	Rokutsu Jomon	LBK_EN	Longshan	9.43748e-23	0.033	0.672	0.294	0.012	0.015	0.018	0.0419698	0.152	0.135	0.713	0.03	0.035	0.044
GDI009	35	Rokutsu Jomon	LBK_EN	Miaozigou	3.38232e-07	0.035	0.665	0.3	0.019	0.026	0.029	0.970742	0.136	0.226	0.638	0.057	0.069	0.086
GDI009	36	Rokutsu Jomon	LBK_EN	Hongshan	9.5768e-19	0.029	0.658	0.313	0.012	0.016	0.019	0.549392	0.137	0.111	0.752	0.034	0.039	0.05
GDI009	37	Rokutsu Jomon	LBK_EN	Lower Xiajiadian	9.50802e-22	0.041	0.66	0.298	0.013	0.017	0.02	0.666583	0.147	0.122	0.73	0.035	0.041	0.051
GDI009	38	Rokutsu Jomon	LBK_EN	Upper Xiajiadian	1.72299e-10	0.037	0.654	0.309	0.014	0.02	0.023	0.916796	0.136	0.127	0.737	0.041	0.051	0.06
GDI009	39	Rokutsu Jomon	LBK_EN	Hamin	4.37431e-10	0.028	0.644	0.328	0.015	0.02	0.024	0.656545	0.167	0.093	0.739	0.044	0.05	0.064
GDI009	40	Rokutsu Jomon	LBK_EN	Jalainur	1.50348e-05	0.012	0.638	0.35	0.019	0.024	0.029	0.579658	0.209	0.116	0.675	0.05	0.061	0.068
GDI009	41	Rokutsu Jomon	LBK_EN	Xianbei	8.17892e-05	0.036	0.634	0.331	0.02	0.025	0.031	0.283725	0.115	0.164	0.721	0.054	0.061	0.075
GDI009	42	Rokutsu Jomon	LBK_EN	Devil's Gate	2.24449e-14	0.016	0.642	0.342	0.012	0.017	0.02	0.873646	0.145	0.105	0.749	0.032	0.038	0.048
GDI009	43	Rokutsu Jomon	Sintashta_MLBA	Yangshao	1.11604e-07	0.042	0.703	0.255	0.011	0.015	0.018	0.0449176	0.167	0.144	0.689	0.031	0.039	0.047
GDI009	44	Rokutsu Jomon	Sintashta_MLBA	Longshan	8.12462e-07	0.04	0.702	0.258	0.011	0.015	0.017	0.108333	0.151	0.149	0.7	0.03	0.036	0.044
GDI009	45	Rokutsu Jomon	Sintashta_MLBA	Miaozigou	0.011335	0.042	0.692	0.266	0.018	0.025	0.029	0.948566	0.135	0.215	0.65	0.058	0.067	0.084
GDI009	46	Rokutsu Jomon	Sintashta_MLBA	Hongshan	2.71433e-05	0.038	0.692	0.27	0.011	0.016	0.019	0.680756	0.137	0.121	0.743	0.034	0.041	0.051
GDI009	47	Rokutsu Jomon	Sintashta_MLBA	Lower Xiajiadian	4.52944e-07	0.049	0.693	0.258	0.012	0.016	0.019	0.778573	0.147	0.131	0.722	0.035	0.042	0.052
GDI009	48	Rokutsu Jomon	Sintashta_MLBA	Upper Xiajiadian	0.0097589	0.045	0.684	0.27	0.014	0.02	0.022	0.913244	0.135	0.133	0.732	0.041	0.053	0.062
GDI009	49	Rokutsu Jomon	Sintashta_MLBA	Hamin	0.00745181	0.04	0.681	0.279	0.014	0.02	0.023	0.70231	0.167	0.103	0.73	0.044	0.053	0.065
GDI009	50	Rokutsu Jomon	Sintashta_MLBA	Jalainur	0.0627963	0.03	0.669	0.301	0.018	0.023	0.029	0.594943	0.21	0.12	0.67	0.05	0.063	0.069
GDI009	51	Rokutsu Jomon	Sintashta_MLBA	Xianbei	0.43916	0.044	0.664	0.292	0.019	0.025	0.03	0.260946	0.116	0.163	0.721	0.054	0.062	0.076
GDI009	52	Rokutsu Jomon	Sintashta_MLBA	Devil's Gate	0.00128271	0.029	0.678	0.293	0.012	0.016	0.02	0.911964	0.145	0.111	0.743	0.032	0.04	0.049
TYD006	1	Rokutsu Jomon	LBK_EN	NA	5.12733e-21	0.422	0.578	NA	0.024	0.024	NA	0.233156	0.742	0.258	NA	0.049	0.049	NA
TYD006	2	Rokutsu Jomon	Sintashta_MLBA	NA	8.03377e-19	0.407	0.593	NA	0.024	0.024	NA	0.294279	0.735	0.265	NA	0.05	0.05	NA
TYD006	3	Rokutsu Jomon	Yangshao	NA	5.65691e-31	0.285	0.715	NA	0.036	0.036	NA	0.46346	0.647	0.353	NA	0.066	0.066	NA
TYD006	4	Rokutsu Jomon	Longshan	NA	8.7445e-34	0.305	0.695	NA	0.032	0.032	NA	0.369846	0.641	0.359	NA	0.065	0.065	NA
TYD006	5	Rokutsu Jomon	Miaozigou	NA	5.92168e-08	0.307	0.693	NA	0.063	0.063	NA	0.235288	0.565	0.435	NA	0.103	0.103	NA
TYD006	6	Rokutsu Jomon	Hongshan	NA	1.0668e-21	0.228	0.772	NA	0.039	0.039	NA	0.506296	0.649	0.351	NA	0.067	0.067	NA
TYD006	7	Rokutsu Jomon	Lower Xiajiadian	NA	1.48432e-21	0.247	0.753	NA	0.038	0.038	NA	0.748388	0.653	0.347	NA	0.061	0.061	NA
TYD006	8	Rokutsu Jomon	Upper Xiajiadian	NA	1.25805e-23	0.205	0.795	NA	0.062	0.062	NA	0.185321	0.632	0.368	NA	0.102	0.102	NA
TYD006	9	Rokutsu Jomon	Hamin	NA	1.92255e-08	0.225	0.775	NA	0.043	0.043	NA	0.819534	0.593	0.407	NA	0.074	0.074	NA
TYD006	10	Rokutsu Jomon	Jalainur	NA	2.5579e-12	0.147	0.853	NA	0.072	0.072	NA	0.293315	0.711	0.289	NA	0.103	0.103	NA
TYD006	11	Rokutsu Jomon	Xianbei	NA	4.99163e-05	0.221	0.779	NA	0.066	0.066	NA	0.0769289	0.585	0.415	NA	0.133	0.133	NA
TYD006	12	Rokutsu Jomon	Devil's Gate	NA	3.00513e-24	0.181	0.819	NA	0.043	0.043	NA	0.312027	0.643	0.357	NA	0.067	0.067	NA
TYD006	13	LBK_EN	Yangshao	NA	1.55981e-15	0.413	0.587	NA	0.032	0.032	NA	5.081e-14	0.071	0.929	NA	0.109	0.109	NA
TYD006	14	LBK_EN	Longshan	NA	3.30907e-17	0.42	0.58	NA	0.03	0.03	NA	4.05297e-16	0.13	0.87	NA	0.094	0.094	NA
TYD006	15	LBK_EN	Miaozigou	NA	5.57741e-07	0.387	0.613	NA	0.066	0.066	NA	0.000171426	0.202	0.798	NA	0.236	0.236	NA
TYD006	16	LBK_EN	Hongshan	NA	3.23953e-12	0.359	0.641	NA	0.036	0.036	NA	2.61539e-13	-0.048	1.048	NA	0.155	0.155	NA
TYD006	17	LBK_EN	Lower Xiajiadian	NA	5.71699e-15	0.357	0.643	NA	0.036	0.036	NA	1.63092e-13	-0.052	1.052	NA	0.156	0.156	NA
TYD006	18	LBK_EN	Upper Xiajiadian	NA	1.48719e-07	0.471	0.529	NA	0.042	0.042	NA	5.28023e-06	0.1	0.9	NA	0.141	0.141	NA
TYD006	19	LBK_EN	Hamin	NA	3.141e-07	0.321	0.679	NA	0.053	0.053	NA	9.42072e-07	-0.186	1.186	NA	0.208	0.208	NA
TYD006	20	LBK_EN	Jalainur	NA	0.000170848	0.43	0.57	NA	0.056	0.056	NA	3.05755e-07	0.173	0.827	NA	0.316	0.316	NA
TYD006	21	LBK_EN	Xianbei	NA	0.00040036	0.281	0.719	NA	0.068	0.068	NA	0.000259564	0.118	0.882	NA	0.217	0.217	NA
TYD006	22	LBK_EN	Devil's Gate	NA	6.0927e-10	0.348	0.652	NA	0.034	0.034	NA	1.13728e-13	0.042	0.958	NA	0.115	0.115	NA
TYD006	23	Sintashta_MLBA	Yangshao	NA	7.75637e-15	0.425	0.575	NA	0.032	0.032	NA	3.86431e-14	0.024	0.976	NA	0.12	0.12	NA
TYD006	24	Sintashta_MLBA	Longshan	NA	1.5144e-16	0.427	0.573	NA	0.03	0.03	NA	2.5084e-16	0.108	0.892	NA	0.098	0.098	NA
TYD006	25	Sintashta_MLBA	Miaozigou	NA	1.04863e-06	0.393	0.607	NA	0.065	0.065	NA	0.000129024	0.144	0.856	NA	0.235	0.235	NA
TYD006	26	Sintashta_MLBA	Hongshan	NA	2.5239e-12	0.364	0.636	NA	0.037	0.037	NA	4.15259e-13	-0.133	1.133	NA	0.175	0.175	NA
TYD006	27	Sintashta_MLBA	Lower Xiajiadian	NA	3.97971e-14	0.371	0.629	NA	0.037	0.037	NA	1.87935e-13	-0.082	1.082	NA	0.151	0.151	NA
TYD006	28	Sintashta_MLBA	Upper Xiajiadian	NA	2.17401e-07	0.481	0.519	NA	0.042	0.042	NA	4.37068e-06	0.063	0.937	NA	0.144	0.144	NA
TYD006	29	Sintashta_MLBA	Hamin	NA	4.79975e-07	0.325	0.675	NA	0.053	0.053	NA	1.37738e-06	-0.241	1.241	NA	0.219	0.219	NA
TYD006	30	Sintashta_MLBA	Jalainur	NA	0.000255497	0.449	0.551	NA	0.057	0.057	NA	2.25389e-07	0.046	0.954	NA	0.397	0.397	NA
TYD006	31	Sintashta_MLBA	Xianbei	NA	0.000282012	0.282	0.718	NA	0.069	0.069	NA	0.000226575	0.066	0.934	NA	0.247	0.247	NA
TYD006	32	Sintashta_MLBA	Devil's Gate	NA	3.66017e-10	0.354	0.646	NA	0.034	0.034	NA	1.0451e-13	-0.014	1.014	NA	0.131	0.131	NA
TYD006	33	Rokutsu Jomon	LBK_EN	Yangshao	0.0353691	0.243	0.386	0.371	0.028	0.029	0.037	0.982223	0.635	0.138	0.228	0.063	0.065	0.087
TYD006	34	Rokutsu Jomon	LBK_EN	Longshan	0.0737846	0.246	0.382	0.372	0.027	0.028	0.036	0.979509	0.628	0.146	0.226	0.063	0.064	0.087
TYD006	35	Rokutsu Jomon	LBK_EN	Miaozigou	0.284032	0.29	0.352	0.358	0.047	0.051	0.063	0.46202	0.515	0.224	0.261	0.096	0.126	0.137
TYD006	36	Rokutsu Jomon	LBK_EN	Hongshan	0.291995	0.236	0.362	0.403	0.028	0.031	0.04	0.965944	0.641	0.135	0.225	0.064	0.068	0.09
TYD006	37	Rokutsu Jomon	LBK_EN	Lower Xiajiadian	0.0427889	0.247	0.346	0.407	0.029	0.032	0.041	0.982433	0.638	0.115	0.247	0.059	0.073	0.087
TYD006	38	Rokutsu Jomon	LBK_EN	Upper Xiajiadian	0.403401	0.241	0.453	0.305	0.037	0.037	0.049	0.740227	0.614	0.195	0.191	0.088	0.081	0.113
TYD006	39	Rokutsu Jomon	LBK_EN	Hamin	0.777874	0.227	0.33	0.443	0.034	0.043	0.052	0.776148	0.589	0.06	0.351	0.072	0.087	0.11
TYD006	40	Rokutsu Jomon	LBK_EN	Jalainur	0.175703	0.208	0.433	0.359	0.047	0.048	0.066	0.831498	0.657	0.213	0.13	0.093	0.095	0.112
TYD006	41	Rokutsu Jomon	LBK_EN	Xianbei	0.211943	0.234	0.298	0.468	0.05	0.058	0.075	0.578864	0.601	0.298	0.102	0.106	0.109	0.154
TYD006	42	Rokutsu Jomon	LBK_EN	Devil's Gate	0.108435	0.213	0.362	0.425	0.03	0.031	0.043	0.954283	0.629	0.149	0.222	0.063	0.064	0.086
TYD006	43	Rokutsu Jomon	Sintashta_MLBA	Yangshao	0.0815106	0.241	0.399	0.36	0.028	0.03	0.038	0.957077	0.638	0.142	0.22	0.063	0.069	0.091
TYD006	44	Rokutsu Jomon	Sintashta_MLBA	Longshan	0.185398	0.244	0.393	0.363	0.027	0.029	0.037	0.963445	0.632	0.15	0.217	0.063	0.068	0.09
TYD006	45	Rokutsu Jomon	Sintashta_MLBA	Miaozigou	0.229449	0.282	0.348	0.37	0.047	0.052	0.062	0.370342	0.525	0.206	0.27	0.097	0.133	0.146
TYD006	46	Rokutsu Jomon	Sintashta_MLBA	Hongshan	0.275009	0.236	0.372	0.392	0.028	0.032	0.041	0.926583	0.645	0.138	0.217	0.063	0.072	0.095
TYD006	47	Rokutsu Jomon	Sintashta_MLBA	Lower Xiajiadian	0.13281	0.246	0.36	0.394	0.029	0.033	0.042	0.978189	0.64	0.119	0.241	0.059	0.077	0.09
TYD006	48	Rokutsu Jomon	Sintashta_MLBA	Upper Xiajiadian	0.448074	0.241	0.466	0.293	0.037	0.038	0.051	0.762997	0.622	0.2	0.178	0.087	0.082	0.116
TYD006	49	Rokutsu Jomon	Sintashta_MLBA	Hamin	0.76219	0.225	0.334	0.441	0.034	0.044	0.053	0.778248	0.59	0.063	0.347	0.072	0.091	0.115
TYD006	50	Rokutsu Jomon	Sintashta_MLBA	Jalainur	0.507262	0.222	0.457	0.322	0.047	0.049	0.067	0.819283	0.668	0.222	0.11	0.092	0.1	0.121
TYD006	51	Rokutsu Jomon	Sintashta_MLBA	Xianbei	0.151821	0.234	0.304	0.462	0.051	0.061	0.079	0.560866	0.611	0.311	0.078	0.107	0.116	0.164
TYD006	52	Rokutsu Jomon	Sintashta_MLBA	Devil's Gate	0.0933547	0.214	0.373	0.413	0.03	0.032	0.044	0.915506	0.635	0.154	0.212	0.063	0.067	0.09
TYD007	1	Rokutsu Jomon	LBK_EN	NA	1.19972e-124	0.421	0.579	NA	0.023	0.023	NA	8.85243e-29	0.415	0.585	NA	0.082	0.082	NA
TYD007	2	Rokutsu Jomon	Sintashta_MLBA	NA	2.26799e-122	0.434	0.566	NA	0.022	0.022	NA	2.11582e-26	0.379	0.621	NA	0.084	0.084	NA
TYD007	3	Rokutsu Jomon	Yangshao	NA	2.15265e-05	0.072	0.928	NA	0.022	0.022	NA	0.0392308	0.028	0.972	NA	0.066	0.066	NA
TYD007	4	Rokutsu Jomon	Longshan	NA	4.57632e-09	0.075	0.925	NA	0.02	0.02	NA	0.320648	0.008	0.992	NA	0.056	0.056	NA
TYD007	5	Rokutsu Jomon	Miaozigou	NA	0.0104226	0.083	0.917	NA	0.04	0.04	NA	0.710729	-0.118	1.118	NA	0.129	0.129	NA
TYD007	6	Rokutsu Jomon	Hongshan	NA	8.24975e-05	0.063	0.937	NA	0.023	0.023	NA	0.582643	-0.027	1.027	NA	0.067	0.067	NA
TYD007	7	Rokutsu Jomon	Lower Xiajiadian	NA	6.21419e-05	0.08	0.92	NA	0.025	0.025	NA	0.501101	0.01	0.99	NA	0.069	0.069	NA
TYD007	8	Rokutsu Jomon	Upper Xiajiadian	NA	0.0213464	0.024	0.976	NA	0.032	0.032	NA	0.71704	0.024	0.976	NA	0.08	0.08	NA
TYD007	9	Rokutsu Jomon	Hamin	NA	0.0710708	0.044	0.956	NA	0.033	0.033	NA	0.56887	-0.042	1.042	NA	0.11	0.11	NA
TYD007	10	Rokutsu Jomon	Jalainur	NA	0.0672559	0.03	0.97	NA	0.041	0.041	NA	0.864537	0.094	0.906	NA	0.108	0.108	NA
TYD007	11	Rokutsu Jomon	Xianbei	NA	0.00240187	0.011	0.989	NA	0.044	0.044	NA	0.796961	-0.02	1.02	NA	0.118	0.118	NA
TYD007	12	Rokutsu Jomon	Devil's Gate	NA	0.00284213	0.026	0.974	NA	0.024	0.024	NA	0.637412	-0.068	1.068	NA	0.072	0.072	NA
TYD007	13	LBK_EN	Yangshao	NA	0.0103458	0.129	0.871	NA	0.024	0.024	NA	0.0237956	0.044	0.956	NA	0.079	0.079	NA
TYD007	14	LBK_EN	Longshan	NA	0.00286791	0.152	0.848	NA	0.022	0.022	NA	0.380887	0.083	0.917	NA	0.066	0.066	NA
TYD007	15	LBK_EN	Miaozigou	NA	0.536115	0.19	0.81	NA	0.041	0.041	NA	0.803529	0.186	0.814	NA	0.118	0.118	NA
TYD007	16	LBK_EN	Hongshan	NA	0.0451816	0.134	0.866	NA	0.027	0.027	NA	0.509825	0.015	0.985	NA	0.085	0.085	NA
TYD007	17	LBK_EN	Lower Xiajiadian	NA	0.00194972	0.127	0.873	NA	0.027	0.027	NA	0.411608	-0.032	1.032	NA	0.092	0.092	NA
TYD007	18	LBK_EN	Upper Xiajiadian	NA	0.908797	0.13	0.87	NA	0.034	0.034	NA	0.625382	-0.042	1.042	NA	0.123	0.123	NA
TYD007	19	LBK_EN	Hamin	NA	0.225587	0.109	0.891	NA	0.04	0.04	NA	0.836331	0.191	0.809	NA	0.108	0.108	NA
TYD007	20	LBK_EN	Jalainur	NA	0.105569	0.059	0.941	NA	0.047	0.047	NA	0.781752	-0.019	1.019	NA	0.139	0.139	NA
TYD007	21	LBK_EN	Xianbei	NA	0.105793	0.159	0.841	NA	0.047	0.047	NA	0.837688	0.091	0.909	NA	0.16	0.16	NA
TYD007	22	LBK_EN	Devil's Gate	NA	0.26322	0.106	0.894	NA	0.027	0.027	NA	0.452602	0.05	0.95	NA	0.076	0.076	NA
TYD007	23	Sintashta_MLBA	Yangshao	NA	0.0102414	0.131	0.869	NA	0.025	0.025	NA	0.0244372	0.051	0.949	NA	0.085	0.085	NA
TYD007	24	Sintashta_MLBA	Longshan	NA	0.00378541	0.157	0.843	NA	0.023	0.023	NA	0.386822	0.088	0.912	NA	0.069	0.069	NA
TYD007	25	Sintashta_MLBA	Miaozigou	NA	0.505784	0.19	0.81	NA	0.042	0.042	NA	0.789843	0.187	0.813	NA	0.121	0.121	NA
TYD007	26	Sintashta_MLBA	Hongshan	NA	0.0425492	0.135	0.865	NA	0.027	0.027	NA	0.506944	0.008	0.992	NA	0.09	0.09	NA
TYD007	27	Sintashta_MLBA	Lower Xiajiadian	NA	0.00283019	0.131	0.869	NA	0.027	0.027	NA	0.404143	-0.024	1.024	NA	0.094	0.094	NA
TYD007	28	Sintashta_MLBA	Upper Xiajiadian	NA	0.904095	0.131	0.869	NA	0.035	0.035	NA	0.618678	-0.035	1.035	NA	0.126	0.126	NA
TYD007	29	Sintashta_MLBA	Hamin	NA	0.20809	0.108	0.892	NA	0.04	0.04	NA	0.888635	0.21	0.79	NA	0.11	0.11	NA
TYD007	30	Sintashta_MLBA	Jalainur	NA	0.097108	0.055	0.945	NA	0.048	0.048	NA	0.786242	-0.031	1.031	NA	0.142	0.142	NA
TYD007	31	Sintashta_MLBA	Xianbei	NA	0.0732363	0.156	0.844	NA	0.048	0.048	NA	0.826686	0.081	0.919	NA	0.167	0.167	NA
TYD007	32	Sintashta_MLBA	Devil's Gate	NA	0.152904	0.102	0.898	NA	0.027	0.027	NA	0.43953	0.046	0.954	NA	0.08	0.08	NA
TYD007	33	Rokutsu Jomon	LBK_EN	Yangshao	0.424556	0.07	0.126	0.804	0.021	0.024	0.031	0.0212235	0.025	0.03	0.945	0.066	0.08	0.097
TYD007	34	Rokutsu Jomon	LBK_EN	Longshan	0.113618	0.066	0.145	0.789	0.02	0.022	0.029	0.317581	-0.003	0.073	0.931	0.056	0.067	0.078
TYD007	35	Rokutsu Jomon	LBK_EN	Miaozigou	0.856795	0.063	0.168	0.769	0.037	0.042	0.05	0.939838	-0.146	0.197	0.949	0.12	0.124	0.152
TYD007	36	Rokutsu Jomon	LBK_EN	Hongshan	0.396807	0.06	0.13	0.81	0.022	0.026	0.033	0.438482	-0.027	0.007	1.02	0.067	0.087	0.103
TYD007	37	Rokutsu Jomon	LBK_EN	Lower Xiajiadian	0.0899335	0.074	0.118	0.808	0.023	0.026	0.034	0.397493	0.015	-0.047	1.031	0.07	0.093	0.11
TYD007	38	Rokutsu Jomon	LBK_EN	Upper Xiajiadian	0.983923	0.024	0.129	0.847	0.03	0.034	0.044	0.616855	0.032	-0.057	1.024	0.083	0.125	0.137
TYD007	39	Rokutsu Jomon	LBK_EN	Hamin	0.368314	0.05	0.103	0.847	0.031	0.04	0.051	0.760569	-0.038	0.176	0.862	0.097	0.114	0.146
TYD007	40	Rokutsu Jomon	LBK_EN	Jalainur	0.0623837	0.029	0.056	0.915	0.04	0.047	0.061	0.767561	0.1	-0.031	0.931	0.112	0.137	0.158
TYD007	41	Rokutsu Jomon	LBK_EN	Xianbei	0.0564135	0.006	0.152	0.842	0.041	0.047	0.06	0.718064	-0.04	0.093	0.947	0.121	0.176	0.176
TYD007	42	Rokutsu Jomon	LBK_EN	Devil's Gate	0.260543	0.03	0.1	0.87	0.023	0.027	0.036	0.520831	-0.069	0.035	1.034	0.071	0.08	0.103
TYD007	43	Rokutsu Jomon	Sintashta_MLBA	Yangshao	0.597465	0.074	0.13	0.797	0.021	0.024	0.032	0.021967	0.025	0.039	0.935	0.065	0.085	0.102
TYD007	44	Rokutsu Jomon	Sintashta_MLBA	Longshan	0.226274	0.07	0.15	0.78	0.02	0.022	0.029	0.327141	-0.002	0.079	0.924	0.056	0.07	0.082
TYD007	45	Rokutsu Jomon	Sintashta_MLBA	Miaozigou	0.872398	0.067	0.168	0.765	0.037	0.042	0.051	0.912582	-0.14	0.197	0.944	0.12	0.13	0.158
TYD007	46	Rokutsu Jomon	Sintashta_MLBA	Hongshan	0.518491	0.064	0.133	0.803	0.022	0.026	0.034	0.438125	-0.026	-0.001	1.027	0.067	0.092	0.109
TYD007	47	Rokutsu Jomon	Sintashta_MLBA	Lower Xiajiadian	0.180165	0.077	0.124	0.799	0.023	0.026	0.034	0.384221	0.014	-0.038	1.024	0.07	0.096	0.113
TYD007	48	Rokutsu Jomon	Sintashta_MLBA	Upper Xiajiadian	0.977502	0.026	0.131	0.844	0.03	0.034	0.045	0.605881	0.031	-0.05	1.019	0.083	0.128	0.14
TYD007	49	Rokutsu Jomon	Sintashta_MLBA	Hamin	0.37338	0.052	0.103	0.845	0.031	0.04	0.052	0.836333	-0.034	0.197	0.837	0.095	0.115	0.146
TYD007	50	Rokutsu Jomon	Sintashta_MLBA	Jalainur	0.0581019	0.03	0.053	0.917	0.04	0.048	0.062	0.771438	0.1	-0.037	0.937	0.112	0.138	0.162
TYD007	51	Rokutsu Jomon	Sintashta_MLBA	Xianbei	0.0418657	0.015	0.15	0.835	0.041	0.048	0.063	0.699571	-0.03	0.074	0.956	0.117	0.179	0.19
TYD007	52	Rokutsu Jomon	Sintashta_MLBA	Devil's Gate	0.16583	0.033	0.097	0.87	0.023	0.027	0.037	0.508806	-0.068	0.028	1.04	0.071	0.085	0.108
TYJ001	1	Rokutsu Jomon	LBK_EN	NA	2.45628e-06	0.912	0.088	NA	0.011	0.011	NA	0.0329882	0.864	0.136	NA	0.022	0.022	NA
TYJ001	2	Rokutsu Jomon	Sintashta_MLBA	NA	7.68225e-06	0.909	0.091	NA	0.012	0.012	NA	0.041684	0.862	0.138	NA	0.022	0.022	NA
TYJ001	3	Rokutsu Jomon	Yangshao	NA	0.199809	0.861	0.139	NA	0.015	0.015	NA	0.0465629	0.824	0.176	NA	0.029	0.029	NA
TYJ001	4	Rokutsu Jomon	Longshan	NA	0.209629	0.86	0.14	NA	0.015	0.015	NA	0.0859791	0.823	0.177	NA	0.028	0.028	NA
TYJ001	5	Rokutsu Jomon	Miaozigou	NA	0.619368	0.857	0.143	NA	0.023	0.023	NA	0.909152	0.865	0.135	NA	0.044	0.044	NA
TYJ001	6	Rokutsu Jomon	Hongshan	NA	0.347752	0.858	0.142	NA	0.015	0.015	NA	0.063448	0.82	0.18	NA	0.029	0.029	NA
TYJ001	7	Rokutsu Jomon	Lower Xiajiadian	NA	0.289529	0.861	0.139	NA	0.015	0.015	NA	0.0985782	0.835	0.165	NA	0.028	0.028	NA
TYJ001	8	Rokutsu Jomon	Upper Xiajiadian	NA	0.232985	0.846	0.154	NA	0.018	0.018	NA	0.018428	0.768	0.232	NA	0.039	0.039	NA
TYJ001	9	Rokutsu Jomon	Hamin	NA	0.140626	0.848	0.152	NA	0.018	0.018	NA	0.00497751	0.838	0.162	NA	0.037	0.037	NA
TYJ001	10	Rokutsu Jomon	Jalainur	NA	0.7181	0.852	0.148	NA	0.021	0.021	NA	0.52026	0.827	0.173	NA	0.044	0.044	NA
TYJ001	11	Rokutsu Jomon	Xianbei	NA	0.597589	0.9	0.1	NA	0.024	0.024	NA	0.0705649	0.88	0.12	NA	0.054	0.054	NA
TYJ001	12	Rokutsu Jomon	Devil's Gate	NA	0.461309	0.85	0.15	NA	0.016	0.016	NA	0.0862529	0.814	0.186	NA	0.03	0.03	NA
TYJ001	13	LBK_EN	Yangshao	NA	0	-0.159	1.159	NA	0.039	0.039	NA	8.78447e-107	-0.098	1.098	NA	0.077	0.077	NA
TYJ001	14	LBK_EN	Longshan	NA	0	-0.07	1.07	NA	0.027	0.027	NA	1.21492e-121	0.007	0.993	NA	0.058	0.058	NA
TYJ001	15	LBK_EN	Miaozigou	NA	1.24732e-135	-0.386	1.386	NA	0.101	0.101	NA	6.42233e-37	-0.38	1.38	NA	0.163	0.163	NA
TYJ001	16	LBK_EN	Hongshan	NA	5.37897e-292	-0.346	1.346	NA	0.054	0.054	NA	2.85806e-88	-0.285	1.285	NA	0.09	0.09	NA
TYJ001	17	LBK_EN	Lower Xiajiadian	NA	1.58647e-288	-0.242	1.242	NA	0.042	0.042	NA	7.85307e-91	-0.142	1.142	NA	0.087	0.087	NA
TYJ001	18	LBK_EN	Upper Xiajiadian	NA	3.16464e-213	-0.364	1.364	NA	0.064	0.064	NA	3.56718e-41	-0.436	1.436	NA	0.141	0.141	NA
TYJ001	19	LBK_EN	Hamin	NA	4.96789e-190	-0.528	1.528	NA	0.075	0.075	NA	1.99407e-52	-0.347	1.347	NA	0.108	0.108	NA
TYJ001	20	LBK_EN	Jalainur	NA	3.77959e-158	-0.456	1.456	NA	0.108	0.108	NA	4.35441e-33	-0.567	1.567	NA	0.231	0.231	NA
TYJ001	21	LBK_EN	Xianbei	NA	2.69893e-126	-0.686	1.686	NA	0.128	0.128	NA	8.69377e-32	-0.417	1.417	NA	0.184	0.184	NA
TYJ001	22	LBK_EN	Devil's Gate	NA	3.36645e-273	-0.318	1.318	NA	0.039	0.039	NA	3.31188e-87	-0.195	1.195	NA	0.072	0.072	NA
TYJ001	23	Sintashta_MLBA	Yangshao	NA	0	-0.181	1.181	NA	0.042	0.042	NA	1.5869e-106	-0.119	1.119	NA	0.086	0.086	NA
TYJ001	24	Sintashta_MLBA	Longshan	NA	0	-0.081	1.081	NA	0.029	0.029	NA	9.92455e-122	0.015	0.985	NA	0.061	0.061	NA
TYJ001	25	Sintashta_MLBA	Miaozigou	NA	2.86094e-134	-0.429	1.429	NA	0.106	0.106	NA	9.62609e-37	-0.429	1.429	NA	0.173	0.173	NA
TYJ001	26	Sintashta_MLBA	Hongshan	NA	3.60354e-288	-0.377	1.377	NA	0.055	0.055	NA	4.11313e-88	-0.299	1.299	NA	0.095	0.095	NA
TYJ001	27	Sintashta_MLBA	Lower Xiajiadian	NA	2.1226e-285	-0.278	1.278	NA	0.047	0.047	NA	4.23762e-90	-0.189	1.189	NA	0.1	0.1	NA
TYJ001	28	Sintashta_MLBA	Upper Xiajiadian	NA	5.06602e-210	-0.389	1.389	NA	0.061	0.061	NA	2.93371e-41	-0.454	1.454	NA	0.152	0.152	NA
TYJ001	29	Sintashta_MLBA	Hamin	NA	1.86372e-186	-0.595	1.595	NA	0.084	0.084	NA	3.71114e-52	-0.373	1.373	NA	0.117	0.117	NA
TYJ001	30	Sintashta_MLBA	Jalainur	NA	1.1893e-153	-0.599	1.599	NA	0.135	0.135	NA	1.18404e-31	-0.674	1.674	NA	0.247	0.247	NA
TYJ001	31	Sintashta_MLBA	Xianbei	NA	7.15442e-123	-0.731	1.731	NA	0.125	0.125	NA	5.21951e-31	-0.484	1.484	NA	0.196	0.196	NA
TYJ001	32	Sintashta_MLBA	Devil's Gate	NA	7.92019e-267	-0.374	1.374	NA	0.045	0.045	NA	1.14076e-86	-0.222	1.222	NA	0.08	0.08	NA
TYJ001	33	Rokutsu Jomon	LBK_EN	Yangshao	0.287798	0.858	0.026	0.116	0.015	0.016	0.021	0.275387	0.816	0.08	0.105	0.028	0.031	0.04
TYJ001	34	Rokutsu Jomon	LBK_EN	Longshan	0.315314	0.856	0.027	0.117	0.015	0.016	0.021	0.329532	0.815	0.074	0.112	0.028	0.032	0.04
TYJ001	35	Rokutsu Jomon	LBK_EN	Miaozigou	0.47611	0.855	0.005	0.141	0.023	0.026	0.032	0.832243	0.866	-0.012	0.146	0.045	0.052	0.06
TYJ001	36	Rokutsu Jomon	LBK_EN	Hongshan	0.43054	0.856	0.023	0.121	0.015	0.017	0.022	0.313282	0.813	0.077	0.11	0.028	0.032	0.041
TYJ001	37	Rokutsu Jomon	LBK_EN	Lower Xiajiadian	0.285585	0.858	0.02	0.122	0.015	0.017	0.022	0.269542	0.822	0.067	0.111	0.028	0.032	0.039
TYJ001	38	Rokutsu Jomon	LBK_EN	Upper Xiajiadian	0.379697	0.845	0.035	0.121	0.018	0.02	0.027	0.049939	0.77	0.092	0.139	0.037	0.045	0.06
TYJ001	39	Rokutsu Jomon	LBK_EN	Hamin	0.288066	0.846	0.037	0.117	0.018	0.02	0.026	0.0196046	0.825	0.092	0.083	0.036	0.041	0.051
TYJ001	40	Rokutsu Jomon	LBK_EN	Jalainur	0.649039	0.85	0.016	0.134	0.021	0.023	0.029	0.383652	0.827	-0.008	0.181	0.045	0.053	0.065
TYJ001	41	Rokutsu Jomon	LBK_EN	Xianbei	0.784209	0.897	0.036	0.067	0.023	0.025	0.034	0.346084	0.864	0.134	0.002	0.053	0.056	0.074
TYJ001	42	Rokutsu Jomon	LBK_EN	Devil's Gate	0.503512	0.849	0.02	0.13	0.016	0.017	0.023	0.290937	0.81	0.072	0.118	0.029	0.033	0.044
TYJ001	43	Rokutsu Jomon	Sintashta_MLBA	Yangshao	0.321484	0.857	0.029	0.114	0.015	0.017	0.022	0.290017	0.816	0.082	0.102	0.028	0.032	0.041
TYJ001	44	Rokutsu Jomon	Sintashta_MLBA	Longshan	0.355285	0.856	0.029	0.115	0.015	0.017	0.022	0.345637	0.815	0.076	0.109	0.028	0.032	0.041
TYJ001	45	Rokutsu Jomon	Sintashta_MLBA	Miaozigou	0.476795	0.855	0.005	0.14	0.023	0.026	0.033	0.840441	0.867	-0.017	0.149	0.045	0.052	0.06
TYJ001	46	Rokutsu Jomon	Sintashta_MLBA	Hongshan	0.459872	0.856	0.025	0.119	0.015	0.017	0.022	0.325372	0.813	0.08	0.108	0.028	0.032	0.041
TYJ001	47	Rokutsu Jomon	Sintashta_MLBA	Lower Xiajiadian	0.309956	0.858	0.022	0.12	0.015	0.018	0.023	0.281345	0.822	0.069	0.109	0.028	0.033	0.039
TYJ001	48	Rokutsu Jomon	Sintashta_MLBA	Upper Xiajiadian	0.405942	0.844	0.037	0.119	0.018	0.021	0.028	0.0545617	0.77	0.096	0.135	0.037	0.046	0.061
TYJ001	49	Rokutsu Jomon	Sintashta_MLBA	Hamin	0.272183	0.846	0.038	0.116	0.018	0.021	0.027	0.0166866	0.825	0.09	0.084	0.036	0.042	0.052
TYJ001	50	Rokutsu Jomon	Sintashta_MLBA	Jalainur	0.648373	0.85	0.016	0.134	0.021	0.024	0.03	0.383268	0.827	-0.008	0.181	0.045	0.055	0.067
TYJ001	51	Rokutsu Jomon	Sintashta_MLBA	Xianbei	0.812946	0.897	0.039	0.064	0.023	0.026	0.034	0.289296	0.867	0.13	0.003	0.053	0.057	0.076
TYJ001	52	Rokutsu Jomon	Sintashta_MLBA	Devil's Gate	0.522355	0.849	0.022	0.128	0.016	0.017	0.024	0.300733	0.811	0.074	0.115	0.029	0.033	0.044
NAG007	1	Rokutsu Jomon	LBK_EN	NA	2.41691e-59	0.55	0.45	NA	0.032	0.032	NA	3.77592e-43	0.585	0.415	NA	0.04	0.04	NA
NAG007	2	Rokutsu Jomon	Sintashta_MLBA	NA	1.40546e-53	0.514	0.486	NA	0.031	0.031	NA	5.65361e-40	0.541	0.459	NA	0.041	0.041	NA
NAG007	3	Rokutsu Jomon	Yangshao	NA	0.24118	0.229	0.771	NA	0.03	0.03	NA	0.848353	0.217	0.783	NA	0.038	0.038	NA
NAG007	4	Rokutsu Jomon	Longshan	NA	0.405987	0.205	0.795	NA	0.031	0.031	NA	0.96758	0.186	0.814	NA	0.038	0.038	NA
NAG007	5	Rokutsu Jomon	Miaozigou	NA	0.84443	0.18	0.82	NA	0.057	0.057	NA	0.491268	0.128	0.872	NA	0.084	0.084	NA
NAG007	6	Rokutsu Jomon	Hongshan	NA	0.437746	0.183	0.817	NA	0.035	0.035	NA	0.986258	0.175	0.825	NA	0.044	0.044	NA
NAG007	7	Rokutsu Jomon	Lower Xiajiadian	NA	0.735085	0.196	0.804	NA	0.034	0.034	NA	0.878085	0.188	0.812	NA	0.045	0.045	NA
NAG007	8	Rokutsu Jomon	Upper Xiajiadian	NA	0.704161	0.201	0.799	NA	0.042	0.042	NA	0.606182	0.207	0.793	NA	0.052	0.052	NA
NAG007	9	Rokutsu Jomon	Hamin	NA	0.408404	0.162	0.838	NA	0.047	0.047	NA	0.501199	0.138	0.862	NA	0.06	0.06	NA
NAG007	10	Rokutsu Jomon	Jalainur	NA	0.770172	0.216	0.784	NA	0.055	0.055	NA	0.932553	0.105	0.895	NA	0.078	0.078	NA
NAG007	11	Rokutsu Jomon	Xianbei	NA	0.998646	0.281	0.719	NA	0.051	0.051	NA	0.705271	0.267	0.733	NA	0.069	0.069	NA
NAG007	12	Rokutsu Jomon	Devil's Gate	NA	0.916562	0.185	0.815	NA	0.034	0.034	NA	0.986305	0.196	0.804	NA	0.04	0.04	NA
NAG007	13	LBK_EN	Yangshao	NA	5.21272e-10	0.087	0.913	NA	0.036	0.036	NA	5.08259e-06	0.054	0.946	NA	0.045	0.045	NA
NAG007	14	LBK_EN	Longshan	NA	1.71103e-08	0.054	0.946	NA	0.033	0.033	NA	0.000207499	0.019	0.981	NA	0.042	0.042	NA
NAG007	15	LBK_EN	Miaozigou	NA	0.0586322	0.052	0.948	NA	0.071	0.071	NA	0.302434	0.056	0.944	NA	0.092	0.092	NA
NAG007	16	LBK_EN	Hongshan	NA	7.22669e-05	0.055	0.945	NA	0.038	0.038	NA	0.00693444	0.003	0.997	NA	0.049	0.049	NA
NAG007	17	LBK_EN	Lower Xiajiadian	NA	5.5154e-06	0.033	0.967	NA	0.042	0.042	NA	0.00212755	0.019	0.981	NA	0.052	0.052	NA
NAG007	18	LBK_EN	Upper Xiajiadian	NA	0.00017887	-0.034	1.034	NA	0.055	0.055	NA	0.00315984	-0.042	1.042	NA	0.069	0.069	NA
NAG007	19	LBK_EN	Hamin	NA	0.00772542	0.029	0.971	NA	0.054	0.054	NA	0.117466	0.038	0.962	NA	0.067	0.067	NA
NAG007	20	LBK_EN	Jalainur	NA	0.0113847	-0.047	1.047	NA	0.084	0.084	NA	0.794893	-0.074	1.074	NA	0.106	0.106	NA
NAG007	21	LBK_EN	Xianbei	NA	0.00023964	-0.035	1.035	NA	0.076	0.076	NA	0.0111103	-0.047	1.047	NA	0.095	0.095	NA
NAG007	22	LBK_EN	Devil's Gate	NA	1.89554e-05	0.02	0.98	NA	0.038	0.038	NA	0.000463487	0.012	0.988	NA	0.05	0.05	NA
NAG007	23	Sintashta_MLBA	Yangshao	NA	7.38423e-10	0.103	0.897	NA	0.039	0.039	NA	4.28367e-06	0.066	0.934	NA	0.049	0.049	NA
NAG007	24	Sintashta_MLBA	Longshan	NA	1.92533e-08	0.062	0.938	NA	0.036	0.036	NA	0.000189024	0.02	0.98	NA	0.045	0.045	NA
NAG007	25	Sintashta_MLBA	Miaozigou	NA	0.0607468	0.059	0.941	NA	0.075	0.075	NA	0.281897	0.037	0.963	NA	0.098	0.098	NA
NAG007	26	Sintashta_MLBA	Hongshan	NA	6.47436e-05	0.055	0.945	NA	0.041	0.041	NA	0.00694591	-0.001	1.001	NA	0.053	0.053	NA
NAG007	27	Sintashta_MLBA	Lower Xiajiadian	NA	4.68126e-06	0.034	0.966	NA	0.045	0.045	NA	0.00170592	0.011	0.989	NA	0.057	0.057	NA
NAG007	28	Sintashta_MLBA	Upper Xiajiadian	NA	0.000161325	-0.039	1.039	NA	0.059	0.059	NA	0.00276359	-0.053	1.053	NA	0.074	0.074	NA
NAG007	29	Sintashta_MLBA	Hamin	NA	0.00746142	0.026	0.974	NA	0.059	0.059	NA	0.118471	0.041	0.959	NA	0.071	0.071	NA
NAG007	30	Sintashta_MLBA	Jalainur	NA	0.0118923	-0.056	1.056	NA	0.088	0.088	NA	0.801687	-0.083	1.083	NA	0.113	0.113	NA
NAG007	31	Sintashta_MLBA	Xianbei	NA	0.000252829	-0.047	1.047	NA	0.086	0.086	NA	0.0121449	-0.07	1.07	NA	0.109	0.109	NA
NAG007	32	Sintashta_MLBA	Devil's Gate	NA	1.61083e-05	0.019	0.981	NA	0.041	0.041	NA	0.000384679	0.007	0.993	NA	0.054	0.054	NA
NAG007	33	Rokutsu Jomon	LBK_EN	Yangshao	0.493223	0.22	0.064	0.717	0.031	0.034	0.042	0.7881	0.213	0.025	0.762	0.038	0.043	0.052
NAG007	34	Rokutsu Jomon	LBK_EN	Longshan	0.680699	0.201	0.054	0.744	0.03	0.032	0.042	0.923385	0.185	0.008	0.806	0.038	0.041	0.053
NAG007	35	Rokutsu Jomon	LBK_EN	Miaozigou	0.845119	0.174	0.052	0.774	0.056	0.063	0.078	0.427936	0.127	0.066	0.807	0.081	0.085	0.115
NAG007	36	Rokutsu Jomon	LBK_EN	Hongshan	0.690717	0.179	0.059	0.762	0.035	0.035	0.048	0.958596	0.175	0	0.824	0.044	0.046	0.06
NAG007	37	Rokutsu Jomon	LBK_EN	Lower Xiajiadian	0.875254	0.196	0.049	0.755	0.034	0.038	0.05	0.803302	0.186	0.02	0.794	0.045	0.047	0.063
NAG007	38	Rokutsu Jomon	LBK_EN	Upper Xiajiadian	0.590189	0.202	-0.019	0.817	0.042	0.049	0.063	0.519994	0.211	-0.034	0.824	0.053	0.058	0.074
NAG007	39	Rokutsu Jomon	LBK_EN	Hamin	0.312713	0.161	0.029	0.811	0.046	0.05	0.066	0.385515	0.136	0.028	0.836	0.059	0.063	0.083
NAG007	40	Rokutsu Jomon	LBK_EN	Jalainur	0.638009	0.216	-0.005	0.789	0.055	0.071	0.093	0.935433	0.106	-0.067	0.961	0.08	0.099	0.128
NAG007	41	Rokutsu Jomon	LBK_EN	Xianbei	0.995765	0.281	-0.013	0.731	0.051	0.061	0.076	0.613114	0.271	-0.04	0.769	0.07	0.078	0.1
NAG007	42	Rokutsu Jomon	LBK_EN	Devil's Gate	0.932008	0.184	0.029	0.787	0.033	0.035	0.047	0.960926	0.196	-0.006	0.809	0.041	0.047	0.057
NAG007	43	Rokutsu Jomon	Sintashta_MLBA	Yangshao	0.627605	0.219	0.076	0.706	0.03	0.036	0.043	0.803556	0.214	0.033	0.754	0.038	0.046	0.054
NAG007	44	Rokutsu Jomon	Sintashta_MLBA	Longshan	0.773208	0.201	0.064	0.735	0.03	0.034	0.044	0.922498	0.186	0.011	0.803	0.038	0.044	0.055
NAG007	45	Rokutsu Jomon	Sintashta_MLBA	Miaozigou	0.831472	0.173	0.052	0.775	0.057	0.067	0.08	0.378729	0.125	0.043	0.832	0.082	0.092	0.119
NAG007	46	Rokutsu Jomon	Sintashta_MLBA	Hongshan	0.68558	0.18	0.063	0.757	0.035	0.038	0.05	0.958656	0.175	0	0.825	0.044	0.049	0.063
NAG007	47	Rokutsu Jomon	Sintashta_MLBA	Lower Xiajiadian	0.906246	0.197	0.056	0.747	0.033	0.04	0.052	0.779051	0.188	0.018	0.794	0.044	0.051	0.066
NAG007	48	Rokutsu Jomon	Sintashta_MLBA	Upper Xiajiadian	0.597248	0.203	-0.02	0.817	0.042	0.052	0.065	0.542613	0.214	-0.043	0.829	0.053	0.063	0.078
NAG007	49	Rokutsu Jomon	Sintashta_MLBA	Hamin	0.309245	0.161	0.029	0.81	0.046	0.054	0.07	0.388087	0.136	0.032	0.832	0.059	0.067	0.086
NAG007	50	Rokutsu Jomon	Sintashta_MLBA	Jalainur	0.636996	0.216	-0.002	0.786	0.055	0.075	0.097	0.932741	0.105	-0.07	0.965	0.08	0.106	0.134
NAG007	51	Rokutsu Jomon	Sintashta_MLBA	Xianbei	0.995702	0.281	-0.014	0.733	0.051	0.068	0.082	0.639372	0.272	-0.055	0.783	0.07	0.087	0.107
NAG007	52	Rokutsu Jomon	Sintashta_MLBA	Devil's Gate	0.936642	0.185	0.032	0.784	0.033	0.038	0.05	0.960725	0.198	-0.007	0.809	0.041	0.05	0.06
NAG012	1	Rokutsu Jomon	LBK_EN	NA	0.503028	0.914	0.086	NA	0.027	0.027	NA	0.810188	0.959	0.041	NA	0.039	0.039	NA
NAG012	2	Rokutsu Jomon	Sintashta_MLBA	NA	0.542878	0.914	0.086	NA	0.027	0.027	NA	0.807957	0.959	0.041	NA	0.04	0.04	NA
NAG012	3	Rokutsu Jomon	Yangshao	NA	0.415081	0.89	0.11	NA	0.035	0.035	NA	0.7777	0.948	0.052	NA	0.052	0.052	NA
NAG012	4	Rokutsu Jomon	Longshan	NA	0.368024	0.893	0.107	NA	0.036	0.036	NA	0.776637	0.951	0.049	NA	0.053	0.053	NA
NAG012	5	Rokutsu Jomon	Miaozigou	NA	0.834654	0.816	0.184	NA	0.058	0.058	NA	0.949078	0.863	0.137	NA	0.083	0.083	NA
NAG012	6	Rokutsu Jomon	Hongshan	NA	0.480352	0.886	0.114	NA	0.037	0.037	NA	0.781903	0.951	0.049	NA	0.052	0.052	NA
NAG012	7	Rokutsu Jomon	Lower Xiajiadian	NA	0.217137	0.884	0.116	NA	0.038	0.038	NA	0.49343	0.959	0.041	NA	0.061	0.061	NA
NAG012	8	Rokutsu Jomon	Upper Xiajiadian	NA	0.116772	0.886	0.114	NA	0.047	0.047	NA	0.579116	0.922	0.078	NA	0.068	0.068	NA
NAG012	9	Rokutsu Jomon	Hamin	NA	0.52875	0.858	0.142	NA	0.042	0.042	NA	0.466504	0.91	0.09	NA	0.065	0.065	NA
NAG012	10	Rokutsu Jomon	Jalainur	NA	0.981763	0.854	0.146	NA	0.048	0.048	NA	0.935101	0.872	0.128	NA	0.071	0.071	NA
NAG012	11	Rokutsu Jomon	Xianbei	NA	0.988043	0.912	0.088	NA	0.06	0.06	NA	0.912791	0.858	0.142	NA	0.083	0.083	NA
NAG012	12	Rokutsu Jomon	Devil's Gate	NA	0.376483	0.896	0.104	NA	0.035	0.035	NA	0.747883	0.959	0.041	NA	0.051	0.051	NA
NAG012	13	LBK_EN	Yangshao	NA	6.6241e-82	-0.368	1.368	NA	0.116	0.116	NA	5.16554e-45	-0.392	1.392	NA	0.234	0.234	NA
NAG012	14	LBK_EN	Longshan	NA	6.93541e-96	-0.006	1.006	NA	0.062	0.062	NA	1.11466e-49	-0.006	1.006	NA	0.091	0.091	NA
NAG012	15	LBK_EN	Miaozigou	NA	3.17153e-20	-0.564	1.564	NA	0.229	0.229	NA	3.79535e-11	-0.489	1.489	NA	0.365	0.365	NA
NAG012	16	LBK_EN	Hongshan	NA	2.12236e-69	-0.337	1.337	NA	0.112	0.112	NA	9.54814e-38	-0.409	1.409	NA	0.185	0.185	NA
NAG012	17	LBK_EN	Lower Xiajiadian	NA	1.04829e-62	-0.248	1.248	NA	0.095	0.095	NA	2.58205e-33	-0.208	1.208	NA	0.134	0.134	NA
NAG012	18	LBK_EN	Upper Xiajiadian	NA	6.18826e-42	-0.328	1.328	NA	0.175	0.175	NA	7.11839e-19	-0.484	1.484	NA	0.285	0.285	NA
NAG012	19	LBK_EN	Hamin	NA	2.10688e-39	-0.796	1.796	NA	0.346	0.346	NA	3.55192e-21	-0.986	1.986	NA	0.778	0.778	NA
NAG012	20	LBK_EN	Jalainur	NA	3.19487e-26	-0.667	1.667	NA	0.333	0.333	NA	9.23688e-12	-0.624	1.624	NA	0.388	0.388	NA
NAG012	21	LBK_EN	Xianbei	NA	8.90698e-17	-0.633	1.633	NA	0.271	0.271	NA	1.25711e-07	-0.72	1.72	NA	0.366	0.366	NA
NAG012	22	LBK_EN	Devil's Gate	NA	2.06969e-86	-0.337	1.337	NA	0.146	0.146	NA	2.50161e-46	-0.25	1.25	NA	0.149	0.149	NA
NAG012	23	Sintashta_MLBA	Yangshao	NA	3.29136e-80	-0.421	1.421	NA	0.115	0.115	NA	1.03017e-43	-0.506	1.506	NA	0.231	0.231	NA
NAG012	24	Sintashta_MLBA	Longshan	NA	1.05975e-95	-0.045	1.045	NA	0.062	0.062	NA	1.47649e-49	-0.063	1.063	NA	0.103	0.103	NA
NAG012	25	Sintashta_MLBA	Miaozigou	NA	4.9383e-20	-0.556	1.556	NA	0.221	0.221	NA	1.27462e-10	-0.567	1.567	NA	0.329	0.329	NA
NAG012	26	Sintashta_MLBA	Hongshan	NA	1.71482e-66	-0.437	1.437	NA	0.121	0.121	NA	5.20124e-36	-0.537	1.537	NA	0.2	0.2	NA
NAG012	27	Sintashta_MLBA	Lower Xiajiadian	NA	2.35493e-61	-0.307	1.307	NA	0.1	0.1	NA	1.48823e-32	-0.283	1.283	NA	0.142	0.142	NA
NAG012	28	Sintashta_MLBA	Upper Xiajiadian	NA	5.26593e-41	-0.374	1.374	NA	0.162	0.162	NA	3.0901e-18	-0.541	1.541	NA	0.253	0.253	NA
NAG012	29	Sintashta_MLBA	Hamin	NA	5.83518e-37	-0.88	1.88	NA	0.305	0.305	NA	9.31636e-21	-0.842	1.842	NA	0.478	0.478	NA
NAG012	30	Sintashta_MLBA	Jalainur	NA	3.79876e-24	-0.764	1.764	NA	0.276	0.276	NA	7.11785e-11	-0.737	1.737	NA	0.367	0.367	NA
NAG012	31	Sintashta_MLBA	Xianbei	NA	3.70318e-16	-0.672	1.672	NA	0.258	0.258	NA	3.3548e-07	-0.797	1.797	NA	0.364	0.364	NA
NAG012	32	Sintashta_MLBA	Devil's Gate	NA	9.47991e-83	-0.507	1.507	NA	0.172	0.172	NA	1.6132e-44	-0.413	1.413	NA	0.181	0.181	NA
NAG012	33	Rokutsu Jomon	LBK_EN	Yangshao	0.509064	0.886	0.055	0.059	0.035	0.041	0.053	0.697932	0.945	0.031	0.024	0.052	0.056	0.075
NAG012	34	Rokutsu Jomon	LBK_EN	Longshan	0.51098	0.887	0.059	0.054	0.036	0.039	0.052	0.69954	0.947	0.032	0.022	0.053	0.055	0.074
NAG012	35	Rokutsu Jomon	LBK_EN	Miaozigou	0.759617	0.81	0.033	0.157	0.058	0.064	0.079	0.886235	0.861	0.007	0.132	0.084	0.09	0.111
NAG012	36	Rokutsu Jomon	LBK_EN	Hongshan	0.583058	0.885	0.053	0.062	0.037	0.041	0.055	0.702651	0.947	0.031	0.022	0.052	0.056	0.075
NAG012	37	Rokutsu Jomon	LBK_EN	Lower Xiajiadian	0.329236	0.88	0.064	0.057	0.037	0.04	0.054	0.417194	0.956	0.038	0.006	0.06	0.054	0.08
NAG012	38	Rokutsu Jomon	LBK_EN	Upper Xiajiadian	0.248684	0.883	0.091	0.026	0.046	0.049	0.068	0.616757	0.917	0.074	0.009	0.067	0.069	0.094
NAG012	39	Rokutsu Jomon	LBK_EN	Hamin	0.471078	0.856	0.044	0.1	0.042	0.056	0.07	0.463781	0.909	0.072	0.02	0.064	0.072	0.1
NAG012	40	Rokutsu Jomon	LBK_EN	Jalainur	0.99068	0.85	0.044	0.106	0.048	0.064	0.077	0.900232	0.869	0.043	0.087	0.071	0.088	0.111
NAG012	41	Rokutsu Jomon	LBK_EN	Xianbei	0.979008	0.909	0.03	0.061	0.059	0.07	0.09	0.994298	0.864	-0.111	0.247	0.085	0.101	0.125
NAG012	42	Rokutsu Jomon	LBK_EN	Devil's Gate	0.492399	0.891	0.058	0.051	0.035	0.04	0.052	0.689494	0.953	0.037	0.01	0.051	0.054	0.071
NAG012	43	Rokutsu Jomon	Sintashta_MLBA	Yangshao	0.530256	0.887	0.057	0.055	0.035	0.041	0.054	0.695806	0.945	0.031	0.024	0.052	0.057	0.075
NAG012	44	Rokutsu Jomon	Sintashta_MLBA	Longshan	0.530832	0.889	0.061	0.051	0.036	0.039	0.052	0.696113	0.947	0.032	0.022	0.053	0.056	0.076
NAG012	45	Rokutsu Jomon	Sintashta_MLBA	Miaozigou	0.782426	0.81	0.04	0.15	0.057	0.064	0.08	0.885832	0.861	0.005	0.133	0.084	0.092	0.113
NAG012	46	Rokutsu Jomon	Sintashta_MLBA	Hongshan	0.594552	0.886	0.055	0.059	0.037	0.041	0.057	0.698279	0.948	0.031	0.022	0.052	0.058	0.077
NAG012	47	Rokutsu Jomon	Sintashta_MLBA	Lower Xiajiadian	0.364821	0.881	0.068	0.051	0.037	0.04	0.055	0.423849	0.956	0.041	0.003	0.06	0.055	0.082
NAG012	48	Rokutsu Jomon	Sintashta_MLBA	Upper Xiajiadian	0.256241	0.886	0.093	0.021	0.046	0.05	0.069	0.629325	0.917	0.077	0.005	0.067	0.07	0.095
NAG012	49	Rokutsu Jomon	Sintashta_MLBA	Hamin	0.441798	0.857	0.036	0.107	0.042	0.056	0.071	0.452688	0.909	0.069	0.022	0.064	0.072	0.1
NAG012	50	Rokutsu Jomon	Sintashta_MLBA	Jalainur	0.985277	0.852	0.042	0.107	0.048	0.065	0.08	0.881177	0.871	0.036	0.094	0.071	0.092	0.116
NAG012	51	Rokutsu Jomon	Sintashta_MLBA	Xianbei	0.981799	0.91	0.032	0.057	0.059	0.07	0.092	0.995299	0.863	-0.116	0.254	0.085	0.106	0.13
NAG012	52	Rokutsu Jomon	Sintashta_MLBA	Devil's Gate	0.504105	0.893	0.06	0.047	0.035	0.041	0.053	0.686194	0.953	0.037	0.009	0.051	0.056	0.072
NAG016	1	Rokutsu Jomon	LBK_EN	NA	0.845781	0.655	0.345	NA	0.026	0.026	NA	0.441711	0.877	0.123	NA	0.042	0.042	NA
NAG016	2	Rokutsu Jomon	Sintashta_MLBA	NA	0.371411	0.662	0.338	NA	0.025	0.025	NA	0.399231	0.881	0.119	NA	0.042	0.042	NA
NAG016	3	Rokutsu Jomon	Yangshao	NA	5.50108e-16	0.672	0.328	NA	0.041	0.041	NA	0.10073	0.887	0.113	NA	0.057	0.057	NA
NAG016	4	Rokutsu Jomon	Longshan	NA	5.09656e-17	0.683	0.317	NA	0.039	0.039	NA	0.0838267	0.9	0.1	NA	0.056	0.056	NA
NAG016	5	Rokutsu Jomon	Miaozigou	NA	0.000207969	0.642	0.358	NA	0.07	0.07	NA	0.225324	1.023	-0.023	NA	0.114	0.114	NA
NAG016	6	Rokutsu Jomon	Hongshan	NA	2.94152e-14	0.634	0.366	NA	0.044	0.044	NA	0.109462	0.892	0.108	NA	0.058	0.058	NA
NAG016	7	Rokutsu Jomon	Lower Xiajiadian	NA	3.87049e-14	0.65	0.35	NA	0.044	0.044	NA	0.0463994	0.871	0.129	NA	0.057	0.057	NA
NAG016	8	Rokutsu Jomon	Upper Xiajiadian	NA	5.43804e-10	0.696	0.304	NA	0.056	0.056	NA	0.236832	0.896	0.104	NA	0.077	0.077	NA
NAG016	9	Rokutsu Jomon	Hamin	NA	2.26699e-10	0.643	0.357	NA	0.056	0.056	NA	0.197253	0.873	0.127	NA	0.075	0.075	NA
NAG016	10	Rokutsu Jomon	Jalainur	NA	5.36564e-05	0.698	0.302	NA	0.064	0.064	NA	0.296368	0.887	0.113	NA	0.11	0.11	NA
NAG016	11	Rokutsu Jomon	Xianbei	NA	2.14086e-05	0.709	0.291	NA	0.07	0.07	NA	0.187387	0.81	0.19	NA	0.105	0.105	NA
NAG016	12	Rokutsu Jomon	Devil's Gate	NA	3.58758e-14	0.638	0.362	NA	0.043	0.043	NA	0.0968083	0.887	0.113	NA	0.062	0.062	NA
NAG016	13	LBK_EN	Yangshao	NA	4.39255e-61	0.247	0.753	NA	0.074	0.074	NA	1.43185e-33	-0.344	1.344	NA	0.178	0.178	NA
NAG016	14	LBK_EN	Longshan	NA	3.0324e-59	0.361	0.639	NA	0.052	0.052	NA	6.84382e-37	0.009	0.991	NA	0.102	0.102	NA
NAG016	15	LBK_EN	Miaozigou	NA	2.01081e-17	0.073	0.927	NA	0.164	0.164	NA	7.24574e-09	-0.793	1.793	NA	0.484	0.484	NA
NAG016	16	LBK_EN	Hongshan	NA	3.74322e-46	0.139	0.861	NA	0.078	0.078	NA	1.4589e-25	-0.529	1.529	NA	0.271	0.271	NA
NAG016	17	LBK_EN	Lower Xiajiadian	NA	3.30816e-47	0.2	0.8	NA	0.087	0.087	NA	7.57248e-28	-0.476	1.476	NA	0.417	0.417	NA
NAG016	18	LBK_EN	Upper Xiajiadian	NA	2.32038e-34	0.238	0.762	NA	0.108	0.108	NA	8.65251e-16	-0.503	1.503	NA	0.355	0.355	NA
NAG016	19	LBK_EN	Hamin	NA	3.55657e-32	0.086	0.914	NA	0.12	0.12	NA	5.12987e-13	-0.427	1.427	NA	0.24	0.24	NA
NAG016	20	LBK_EN	Jalainur	NA	2.5948e-21	-0.052	1.052	NA	0.192	0.192	NA	8.50341e-07	-0.551	1.551	NA	0.407	0.407	NA
NAG016	21	LBK_EN	Xianbei	NA	9.29037e-19	0.323	0.677	NA	0.23	0.23	NA	5.56434e-08	-0.338	1.338	NA	0.943	0.943	NA
NAG016	22	LBK_EN	Devil's Gate	NA	5.8621e-50	0.142	0.858	NA	0.072	0.072	NA	7.65605e-24	-0.354	1.354	NA	0.169	0.169	NA
NAG016	23	Sintashta_MLBA	Yangshao	NA	1.05276e-62	0.186	0.814	NA	0.071	0.071	NA	4.01862e-33	-0.377	1.377	NA	0.182	0.182	NA
NAG016	24	Sintashta_MLBA	Longshan	NA	1.61338e-61	0.32	0.68	NA	0.048	0.048	NA	6.52165e-37	0	1	NA	0.102	0.102	NA
NAG016	25	Sintashta_MLBA	Miaozigou	NA	1.68759e-17	-0.006	1.006	NA	0.175	0.175	NA	2.37489e-08	-0.898	1.898	NA	0.496	0.496	NA
NAG016	26	Sintashta_MLBA	Hongshan	NA	7.93299e-47	0.081	0.919	NA	0.079	0.079	NA	1.86507e-25	-0.528	1.528	NA	0.264	0.264	NA
NAG016	27	Sintashta_MLBA	Lower Xiajiadian	NA	4.78863e-48	0.147	0.853	NA	0.084	0.084	NA	5.54821e-27	-0.619	1.619	NA	0.473	0.473	NA
NAG016	28	Sintashta_MLBA	Upper Xiajiadian	NA	2.22138e-35	0.152	0.848	NA	0.114	0.114	NA	4.21718e-15	-0.673	1.673	NA	0.438	0.438	NA
NAG016	29	Sintashta_MLBA	Hamin	NA	2.30641e-32	0	1	NA	0.129	0.129	NA	1.33783e-12	-0.478	1.478	NA	0.25	0.25	NA
NAG016	30	Sintashta_MLBA	Jalainur	NA	5.55386e-21	-0.171	1.171	NA	0.203	0.203	NA	2.0521e-06	-0.703	1.703	NA	0.492	0.492	NA
NAG016	31	Sintashta_MLBA	Xianbei	NA	1.33118e-19	0.017	0.983	NA	0.311	0.311	NA	1.24095e-07	-0.487	1.487	NA	0.646	0.646	NA
NAG016	32	Sintashta_MLBA	Devil's Gate	NA	1.01221e-50	0.095	0.905	NA	0.073	0.073	NA	3.16817e-23	-0.41	1.41	NA	0.185	0.185	NA
NAG016	33	Rokutsu Jomon	LBK_EN	Yangshao	0.900647	0.637	0.325	0.039	0.032	0.035	0.043	0.342357	0.871	0.126	0.003	0.054	0.058	0.074
NAG016	34	Rokutsu Jomon	LBK_EN	Longshan	0.886745	0.634	0.325	0.042	0.033	0.034	0.045	0.310963	0.877	0.128	-0.005	0.055	0.057	0.073
NAG016	35	Rokutsu Jomon	LBK_EN	Miaozigou	0.850318	0.624	0.315	0.062	0.055	0.062	0.078	0.163937	1.024	0.067	-0.09	0.116	0.114	0.178
NAG016	36	Rokutsu Jomon	LBK_EN	Hongshan	0.85817	0.631	0.323	0.047	0.034	0.036	0.047	0.342368	0.882	0.134	-0.016	0.055	0.063	0.082
NAG016	37	Rokutsu Jomon	LBK_EN	Lower Xiajiadian	0.866946	0.63	0.336	0.035	0.034	0.038	0.048	0.190838	0.853	0.142	0.005	0.055	0.064	0.081
NAG016	38	Rokutsu Jomon	LBK_EN	Upper Xiajiadian	0.391604	0.631	0.332	0.038	0.041	0.045	0.053	0.519837	0.888	0.142	-0.03	0.073	0.077	0.106
NAG016	39	Rokutsu Jomon	LBK_EN	Hamin	0.553733	0.631	0.341	0.028	0.041	0.046	0.057	0.290437	0.858	0.11	0.032	0.071	0.073	0.097
NAG016	40	Rokutsu Jomon	LBK_EN	Jalainur	0.302786	0.677	0.308	0.015	0.053	0.063	0.079	0.51519	0.908	0.176	-0.084	0.105	0.112	0.172
NAG016	41	Rokutsu Jomon	LBK_EN	Xianbei	0.481324	0.64	0.364	-0.005	0.057	0.068	0.077	0.196712	0.779	0.143	0.078	0.102	0.125	0.15
NAG016	42	Rokutsu Jomon	LBK_EN	Devil's Gate	0.831695	0.637	0.324	0.039	0.034	0.038	0.051	0.318772	0.888	0.138	-0.026	0.06	0.065	0.091
NAG016	43	Rokutsu Jomon	Sintashta_MLBA	Yangshao	0.333584	0.648	0.323	0.03	0.032	0.035	0.045	0.299514	0.875	0.121	0.003	0.055	0.058	0.076
NAG016	44	Rokutsu Jomon	Sintashta_MLBA	Longshan	0.310672	0.644	0.321	0.035	0.034	0.034	0.046	0.27506	0.882	0.123	-0.005	0.055	0.057	0.075
NAG016	45	Rokutsu Jomon	Sintashta_MLBA	Miaozigou	0.50333	0.635	0.306	0.06	0.055	0.063	0.082	0.176602	1.027	0.082	-0.108	0.117	0.117	0.184
NAG016	46	Rokutsu Jomon	Sintashta_MLBA	Hongshan	0.271598	0.642	0.319	0.039	0.034	0.036	0.049	0.301827	0.886	0.128	-0.015	0.055	0.063	0.084
NAG016	47	Rokutsu Jomon	Sintashta_MLBA	Lower Xiajiadian	0.252675	0.642	0.329	0.029	0.034	0.038	0.05	0.16363	0.858	0.138	0.005	0.055	0.065	0.083
NAG016	48	Rokutsu Jomon	Sintashta_MLBA	Upper Xiajiadian	0.100643	0.641	0.333	0.026	0.042	0.047	0.056	0.456698	0.892	0.139	-0.031	0.074	0.079	0.111
NAG016	49	Rokutsu Jomon	Sintashta_MLBA	Hamin	0.151425	0.646	0.343	0.011	0.042	0.048	0.061	0.261487	0.864	0.103	0.033	0.071	0.073	0.1
NAG016	50	Rokutsu Jomon	Sintashta_MLBA	Jalainur	0.142492	0.687	0.308	0.005	0.053	0.067	0.084	0.436567	0.908	0.173	-0.082	0.107	0.126	0.188
NAG016	51	Rokutsu Jomon	Sintashta_MLBA	Xianbei	0.189056	0.667	0.35	-0.018	0.057	0.068	0.081	0.167857	0.789	0.116	0.095	0.102	0.121	0.15
NAG016	52	Rokutsu Jomon	Sintashta_MLBA	Devil's Gate	0.267	0.65	0.325	0.024	0.035	0.038	0.053	0.282128	0.894	0.134	-0.027	0.06	0.066	0.094
NAG019	1	Rokutsu Jomon	LBK_EN	NA	0.507489	0.976	0.024	NA	0.009	0.009	NA	0.614931	0.971	0.029	NA	0.009	0.009	NA
NAG019	2	Rokutsu Jomon	Sintashta_MLBA	NA	0.449953	0.977	0.023	NA	0.009	0.009	NA	0.490723	0.972	0.028	NA	0.009	0.009	NA
NAG019	3	Rokutsu Jomon	Yangshao	NA	0.677649	0.964	0.036	NA	0.012	0.012	NA	0.235585	0.966	0.034	NA	0.013	0.013	NA
NAG019	4	Rokutsu Jomon	Longshan	NA	0.664085	0.965	0.035	NA	0.012	0.012	NA	0.247419	0.966	0.034	NA	0.013	0.013	NA
NAG019	5	Rokutsu Jomon	Miaozigou	NA	0.286243	0.957	0.043	NA	0.016	0.016	NA	0.120994	0.972	0.028	NA	0.018	0.018	NA
NAG019	6	Rokutsu Jomon	Hongshan	NA	0.576309	0.965	0.035	NA	0.012	0.012	NA	0.215805	0.967	0.033	NA	0.013	0.013	NA
NAG019	7	Rokutsu Jomon	Lower Xiajiadian	NA	0.355617	0.965	0.035	NA	0.012	0.012	NA	0.129057	0.968	0.032	NA	0.013	0.013	NA
NAG019	8	Rokutsu Jomon	Upper Xiajiadian	NA	0.32434	0.966	0.034	NA	0.014	0.014	NA	0.0298733	0.968	0.032	NA	0.015	0.015	NA
NAG019	9	Rokutsu Jomon	Hamin	NA	0.772585	0.959	0.041	NA	0.014	0.014	NA	0.425523	0.949	0.051	NA	0.015	0.015	NA
NAG019	10	Rokutsu Jomon	Jalainur	NA	0.505433	0.964	0.036	NA	0.015	0.015	NA	0.128659	0.965	0.035	NA	0.016	0.016	NA
NAG019	11	Rokutsu Jomon	Xianbei	NA	0.71866	0.954	0.046	NA	0.015	0.015	NA	0.451749	0.955	0.045	NA	0.017	0.017	NA
NAG019	12	Rokutsu Jomon	Devil's Gate	NA	0.632848	0.964	0.036	NA	0.013	0.013	NA	0.243098	0.965	0.035	NA	0.014	0.014	NA
NAG019	13	LBK_EN	Yangshao	NA	0	-0.181	1.181	NA	0.027	0.027	NA	0	-0.178	1.178	NA	0.029	0.029	NA
NAG019	14	LBK_EN	Longshan	NA	0	-0.124	1.124	NA	0.023	0.023	NA	0	-0.098	1.098	NA	0.023	0.023	NA
NAG019	15	LBK_EN	Miaozigou	NA	0	-0.398	1.398	NA	0.06	0.06	NA	3.69188e-296	-0.369	1.369	NA	0.071	0.071	NA
NAG019	16	LBK_EN	Hongshan	NA	0	-0.394	1.394	NA	0.051	0.051	NA	0	-0.355	1.355	NA	0.048	0.048	NA
NAG019	17	LBK_EN	Lower Xiajiadian	NA	0	-0.224	1.224	NA	0.039	0.039	NA	0	-0.234	1.234	NA	0.043	0.043	NA
NAG019	18	LBK_EN	Upper Xiajiadian	NA	0	-0.371	1.371	NA	0.061	0.061	NA	0	-0.483	1.483	NA	0.092	0.092	NA
NAG019	19	LBK_EN	Hamin	NA	0	-0.495	1.495	NA	0.049	0.049	NA	5.04515105e-316	-0.482	1.482	NA	0.049	0.049	NA
NAG019	20	LBK_EN	Jalainur	NA	0	-0.537	1.537	NA	0.084	0.084	NA	5.4347221e-323	-0.545	1.545	NA	0.102	0.102	NA
NAG019	21	LBK_EN	Xianbei	NA	0	-0.556	1.556	NA	0.096	0.096	NA	1.86386e-302	-0.665	1.665	NA	0.121	0.121	NA
NAG019	22	LBK_EN	Devil's Gate	NA	0	-0.366	1.366	NA	0.037	0.037	NA	0	-0.336	1.336	NA	0.038	0.038	NA
NAG019	23	Sintashta_MLBA	Yangshao	NA	0	-0.215	1.215	NA	0.031	0.031	NA	0	-0.221	1.221	NA	0.033	0.033	NA
NAG019	24	Sintashta_MLBA	Longshan	NA	0	-0.128	1.128	NA	0.024	0.024	NA	0	-0.107	1.107	NA	0.025	0.025	NA
NAG019	25	Sintashta_MLBA	Miaozigou	NA	0	-0.452	1.452	NA	0.066	0.066	NA	1.07022e-291	-0.433	1.433	NA	0.078	0.078	NA
NAG019	26	Sintashta_MLBA	Hongshan	NA	0	-0.46	1.46	NA	0.055	0.055	NA	0	-0.417	1.417	NA	0.052	0.052	NA
NAG019	27	Sintashta_MLBA	Lower Xiajiadian	NA	0	-0.265	1.265	NA	0.048	0.048	NA	0	-0.296	1.296	NA	0.056	0.056	NA
NAG019	28	Sintashta_MLBA	Upper Xiajiadian	NA	0	-0.392	1.392	NA	0.061	0.061	NA	0	-0.494	1.494	NA	0.088	0.088	NA
NAG019	29	Sintashta_MLBA	Hamin	NA	0	-0.586	1.586	NA	0.06	0.06	NA	1.49491e-304	-0.583	1.583	NA	0.059	0.059	NA
NAG019	30	Sintashta_MLBA	Jalainur	NA	0	-0.702	1.702	NA	0.101	0.101	NA	8.27143191e-311	-0.712	1.712	NA	0.123	0.123	NA
NAG019	31	Sintashta_MLBA	Xianbei	NA	0	-0.703	1.703	NA	0.113	0.113	NA	7.02854e-293	-0.783	1.783	NA	0.132	0.132	NA
NAG019	32	Sintashta_MLBA	Devil's Gate	NA	0	-0.455	1.455	NA	0.047	0.047	NA	0	-0.428	1.428	NA	0.048	0.048	NA
NAG019	33	Rokutsu Jomon	LBK_EN	Yangshao	0.688535	0.962	0.013	0.025	0.012	0.012	0.016	0.514256	0.963	0.025	0.012	0.013	0.012	0.017
NAG019	34	Rokutsu Jomon	LBK_EN	Longshan	0.683624	0.962	0.014	0.025	0.012	0.012	0.016	0.532227	0.963	0.025	0.013	0.013	0.012	0.017
NAG019	35	Rokutsu Jomon	LBK_EN	Miaozigou	0.200873	0.955	0.009	0.035	0.016	0.016	0.021	0.149871	0.968	0.026	0.007	0.018	0.017	0.024
NAG019	36	Rokutsu Jomon	LBK_EN	Hongshan	0.597603	0.963	0.014	0.023	0.012	0.012	0.017	0.474719	0.964	0.025	0.011	0.013	0.013	0.018
NAG019	37	Rokutsu Jomon	LBK_EN	Lower Xiajiadian	0.35613	0.963	0.014	0.023	0.012	0.012	0.017	0.362407	0.963	0.027	0.01	0.013	0.013	0.017
NAG019	38	Rokutsu Jomon	LBK_EN	Upper Xiajiadian	0.357713	0.965	0.017	0.018	0.014	0.013	0.019	0.151487	0.967	0.034	-0.001	0.015	0.014	0.02
NAG019	39	Rokutsu Jomon	LBK_EN	Hamin	0.668035	0.957	0.007	0.035	0.014	0.014	0.019	0.447499	0.947	0.018	0.035	0.015	0.015	0.021
NAG019	40	Rokutsu Jomon	LBK_EN	Jalainur	0.851446	0.961	0.029	0.011	0.015	0.016	0.021	0.885751	0.96	0.049	-0.009	0.016	0.017	0.023
NAG019	41	Rokutsu Jomon	LBK_EN	Xianbei	0.713485	0.952	0.016	0.033	0.016	0.016	0.022	0.522588	0.952	0.023	0.025	0.017	0.018	0.024
NAG019	42	Rokutsu Jomon	LBK_EN	Devil's Gate	0.640521	0.963	0.013	0.024	0.013	0.012	0.018	0.520534	0.964	0.025	0.01	0.014	0.013	0.019
NAG019	43	Rokutsu Jomon	Sintashta_MLBA	Yangshao	0.634509	0.962	0.012	0.027	0.012	0.012	0.017	0.398258	0.963	0.023	0.014	0.013	0.013	0.018
NAG019	44	Rokutsu Jomon	Sintashta_MLBA	Longshan	0.627068	0.962	0.012	0.026	0.012	0.012	0.017	0.415786	0.963	0.023	0.014	0.013	0.013	0.018
NAG019	45	Rokutsu Jomon	Sintashta_MLBA	Miaozigou	0.186862	0.956	0.006	0.039	0.016	0.016	0.022	0.116358	0.968	0.022	0.01	0.018	0.018	0.024
NAG019	46	Rokutsu Jomon	Sintashta_MLBA	Hongshan	0.53944	0.963	0.012	0.024	0.012	0.012	0.017	0.361459	0.964	0.023	0.013	0.013	0.013	0.018
NAG019	47	Rokutsu Jomon	Sintashta_MLBA	Lower Xiajiadian	0.302003	0.963	0.012	0.025	0.012	0.012	0.017	0.258009	0.964	0.025	0.011	0.013	0.013	0.018
NAG019	48	Rokutsu Jomon	Sintashta_MLBA	Upper Xiajiadian	0.298971	0.965	0.015	0.021	0.014	0.014	0.02	0.0930674	0.967	0.032	0.002	0.015	0.014	0.021
NAG019	49	Rokutsu Jomon	Sintashta_MLBA	Hamin	0.651558	0.957	0.006	0.037	0.014	0.015	0.02	0.392125	0.947	0.016	0.037	0.015	0.016	0.022
NAG019	50	Rokutsu Jomon	Sintashta_MLBA	Jalainur	0.835923	0.961	0.03	0.009	0.015	0.017	0.022	0.86365	0.961	0.051	-0.012	0.016	0.018	0.024
NAG019	51	Rokutsu Jomon	Sintashta_MLBA	Xianbei	0.674293	0.952	0.014	0.034	0.016	0.017	0.022	0.456345	0.952	0.021	0.027	0.017	0.019	0.025
NAG019	52	Rokutsu Jomon	Sintashta_MLBA	Devil's Gate	0.584809	0.963	0.012	0.026	0.013	0.013	0.019	0.403616	0.965	0.024	0.012	0.014	0.013	0.019
NAG035	1	Rokutsu Jomon	LBK_EN	NA	4.79895e-217	0.669	0.331	NA	0.018	0.018	NA	1.58389e-189	0.664	0.336	NA	0.02	0.02	NA
NAG035	2	Rokutsu Jomon	Sintashta_MLBA	NA	1.94972e-206	0.653	0.347	NA	0.017	0.017	NA	1.27813e-179	0.646	0.354	NA	0.019	0.019	NA
NAG035	3	Rokutsu Jomon	Yangshao	NA	0.33679	0.294	0.706	NA	0.016	0.016	NA	0.867371	0.285	0.715	NA	0.018	0.018	NA
NAG035	4	Rokutsu Jomon	Longshan	NA	0.289043	0.289	0.711	NA	0.015	0.015	NA	0.727245	0.273	0.727	NA	0.017	0.017	NA
NAG035	5	Rokutsu Jomon	Miaozigou	NA	0.27443	0.275	0.725	NA	0.023	0.023	NA	0.503773	0.237	0.763	NA	0.028	0.028	NA
NAG035	6	Rokutsu Jomon	Hongshan	NA	0.762821	0.283	0.717	NA	0.017	0.017	NA	0.890601	0.269	0.731	NA	0.019	0.019	NA
NAG035	7	Rokutsu Jomon	Lower Xiajiadian	NA	0.827202	0.299	0.701	NA	0.016	0.016	NA	0.943002	0.291	0.709	NA	0.018	0.018	NA
NAG035	8	Rokutsu Jomon	Upper Xiajiadian	NA	0.751856	0.281	0.719	NA	0.019	0.019	NA	0.603304	0.273	0.727	NA	0.022	0.022	NA
NAG035	9	Rokutsu Jomon	Hamin	NA	0.883813	0.283	0.717	NA	0.02	0.02	NA	0.974508	0.247	0.753	NA	0.024	0.024	NA
NAG035	10	Rokutsu Jomon	Jalainur	NA	0.1332	0.303	0.697	NA	0.021	0.021	NA	0.0481806	0.269	0.731	NA	0.027	0.027	NA
NAG035	11	Rokutsu Jomon	Xianbei	NA	0.448772	0.297	0.703	NA	0.023	0.023	NA	0.391607	0.285	0.715	NA	0.027	0.027	NA
NAG035	12	Rokutsu Jomon	Devil's Gate	NA	0.149905	0.26	0.74	NA	0.017	0.017	NA	0.0717104	0.247	0.753	NA	0.019	0.019	NA
NAG035	13	LBK_EN	Yangshao	NA	1.87806e-61	0.036	0.964	NA	0.017	0.017	NA	5.92976e-45	0.018	0.982	NA	0.019	0.019	NA
NAG035	14	LBK_EN	Longshan	NA	8.39444e-68	0.054	0.946	NA	0.016	0.016	NA	1.15675e-49	0.038	0.962	NA	0.018	0.018	NA
NAG035	15	LBK_EN	Miaozigou	NA	1.8194e-24	0.05	0.95	NA	0.026	0.026	NA	2.77571e-12	0.04	0.96	NA	0.031	0.031	NA
NAG035	16	LBK_EN	Hongshan	NA	8.18602e-49	0.003	0.997	NA	0.02	0.02	NA	1.67522e-37	-0.011	1.011	NA	0.023	0.023	NA
NAG035	17	LBK_EN	Lower Xiajiadian	NA	9.05243e-63	0.011	0.989	NA	0.02	0.02	NA	6.25301e-49	0.005	0.995	NA	0.022	0.022	NA
NAG035	18	LBK_EN	Upper Xiajiadian	NA	1.23459e-37	-0.005	1.005	NA	0.023	0.023	NA	1.33291e-26	-0.046	1.046	NA	0.028	0.028	NA
NAG035	19	LBK_EN	Hamin	NA	3.74297e-32	-0.033	1.033	NA	0.025	0.025	NA	4.06767e-16	-0.046	1.046	NA	0.029	0.029	NA
NAG035	20	LBK_EN	Jalainur	NA	1.76676e-33	-0.018	1.018	NA	0.029	0.029	NA	1.46376e-17	-0.036	1.036	NA	0.033	0.033	NA
NAG035	21	LBK_EN	Xianbei	NA	1.77533e-29	0.01	0.99	NA	0.03	0.03	NA	1.395e-18	-0.003	1.003	NA	0.035	0.035	NA
NAG035	22	LBK_EN	Devil's Gate	NA	3.84274e-42	-0.032	1.032	NA	0.019	0.019	NA	2.84403e-31	-0.032	1.032	NA	0.021	0.021	NA
NAG035	23	Sintashta_MLBA	Yangshao	NA	1.44761e-61	0.035	0.965	NA	0.018	0.018	NA	5.34772e-45	0.018	0.982	NA	0.021	0.021	NA
NAG035	24	Sintashta_MLBA	Longshan	NA	6.34052e-68	0.054	0.946	NA	0.016	0.016	NA	1.04645e-49	0.039	0.961	NA	0.018	0.018	NA
NAG035	25	Sintashta_MLBA	Miaozigou	NA	1.19651e-24	0.046	0.954	NA	0.028	0.028	NA	2.34633e-12	0.037	0.963	NA	0.033	0.033	NA
NAG035	26	Sintashta_MLBA	Hongshan	NA	8.77822e-49	-0.005	1.005	NA	0.021	0.021	NA	1.81654e-37	-0.017	1.017	NA	0.024	0.024	NA
NAG035	27	Sintashta_MLBA	Lower Xiajiadian	NA	8.30798e-63	0.011	0.989	NA	0.021	0.021	NA	5.52665e-49	0.006	0.994	NA	0.024	0.024	NA
NAG035	28	Sintashta_MLBA	Upper Xiajiadian	NA	1.39395e-37	-0.014	1.014	NA	0.025	0.025	NA	2.52231e-26	-0.058	1.058	NA	0.029	0.029	NA
NAG035	29	Sintashta_MLBA	Hamin	NA	6.61609e-32	-0.044	1.044	NA	0.027	0.027	NA	6.05347e-16	-0.054	1.054	NA	0.031	0.031	NA
NAG035	30	Sintashta_MLBA	Jalainur	NA	2.52971e-33	-0.029	1.029	NA	0.032	0.032	NA	2.37739e-17	-0.05	1.05	NA	0.036	0.036	NA
NAG035	31	Sintashta_MLBA	Xianbei	NA	1.79264e-29	-0.002	1.002	NA	0.032	0.032	NA	1.48619e-18	-0.009	1.009	NA	0.036	0.036	NA
NAG035	32	Sintashta_MLBA	Devil's Gate	NA	1.6138e-41	-0.045	1.045	NA	0.02	0.02	NA	7.69621e-31	-0.044	1.044	NA	0.022	0.022	NA
NAG035	33	Rokutsu Jomon	LBK_EN	Yangshao	0.614993	0.291	0.028	0.681	0.016	0.015	0.021	0.927092	0.283	0.018	0.699	0.018	0.017	0.023
NAG035	34	Rokutsu Jomon	LBK_EN	Longshan	0.878467	0.285	0.034	0.681	0.015	0.015	0.02	0.985019	0.27	0.027	0.703	0.017	0.016	0.022
NAG035	35	Rokutsu Jomon	LBK_EN	Miaozigou	0.977019	0.271	0.055	0.674	0.022	0.022	0.03	0.896342	0.234	0.05	0.716	0.027	0.027	0.036
NAG035	36	Rokutsu Jomon	LBK_EN	Hongshan	0.848686	0.282	0.019	0.699	0.017	0.016	0.023	0.886577	0.268	0.015	0.717	0.018	0.019	0.026
NAG035	37	Rokutsu Jomon	LBK_EN	Lower Xiajiadian	0.905134	0.297	0.018	0.685	0.016	0.016	0.022	0.980181	0.289	0.017	0.693	0.017	0.018	0.024
NAG035	38	Rokutsu Jomon	LBK_EN	Upper Xiajiadian	0.745593	0.28	0.017	0.702	0.019	0.019	0.027	0.468596	0.272	-0.006	0.733	0.022	0.023	0.032
NAG035	39	Rokutsu Jomon	LBK_EN	Hamin	0.782272	0.283	-0.001	0.718	0.02	0.02	0.028	0.985173	0.247	-0.016	0.769	0.024	0.024	0.034
NAG035	40	Rokutsu Jomon	LBK_EN	Jalainur	0.0798784	0.303	-0.006	0.703	0.022	0.024	0.031	0.0271673	0.269	-0.012	0.742	0.027	0.028	0.039
NAG035	41	Rokutsu Jomon	LBK_EN	Xianbei	0.320272	0.297	0.006	0.697	0.023	0.026	0.032	0.283443	0.284	0.013	0.704	0.027	0.029	0.038
NAG035	42	Rokutsu Jomon	LBK_EN	Devil's Gate	0.0872161	0.26	0.001	0.738	0.017	0.016	0.024	0.0391151	0.247	-0.003	0.756	0.019	0.018	0.027
NAG035	43	Rokutsu Jomon	Sintashta_MLBA	Yangshao	0.673565	0.291	0.03	0.678	0.016	0.016	0.021	0.946187	0.283	0.02	0.697	0.018	0.018	0.024
NAG035	44	Rokutsu Jomon	Sintashta_MLBA	Longshan	0.927234	0.285	0.036	0.679	0.015	0.015	0.02	0.996295	0.271	0.029	0.7	0.017	0.017	0.023
NAG035	45	Rokutsu Jomon	Sintashta_MLBA	Miaozigou	0.968098	0.272	0.057	0.671	0.022	0.023	0.031	0.8874	0.235	0.052	0.713	0.027	0.028	0.038
NAG035	46	Rokutsu Jomon	Sintashta_MLBA	Hongshan	0.814097	0.282	0.018	0.7	0.017	0.017	0.024	0.862557	0.268	0.014	0.718	0.018	0.02	0.027
NAG035	47	Rokutsu Jomon	Sintashta_MLBA	Lower Xiajiadian	0.933807	0.297	0.02	0.682	0.016	0.017	0.022	0.987269	0.289	0.019	0.692	0.017	0.019	0.025
NAG035	48	Rokutsu Jomon	Sintashta_MLBA	Upper Xiajiadian	0.709373	0.281	0.016	0.704	0.019	0.02	0.028	0.489034	0.272	-0.01	0.738	0.022	0.024	0.033
NAG035	49	Rokutsu Jomon	Sintashta_MLBA	Hamin	0.787636	0.283	-0.003	0.72	0.02	0.021	0.029	0.987527	0.247	-0.017	0.77	0.024	0.025	0.036
NAG035	50	Rokutsu Jomon	Sintashta_MLBA	Jalainur	0.0862112	0.303	-0.012	0.709	0.022	0.025	0.032	0.0315444	0.269	-0.021	0.752	0.027	0.029	0.04
NAG035	51	Rokutsu Jomon	Sintashta_MLBA	Xianbei	0.312586	0.297	0.001	0.702	0.023	0.027	0.033	0.271195	0.284	0.009	0.707	0.027	0.03	0.039
NAG035	52	Rokutsu Jomon	Sintashta_MLBA	Devil's Gate	0.0896941	0.26	-0.003	0.744	0.017	0.017	0.025	0.0432199	0.247	-0.009	0.762	0.019	0.019	0.028
NAG036	1	Rokutsu Jomon	LBK_EN	NA	1.26318e-243	0.661	0.339	NA	0.018	0.018	NA	3.48687e-194	0.661	0.339	NA	0.02	0.02	NA
NAG036	2	Rokutsu Jomon	Sintashta_MLBA	NA	6.81581e-238	0.66	0.34	NA	0.016	0.016	NA	7.02335e-189	0.659	0.341	NA	0.018	0.018	NA
NAG036	3	Rokutsu Jomon	Yangshao	NA	0.0566458	0.267	0.733	NA	0.015	0.015	NA	0.214447	0.276	0.724	NA	0.017	0.017	NA
NAG036	4	Rokutsu Jomon	Longshan	NA	0.0536483	0.258	0.742	NA	0.015	0.015	NA	0.224986	0.262	0.738	NA	0.018	0.018	NA
NAG036	5	Rokutsu Jomon	Miaozigou	NA	0.456007	0.248	0.752	NA	0.023	0.023	NA	0.312286	0.265	0.735	NA	0.027	0.027	NA
NAG036	6	Rokutsu Jomon	Hongshan	NA	0.740716	0.248	0.752	NA	0.017	0.017	NA	0.675101	0.252	0.748	NA	0.019	0.019	NA
NAG036	7	Rokutsu Jomon	Lower Xiajiadian	NA	0.138584	0.259	0.741	NA	0.017	0.017	NA	0.605357	0.261	0.739	NA	0.019	0.019	NA
NAG036	8	Rokutsu Jomon	Upper Xiajiadian	NA	0.479527	0.242	0.758	NA	0.019	0.019	NA	0.675993	0.255	0.745	NA	0.022	0.022	NA
NAG036	9	Rokutsu Jomon	Hamin	NA	0.280228	0.245	0.755	NA	0.019	0.019	NA	0.504725	0.252	0.748	NA	0.023	0.023	NA
NAG036	10	Rokutsu Jomon	Jalainur	NA	0.0992621	0.276	0.724	NA	0.022	0.022	NA	0.0862193	0.3	0.7	NA	0.025	0.025	NA
NAG036	11	Rokutsu Jomon	Xianbei	NA	0.315873	0.277	0.723	NA	0.022	0.022	NA	0.337266	0.289	0.711	NA	0.027	0.027	NA
NAG036	12	Rokutsu Jomon	Devil's Gate	NA	0.320547	0.224	0.776	NA	0.017	0.017	NA	0.326522	0.234	0.766	NA	0.019	0.019	NA
NAG036	13	LBK_EN	Yangshao	NA	1.57468e-57	0.022	0.978	NA	0.016	0.016	NA	4.6511e-46	0.003	0.997	NA	0.02	0.02	NA
NAG036	14	LBK_EN	Longshan	NA	6.35984e-54	0.037	0.963	NA	0.015	0.015	NA	4.3011e-42	0.031	0.969	NA	0.018	0.018	NA
NAG036	15	LBK_EN	Miaozigou	NA	9.4018e-20	-0.008	1.008	NA	0.029	0.029	NA	2.79133e-16	-0.008	1.008	NA	0.034	0.034	NA
NAG036	16	LBK_EN	Hongshan	NA	1.4111e-38	-0.001	1.001	NA	0.018	0.018	NA	8.38474e-31	-0.009	1.009	NA	0.021	0.021	NA
NAG036	17	LBK_EN	Lower Xiajiadian	NA	1.35026e-44	0.002	0.998	NA	0.02	0.02	NA	1.5018e-32	-0.003	1.003	NA	0.023	0.023	NA
NAG036	18	LBK_EN	Upper Xiajiadian	NA	9.82875e-29	0.017	0.983	NA	0.021	0.021	NA	7.80453e-23	0.009	0.991	NA	0.026	0.026	NA
NAG036	19	LBK_EN	Hamin	NA	1.727e-28	-0.025	1.025	NA	0.024	0.024	NA	1.54456e-20	-0.023	1.023	NA	0.029	0.029	NA
NAG036	20	LBK_EN	Jalainur	NA	2.99776e-26	-0.026	1.026	NA	0.029	0.029	NA	5.53175e-23	-0.069	1.069	NA	0.038	0.038	NA
NAG036	21	LBK_EN	Xianbei	NA	1.19061e-27	0.004	0.996	NA	0.03	0.03	NA	1.94506e-19	-0.028	1.028	NA	0.038	0.038	NA
NAG036	22	LBK_EN	Devil's Gate	NA	1.81417e-30	-0.028	1.028	NA	0.018	0.018	NA	8.02267e-26	-0.023	1.023	NA	0.021	0.021	NA
NAG036	23	Sintashta_MLBA	Yangshao	NA	1.91542e-57	0.027	0.973	NA	0.017	0.017	NA	4.41839e-46	0.007	0.993	NA	0.021	0.021	NA
NAG036	24	Sintashta_MLBA	Longshan	NA	1.07695e-53	0.042	0.958	NA	0.016	0.016	NA	4.55487e-42	0.033	0.967	NA	0.019	0.019	NA
NAG036	25	Sintashta_MLBA	Miaozigou	NA	9.47389e-20	-0.008	1.008	NA	0.03	0.03	NA	2.79186e-16	-0.005	1.005	NA	0.036	0.036	NA
NAG036	26	Sintashta_MLBA	Hongshan	NA	1.38773e-38	-0.003	1.003	NA	0.019	0.019	NA	9.12892e-31	-0.013	1.013	NA	0.022	0.022	NA
NAG036	27	Sintashta_MLBA	Lower Xiajiadian	NA	1.23817e-44	0.006	0.994	NA	0.021	0.021	NA	1.32925e-32	-0.001	1.001	NA	0.024	0.024	NA
NAG036	28	Sintashta_MLBA	Upper Xiajiadian	NA	8.22465e-29	0.012	0.988	NA	0.022	0.022	NA	6.98359e-23	0.002	0.998	NA	0.027	0.027	NA
NAG036	29	Sintashta_MLBA	Hamin	NA	2.30094e-28	-0.032	1.032	NA	0.025	0.025	NA	2.05412e-20	-0.033	1.033	NA	0.031	0.031	NA
NAG036	30	Sintashta_MLBA	Jalainur	NA	4.63631e-26	-0.038	1.038	NA	0.03	0.03	NA	1.35142e-22	-0.088	1.088	NA	0.04	0.04	NA
NAG036	31	Sintashta_MLBA	Xianbei	NA	1.25779e-27	0.005	0.995	NA	0.032	0.032	NA	2.09203e-19	-0.031	1.031	NA	0.04	0.04	NA
NAG036	32	Sintashta_MLBA	Devil's Gate	NA	2.40626e-30	-0.033	1.033	NA	0.019	0.019	NA	1.32509e-25	-0.033	1.033	NA	0.023	0.023	NA
NAG036	33	Rokutsu Jomon	LBK_EN	Yangshao	0.080968	0.265	0.024	0.711	0.015	0.014	0.02	0.175681	0.275	0.016	0.709	0.017	0.017	0.024
NAG036	34	Rokutsu Jomon	LBK_EN	Longshan	0.227939	0.255	0.033	0.713	0.015	0.014	0.02	0.342621	0.26	0.027	0.714	0.018	0.016	0.023
NAG036	35	Rokutsu Jomon	LBK_EN	Miaozigou	0.323332	0.248	0.004	0.748	0.023	0.024	0.032	0.204498	0.265	0	0.735	0.027	0.028	0.037
NAG036	36	Rokutsu Jomon	LBK_EN	Hongshan	0.806359	0.247	0.017	0.735	0.017	0.016	0.022	0.564333	0.252	0.009	0.739	0.019	0.018	0.026
NAG036	37	Rokutsu Jomon	LBK_EN	Lower Xiajiadian	0.0871497	0.259	0.009	0.732	0.017	0.017	0.023	0.456962	0.261	0.003	0.736	0.019	0.019	0.026
NAG036	38	Rokutsu Jomon	LBK_EN	Upper Xiajiadian	0.737047	0.241	0.029	0.73	0.019	0.018	0.025	0.724178	0.254	0.024	0.723	0.022	0.021	0.03
NAG036	39	Rokutsu Jomon	LBK_EN	Hamin	0.198334	0.245	0.011	0.745	0.019	0.019	0.027	0.425545	0.252	0.016	0.732	0.022	0.023	0.032
NAG036	40	Rokutsu Jomon	LBK_EN	Jalainur	0.0586797	0.276	-0.008	0.732	0.022	0.023	0.032	0.0673897	0.3	-0.026	0.725	0.025	0.029	0.039
NAG036	41	Rokutsu Jomon	LBK_EN	Xianbei	0.241159	0.275	0.017	0.708	0.022	0.024	0.031	0.228716	0.29	-0.007	0.717	0.027	0.03	0.038
NAG036	42	Rokutsu Jomon	LBK_EN	Devil's Gate	0.209873	0.224	-0.001	0.777	0.017	0.016	0.024	0.229664	0.234	-0.007	0.773	0.019	0.019	0.027
NAG036	43	Rokutsu Jomon	Sintashta_MLBA	Yangshao	0.116095	0.265	0.028	0.706	0.015	0.015	0.021	0.208476	0.275	0.02	0.705	0.017	0.018	0.024
NAG036	44	Rokutsu Jomon	Sintashta_MLBA	Longshan	0.327976	0.254	0.037	0.709	0.015	0.014	0.02	0.388758	0.26	0.029	0.711	0.018	0.017	0.023
NAG036	45	Rokutsu Jomon	Sintashta_MLBA	Miaozigou	0.331365	0.248	0.008	0.744	0.023	0.025	0.033	0.204913	0.265	0.005	0.731	0.027	0.029	0.038
NAG036	46	Rokutsu Jomon	Sintashta_MLBA	Hongshan	0.829902	0.247	0.019	0.734	0.017	0.016	0.023	0.562958	0.252	0.009	0.739	0.019	0.019	0.027
NAG036	47	Rokutsu Jomon	Sintashta_MLBA	Lower Xiajiadian	0.101259	0.259	0.014	0.727	0.017	0.017	0.023	0.469509	0.261	0.007	0.733	0.019	0.02	0.027
NAG036	48	Rokutsu Jomon	Sintashta_MLBA	Upper Xiajiadian	0.735489	0.242	0.03	0.728	0.019	0.018	0.026	0.719169	0.254	0.024	0.722	0.022	0.022	0.031
NAG036	49	Rokutsu Jomon	Sintashta_MLBA	Hamin	0.193496	0.245	0.009	0.746	0.019	0.02	0.028	0.409113	0.252	0.014	0.734	0.022	0.024	0.033
NAG036	50	Rokutsu Jomon	Sintashta_MLBA	Jalainur	0.0628966	0.276	-0.013	0.737	0.022	0.024	0.032	0.0778204	0.3	-0.033	0.733	0.026	0.03	0.04
NAG036	51	Rokutsu Jomon	Sintashta_MLBA	Xianbei	0.267774	0.275	0.022	0.703	0.022	0.025	0.032	0.225099	0.289	-0.004	0.715	0.027	0.031	0.039
NAG036	52	Rokutsu Jomon	Sintashta_MLBA	Devil's Gate	0.209491	0.224	-0.001	0.778	0.017	0.016	0.024	0.238637	0.233	-0.01	0.776	0.019	0.019	0.027
NAG037	1	Rokutsu Jomon	LBK_EN	NA	0.384407	0.99	0.01	NA	0.034	0.034	NA	0.864818	1.02	-0.02	NA	0.051	0.051	NA
NAG037	2	Rokutsu Jomon	Sintashta_MLBA	NA	0.380603	0.989	0.011	NA	0.035	0.035	NA	0.857393	1.017	-0.017	NA	0.054	0.054	NA
NAG037	3	Rokutsu Jomon	Yangshao	NA	0.603394	0.94	0.06	NA	0.046	0.046	NA	0.856404	1.004	-0.004	NA	0.071	0.071	NA
NAG037	4	Rokutsu Jomon	Longshan	NA	0.605255	0.937	0.063	NA	0.047	0.047	NA	0.84304	1	0	NA	0.077	0.077	NA
NAG037	5	Rokutsu Jomon	Miaozigou	NA	0.676555	0.904	0.096	NA	0.069	0.069	NA	0.691921	1.018	-0.018	NA	0.116	0.116	NA
NAG037	6	Rokutsu Jomon	Hongshan	NA	0.593428	0.938	0.062	NA	0.047	0.047	NA	0.840211	0.993	0.007	NA	0.079	0.079	NA
NAG037	7	Rokutsu Jomon	Lower Xiajiadian	NA	0.519198	0.93	0.07	NA	0.049	0.049	NA	0.808009	0.999	0.001	NA	0.071	0.071	NA
NAG037	8	Rokutsu Jomon	Upper Xiajiadian	NA	0.144926	0.998	0.002	NA	0.056	0.056	NA	0.482014	1.097	-0.097	NA	0.085	0.085	NA
NAG037	9	Rokutsu Jomon	Hamin	NA	0.0899368	0.923	0.077	NA	0.064	0.064	NA	0.859653	1.011	-0.011	NA	0.091	0.091	NA
NAG037	10	Rokutsu Jomon	Jalainur	NA	0.629038	0.915	0.085	NA	0.07	0.07	NA	0.480548	1.001	-0.001	NA	0.129	0.129	NA
NAG037	11	Rokutsu Jomon	Xianbei	NA	0.613247	0.849	0.151	NA	0.087	0.087	NA	0.195857	0.931	0.069	NA	0.243	0.243	NA
NAG037	12	Rokutsu Jomon	Devil's Gate	NA	0.555077	0.939	0.061	NA	0.051	0.051	NA	0.848835	1.011	-0.011	NA	0.077	0.077	NA
NAG037	13	LBK_EN	Yangshao	NA	1.40546e-54	-0.303	1.303	NA	0.102	0.102	NA	2.42582e-25	-0.338	1.338	NA	0.171	0.171	NA
NAG037	14	LBK_EN	Longshan	NA	1.43795e-73	-0.098	1.098	NA	0.098	0.098	NA	3.75783e-29	-0.069	1.069	NA	0.131	0.131	NA
NAG037	15	LBK_EN	Miaozigou	NA	5.65104e-19	-0.388	1.388	NA	0.258	0.258	NA	5.86079e-07	-0.809	1.809	NA	0.582	0.582	NA
NAG037	16	LBK_EN	Hongshan	NA	3.41602e-54	-0.326	1.326	NA	0.144	0.144	NA	4.328e-18	-0.308	1.308	NA	0.174	0.174	NA
NAG037	17	LBK_EN	Lower Xiajiadian	NA	6.11403e-41	-0.598	1.598	NA	0.186	0.186	NA	4.32509e-18	-0.558	1.558	NA	0.233	0.233	NA
NAG037	18	LBK_EN	Upper Xiajiadian	NA	1.25759e-33	-0.89	1.89	NA	0.432	0.432	NA	1.5675e-13	-1.16	2.16	NA	0.578	0.578	NA
NAG037	19	LBK_EN	Hamin	NA	2.96337e-21	-0.552	1.552	NA	0.177	0.177	NA	1.56248e-09	-0.655	1.655	NA	0.314	0.314	NA
NAG037	20	LBK_EN	Jalainur	NA	1.17471e-13	-0.653	1.653	NA	0.295	0.295	NA	3.52282e-06	-0.24	1.24	NA	0.358	0.358	NA
NAG037	21	LBK_EN	Xianbei	NA	4.98561e-09	-0.466	1.466	NA	0.218	0.218	NA	0.00030511	-0.149	1.149	NA	0.186	0.186	NA
NAG037	22	LBK_EN	Devil's Gate	NA	3.95244e-42	-0.431	1.431	NA	0.118	0.118	NA	7.31097e-20	-0.358	1.358	NA	0.152	0.152	NA
NAG037	23	Sintashta_MLBA	Yangshao	NA	1.90701e-54	-0.343	1.343	NA	0.125	0.125	NA	4.57757e-25	-0.424	1.424	NA	0.22	0.22	NA
NAG037	24	Sintashta_MLBA	Longshan	NA	8.80605e-74	-0.067	1.067	NA	0.109	0.109	NA	3.17897e-29	-0.05	1.05	NA	0.148	0.148	NA
NAG037	25	Sintashta_MLBA	Miaozigou	NA	8.19215e-19	-0.411	1.411	NA	0.285	0.285	NA	6.23012e-07	-0.949	1.949	NA	0.718	0.718	NA
NAG037	26	Sintashta_MLBA	Hongshan	NA	7.15842e-54	-0.387	1.387	NA	0.194	0.194	NA	4.23889e-18	-0.342	1.342	NA	0.206	0.206	NA
NAG037	27	Sintashta_MLBA	Lower Xiajiadian	NA	7.51088e-41	-0.721	1.721	NA	0.259	0.259	NA	6.83187e-18	-0.656	1.656	NA	0.295	0.295	NA
NAG037	28	Sintashta_MLBA	Upper Xiajiadian	NA	4.04145e-33	-0.956	1.956	NA	0.421	0.421	NA	1.80849e-13	-1.159	2.159	NA	0.533	0.533	NA
NAG037	29	Sintashta_MLBA	Hamin	NA	5.64136e-20	-0.693	1.693	NA	0.216	0.216	NA	1.10688e-08	-0.954	1.954	NA	0.47	0.47	NA
NAG037	30	Sintashta_MLBA	Jalainur	NA	1.26371e-12	-0.792	1.792	NA	0.307	0.307	NA	3.27422e-06	-0.23	1.23	NA	0.35	0.35	NA
NAG037	31	Sintashta_MLBA	Xianbei	NA	7.68425e-09	-0.524	1.524	NA	0.239	0.239	NA	0.000394805	-0.223	1.223	NA	0.237	0.237	NA
NAG037	32	Sintashta_MLBA	Devil's Gate	NA	4.65446e-42	-0.476	1.476	NA	0.137	0.137	NA	8.33226e-20	-0.416	1.416	NA	0.185	0.185	NA
NAG037	33	Rokutsu Jomon	LBK_EN	Yangshao	0.514444	0.942	-0.024	0.082	0.047	0.043	0.059	0.772608	1.006	-0.022	0.016	0.072	0.062	0.087
NAG037	34	Rokutsu Jomon	LBK_EN	Longshan	0.527342	0.938	-0.026	0.088	0.047	0.042	0.06	0.768197	1.003	-0.026	0.024	0.077	0.06	0.091
NAG037	35	Rokutsu Jomon	LBK_EN	Miaozigou	0.55868	0.899	0.026	0.075	0.069	0.066	0.091	0.576327	1.019	0.037	-0.056	0.116	0.095	0.161
NAG037	36	Rokutsu Jomon	LBK_EN	Hongshan	0.534744	0.938	-0.032	0.093	0.047	0.044	0.063	0.76303	0.992	-0.029	0.037	0.078	0.065	0.1
NAG037	37	Rokutsu Jomon	LBK_EN	Lower Xiajiadian	0.428591	0.929	-0.028	0.099	0.049	0.049	0.068	0.721847	0.999	-0.032	0.033	0.071	0.073	0.099
NAG037	38	Rokutsu Jomon	LBK_EN	Upper Xiajiadian	0.138562	0.991	0.062	-0.053	0.056	0.055	0.077	0.462079	1.092	0.078	-0.17	0.085	0.084	0.118
NAG037	39	Rokutsu Jomon	LBK_EN	Hamin	0.0627323	0.924	-0.04	0.116	0.064	0.056	0.085	0.791962	1.008	0.044	-0.052	0.091	0.092	0.127
NAG037	40	Rokutsu Jomon	LBK_EN	Jalainur	0.499632	0.916	0.025	0.059	0.07	0.078	0.112	0.577064	0.986	0.132	-0.118	0.124	0.11	0.164
NAG037	41	Rokutsu Jomon	LBK_EN	Xianbei	0.58735	0.845	-0.066	0.22	0.086	0.082	0.123	0.140614	0.914	-0.063	0.149	0.228	0.111	0.283
NAG037	42	Rokutsu Jomon	LBK_EN	Devil's Gate	0.47256	0.937	-0.027	0.09	0.051	0.045	0.068	0.76503	1.011	-0.024	0.013	0.077	0.063	0.095
NAG037	43	Rokutsu Jomon	Sintashta_MLBA	Yangshao	0.498372	0.942	-0.025	0.083	0.047	0.045	0.061	0.762408	1.006	-0.019	0.014	0.072	0.068	0.09
NAG037	44	Rokutsu Jomon	Sintashta_MLBA	Longshan	0.511661	0.938	-0.027	0.089	0.047	0.044	0.061	0.75596	1.002	-0.024	0.022	0.077	0.066	0.094
NAG037	45	Rokutsu Jomon	Sintashta_MLBA	Miaozigou	0.548439	0.899	0.022	0.079	0.069	0.071	0.093	0.58154	1.018	0.045	-0.062	0.116	0.108	0.166
NAG037	46	Rokutsu Jomon	Sintashta_MLBA	Hongshan	0.514851	0.939	-0.033	0.094	0.047	0.047	0.065	0.749055	0.992	-0.025	0.033	0.078	0.072	0.105
NAG037	47	Rokutsu Jomon	Sintashta_MLBA	Lower Xiajiadian	0.417676	0.93	-0.029	0.1	0.048	0.051	0.07	0.712555	0.999	-0.03	0.032	0.071	0.08	0.104
NAG037	48	Rokutsu Jomon	Sintashta_MLBA	Upper Xiajiadian	0.138899	0.992	0.06	-0.052	0.056	0.058	0.078	0.476776	1.091	0.089	-0.18	0.086	0.09	0.123
NAG037	49	Rokutsu Jomon	Sintashta_MLBA	Hamin	0.0583715	0.923	-0.039	0.117	0.064	0.061	0.09	0.811267	1.008	0.061	-0.069	0.091	0.105	0.138
NAG037	50	Rokutsu Jomon	Sintashta_MLBA	Jalainur	0.507908	0.919	0.027	0.054	0.071	0.082	0.119	0.623378	0.985	0.148	-0.133	0.124	0.113	0.166
NAG037	51	Rokutsu Jomon	Sintashta_MLBA	Xianbei	0.588718	0.846	-0.075	0.229	0.086	0.087	0.127	0.131255	0.911	-0.055	0.144	0.244	0.135	0.328
NAG037	52	Rokutsu Jomon	Sintashta_MLBA	Devil's Gate	0.45813	0.937	-0.029	0.091	0.051	0.047	0.07	0.753662	1.011	-0.02	0.01	0.077	0.07	0.099
NAG038	1	Rokutsu Jomon	LBK_EN	NA	0.403133	0.967	0.033	NA	0.01	0.01	NA	0.357792	0.962	0.038	NA	0.011	0.011	NA
NAG038	2	Rokutsu Jomon	Sintashta_MLBA	NA	0.416853	0.967	0.033	NA	0.01	0.01	NA	0.43788	0.96	0.04	NA	0.011	0.011	NA
NAG038	3	Rokutsu Jomon	Yangshao	NA	0.955088	0.947	0.053	NA	0.013	0.013	NA	0.702375	0.943	0.057	NA	0.015	0.015	NA
NAG038	4	Rokutsu Jomon	Longshan	NA	0.929682	0.947	0.053	NA	0.014	0.014	NA	0.695011	0.943	0.057	NA	0.015	0.015	NA
NAG038	5	Rokutsu Jomon	Miaozigou	NA	0.818733	0.942	0.058	NA	0.017	0.017	NA	0.734501	0.939	0.061	NA	0.018	0.018	NA
NAG038	6	Rokutsu Jomon	Hongshan	NA	0.933846	0.946	0.054	NA	0.014	0.014	NA	0.766677	0.941	0.059	NA	0.015	0.015	NA
NAG038	7	Rokutsu Jomon	Lower Xiajiadian	NA	0.9319	0.945	0.055	NA	0.014	0.014	NA	0.663073	0.945	0.055	NA	0.015	0.015	NA
NAG038	8	Rokutsu Jomon	Upper Xiajiadian	NA	0.597069	0.946	0.054	NA	0.015	0.015	NA	0.49411	0.943	0.057	NA	0.017	0.017	NA
NAG038	9	Rokutsu Jomon	Hamin	NA	0.908055	0.943	0.057	NA	0.015	0.015	NA	0.869614	0.931	0.069	NA	0.017	0.017	NA
NAG038	10	Rokutsu Jomon	Jalainur	NA	0.973999	0.947	0.053	NA	0.017	0.017	NA	0.946601	0.947	0.053	NA	0.018	0.018	NA
NAG038	11	Rokutsu Jomon	Xianbei	NA	0.897753	0.955	0.045	NA	0.018	0.018	NA	0.811599	0.942	0.058	NA	0.02	0.02	NA
NAG038	12	Rokutsu Jomon	Devil's Gate	NA	0.944362	0.945	0.055	NA	0.014	0.014	NA	0.834534	0.938	0.062	NA	0.015	0.015	NA
NAG038	13	LBK_EN	Yangshao	NA	0	-0.148	1.148	NA	0.029	0.029	NA	0	-0.138	1.138	NA	0.035	0.035	NA
NAG038	14	LBK_EN	Longshan	NA	0	-0.078	1.078	NA	0.023	0.023	NA	0	-0.036	1.036	NA	0.026	0.026	NA
NAG038	15	LBK_EN	Miaozigou	NA	1.67897e-296	-0.392	1.392	NA	0.06	0.06	NA	7.579e-241	-0.44	1.44	NA	0.08	0.08	NA
NAG038	16	LBK_EN	Hongshan	NA	0	-0.4	1.4	NA	0.051	0.051	NA	0	-0.374	1.374	NA	0.053	0.053	NA
NAG038	17	LBK_EN	Lower Xiajiadian	NA	0	-0.241	1.241	NA	0.04	0.04	NA	0	-0.228	1.228	NA	0.047	0.047	NA
NAG038	18	LBK_EN	Upper Xiajiadian	NA	0	-0.36	1.36	NA	0.047	0.047	NA	0	-0.381	1.381	NA	0.068	0.068	NA
NAG038	19	LBK_EN	Hamin	NA	0	-0.619	1.619	NA	0.068	0.068	NA	1.39115e-286	-0.684	1.684	NA	0.079	0.079	NA
NAG038	20	LBK_EN	Jalainur	NA	0	-0.511	1.511	NA	0.091	0.091	NA	1.78918e-266	-0.598	1.598	NA	0.111	0.111	NA
NAG038	21	LBK_EN	Xianbei	NA	2.01705e-290	-0.73	1.73	NA	0.096	0.096	NA	5.47018e-241	-0.842	1.842	NA	0.141	0.141	NA
NAG038	22	LBK_EN	Devil's Gate	NA	0	-0.281	1.281	NA	0.036	0.036	NA	0	-0.258	1.258	NA	0.041	0.041	NA
NAG038	23	Sintashta_MLBA	Yangshao	NA	0	-0.178	1.178	NA	0.034	0.034	NA	0	-0.162	1.162	NA	0.039	0.039	NA
NAG038	24	Sintashta_MLBA	Longshan	NA	0	-0.08	1.08	NA	0.025	0.025	NA	0	-0.04	1.04	NA	0.028	0.028	NA
NAG038	25	Sintashta_MLBA	Miaozigou	NA	6.81967e-294	-0.446	1.446	NA	0.069	0.069	NA	1.1162e-238	-0.481	1.481	NA	0.084	0.084	NA
NAG038	26	Sintashta_MLBA	Hongshan	NA	0	-0.47	1.47	NA	0.06	0.06	NA	0	-0.421	1.421	NA	0.06	0.06	NA
NAG038	27	Sintashta_MLBA	Lower Xiajiadian	NA	0	-0.292	1.292	NA	0.05	0.05	NA	0	-0.271	1.271	NA	0.058	0.058	NA
NAG038	28	Sintashta_MLBA	Upper Xiajiadian	NA	0	-0.402	1.402	NA	0.049	0.049	NA	0	-0.402	1.402	NA	0.065	0.065	NA
NAG038	29	Sintashta_MLBA	Hamin	NA	0	-0.75	1.75	NA	0.081	0.081	NA	1.36425e-276	-0.825	1.825	NA	0.094	0.094	NA
NAG038	30	Sintashta_MLBA	Jalainur	NA	0	-0.692	1.692	NA	0.118	0.118	NA	6.3508e-258	-0.707	1.707	NA	0.118	0.118	NA
NAG038	31	Sintashta_MLBA	Xianbei	NA	6.80894e-283	-0.792	1.792	NA	0.096	0.096	NA	7.41369e-232	-0.952	1.952	NA	0.145	0.145	NA
NAG038	32	Sintashta_MLBA	Devil's Gate	NA	0	-0.354	1.354	NA	0.045	0.045	NA	0	-0.319	1.319	NA	0.048	0.048	NA
NAG038	33	Rokutsu Jomon	LBK_EN	Yangshao	0.997379	0.944	0.014	0.041	0.014	0.013	0.018	0.87219	0.938	0.02	0.041	0.015	0.014	0.019
NAG038	34	Rokutsu Jomon	LBK_EN	Longshan	0.995872	0.944	0.016	0.041	0.014	0.013	0.018	0.902169	0.938	0.021	0.041	0.015	0.014	0.019
NAG038	35	Rokutsu Jomon	LBK_EN	Miaozigou	0.820935	0.938	0.015	0.046	0.017	0.017	0.022	0.594208	0.937	0.003	0.059	0.019	0.019	0.024
NAG038	36	Rokutsu Jomon	LBK_EN	Hongshan	0.993248	0.943	0.015	0.042	0.014	0.013	0.018	0.945485	0.938	0.02	0.043	0.015	0.014	0.019
NAG038	37	Rokutsu Jomon	LBK_EN	Lower Xiajiadian	0.99798	0.942	0.016	0.042	0.014	0.013	0.018	0.792588	0.941	0.019	0.04	0.015	0.014	0.019
NAG038	38	Rokutsu Jomon	LBK_EN	Upper Xiajiadian	0.936822	0.942	0.025	0.033	0.015	0.014	0.02	0.943536	0.938	0.031	0.032	0.017	0.015	0.021
NAG038	39	Rokutsu Jomon	LBK_EN	Hamin	0.822538	0.941	0.005	0.054	0.015	0.015	0.021	0.800825	0.929	0.009	0.062	0.017	0.016	0.023
NAG038	40	Rokutsu Jomon	LBK_EN	Jalainur	0.960964	0.945	0.01	0.045	0.017	0.017	0.023	0.886335	0.945	0.006	0.049	0.018	0.019	0.025
NAG038	41	Rokutsu Jomon	LBK_EN	Xianbei	0.924678	0.954	0.017	0.029	0.018	0.018	0.025	0.763536	0.941	0.015	0.044	0.02	0.02	0.028
NAG038	42	Rokutsu Jomon	LBK_EN	Devil's Gate	0.988982	0.943	0.014	0.043	0.014	0.013	0.019	0.957255	0.935	0.019	0.046	0.015	0.014	0.02
NAG038	43	Rokutsu Jomon	Sintashta_MLBA	Yangshao	0.995055	0.944	0.015	0.041	0.014	0.013	0.018	0.9021	0.938	0.022	0.04	0.015	0.014	0.019
NAG038	44	Rokutsu Jomon	Sintashta_MLBA	Longshan	0.992113	0.944	0.016	0.041	0.014	0.013	0.018	0.930419	0.938	0.023	0.039	0.015	0.014	0.019
NAG038	45	Rokutsu Jomon	Sintashta_MLBA	Miaozigou	0.785203	0.939	0.014	0.048	0.017	0.017	0.023	0.59187	0.938	0.001	0.061	0.019	0.019	0.025
NAG038	46	Rokutsu Jomon	Sintashta_MLBA	Hongshan	0.987193	0.944	0.015	0.042	0.014	0.013	0.018	0.960987	0.938	0.021	0.041	0.015	0.014	0.019
NAG038	47	Rokutsu Jomon	Sintashta_MLBA	Lower Xiajiadian	0.995316	0.942	0.016	0.042	0.014	0.014	0.018	0.831478	0.941	0.021	0.038	0.015	0.014	0.019
NAG038	48	Rokutsu Jomon	Sintashta_MLBA	Upper Xiajiadian	0.89616	0.942	0.025	0.033	0.015	0.014	0.02	0.965104	0.938	0.033	0.03	0.017	0.016	0.022
NAG038	49	Rokutsu Jomon	Sintashta_MLBA	Hamin	0.815627	0.941	0.003	0.055	0.015	0.016	0.021	0.802604	0.929	0.01	0.062	0.017	0.017	0.023
NAG038	50	Rokutsu Jomon	Sintashta_MLBA	Jalainur	0.961831	0.945	0.01	0.044	0.017	0.018	0.024	0.886524	0.945	0.006	0.049	0.018	0.02	0.026
NAG038	51	Rokutsu Jomon	Sintashta_MLBA	Xianbei	0.911775	0.954	0.017	0.029	0.018	0.018	0.026	0.794737	0.941	0.018	0.041	0.02	0.021	0.029
NAG038	52	Rokutsu Jomon	Sintashta_MLBA	Devil's Gate	0.981529	0.943	0.014	0.043	0.014	0.014	0.02	0.970137	0.935	0.02	0.045	0.015	0.015	0.021
NAG039	1	Rokutsu Jomon	LBK_EN	NA	3.30512e-304	0.698	0.302	NA	0.014	0.014	NA	3.30512e-304	0.698	0.302	NA	0.014	0.014	NA
NAG039	2	Rokutsu Jomon	Sintashta_MLBA	NA	1.12539e-292	0.678	0.322	NA	0.015	0.015	NA	1.12539e-292	0.678	0.322	NA	0.015	0.015	NA
NAG039	3	Rokutsu Jomon	Yangshao	NA	0.0294167	0.247	0.753	NA	0.014	0.014	NA	0.0294167	0.247	0.753	NA	0.014	0.014	NA
NAG039	4	Rokutsu Jomon	Longshan	NA	0.178383	0.242	0.758	NA	0.013	0.013	NA	0.178383	0.242	0.758	NA	0.013	0.013	NA
NAG039	5	Rokutsu Jomon	Miaozigou	NA	0.758708	0.25	0.75	NA	0.017	0.017	NA	0.758708	0.25	0.75	NA	0.017	0.017	NA
NAG039	6	Rokutsu Jomon	Hongshan	NA	0.394241	0.243	0.757	NA	0.015	0.015	NA	0.394241	0.243	0.757	NA	0.015	0.015	NA
NAG039	7	Rokutsu Jomon	Lower Xiajiadian	NA	0.142018	0.254	0.746	NA	0.013	0.013	NA	0.142018	0.254	0.746	NA	0.013	0.013	NA
NAG039	8	Rokutsu Jomon	Upper Xiajiadian	NA	0.418656	0.227	0.773	NA	0.015	0.015	NA	0.418656	0.227	0.773	NA	0.015	0.015	NA
NAG039	9	Rokutsu Jomon	Hamin	NA	0.0216744	0.235	0.765	NA	0.016	0.016	NA	0.0216744	0.235	0.765	NA	0.016	0.016	NA
NAG039	10	Rokutsu Jomon	Jalainur	NA	0.100168	0.246	0.754	NA	0.017	0.017	NA	0.100168	0.246	0.754	NA	0.017	0.017	NA
NAG039	11	Rokutsu Jomon	Xianbei	NA	0.414321	0.247	0.753	NA	0.017	0.017	NA	0.414321	0.247	0.753	NA	0.017	0.017	NA
NAG039	12	Rokutsu Jomon	Devil's Gate	NA	0.0124966	0.217	0.783	NA	0.015	0.015	NA	0.0124966	0.217	0.783	NA	0.015	0.015	NA
NAG039	13	LBK_EN	Yangshao	NA	1.48167e-64	0.003	0.997	NA	0.014	0.014	NA	1.48167e-64	0.003	0.997	NA	0.014	0.014	NA
NAG039	14	LBK_EN	Longshan	NA	1.93695e-66	0.01	0.99	NA	0.013	0.013	NA	1.93695e-66	0.01	0.99	NA	0.013	0.013	NA
NAG039	15	LBK_EN	Miaozigou	NA	3.76038e-36	-0.001	1.001	NA	0.021	0.021	NA	3.76038e-36	-0.001	1.001	NA	0.021	0.021	NA
NAG039	16	LBK_EN	Hongshan	NA	2.17073e-50	-0.02	1.02	NA	0.016	0.016	NA	2.17073e-50	-0.02	1.02	NA	0.016	0.016	NA
NAG039	17	LBK_EN	Lower Xiajiadian	NA	2.88128e-68	-0.007	1.007	NA	0.016	0.016	NA	2.88128e-68	-0.007	1.007	NA	0.016	0.016	NA
NAG039	18	LBK_EN	Upper Xiajiadian	NA	1.92491e-40	-0.033	1.033	NA	0.018	0.018	NA	1.92491e-40	-0.033	1.033	NA	0.018	0.018	NA
NAG039	19	LBK_EN	Hamin	NA	2.81338e-36	-0.059	1.059	NA	0.019	0.019	NA	2.81338e-36	-0.059	1.059	NA	0.019	0.019	NA
NAG039	20	LBK_EN	Jalainur	NA	6.46682e-40	-0.024	1.024	NA	0.02	0.02	NA	6.46682e-40	-0.024	1.024	NA	0.02	0.02	NA
NAG039	21	LBK_EN	Xianbei	NA	2.81018e-35	-0.053	1.053	NA	0.02	0.02	NA	2.81018e-35	-0.053	1.053	NA	0.02	0.02	NA
NAG039	22	LBK_EN	Devil's Gate	NA	5.88553e-40	-0.057	1.057	NA	0.016	0.016	NA	5.88553e-40	-0.057	1.057	NA	0.016	0.016	NA
NAG039	23	Sintashta_MLBA	Yangshao	NA	1.05315e-64	0.003	0.997	NA	0.015	0.015	NA	1.05315e-64	0.003	0.997	NA	0.015	0.015	NA
NAG039	24	Sintashta_MLBA	Longshan	NA	1.4585e-66	0.011	0.989	NA	0.013	0.013	NA	1.4585e-66	0.011	0.989	NA	0.013	0.013	NA
NAG039	25	Sintashta_MLBA	Miaozigou	NA	3.06726e-36	-0.006	1.006	NA	0.022	0.022	NA	3.06726e-36	-0.006	1.006	NA	0.022	0.022	NA
NAG039	26	Sintashta_MLBA	Hongshan	NA	2.83425e-50	-0.025	1.025	NA	0.017	0.017	NA	2.83425e-50	-0.025	1.025	NA	0.017	0.017	NA
NAG039	27	Sintashta_MLBA	Lower Xiajiadian	NA	2.16951e-68	-0.006	1.006	NA	0.016	0.016	NA	2.16951e-68	-0.006	1.006	NA	0.016	0.016	NA
NAG039	28	Sintashta_MLBA	Upper Xiajiadian	NA	3.49753e-40	-0.04	1.04	NA	0.019	0.019	NA	3.49753e-40	-0.04	1.04	NA	0.019	0.019	NA
NAG039	29	Sintashta_MLBA	Hamin	NA	2.00649e-35	-0.073	1.073	NA	0.02	0.02	NA	2.00649e-35	-0.073	1.073	NA	0.02	0.02	NA
NAG039	30	Sintashta_MLBA	Jalainur	NA	1.25479e-39	-0.036	1.036	NA	0.021	0.021	NA	1.25479e-39	-0.036	1.036	NA	0.021	0.021	NA
NAG039	31	Sintashta_MLBA	Xianbei	NA	8.37103e-35	-0.063	1.063	NA	0.021	0.021	NA	8.37103e-35	-0.063	1.063	NA	0.021	0.021	NA
NAG039	32	Sintashta_MLBA	Devil's Gate	NA	6.16454e-39	-0.07	1.07	NA	0.017	0.017	NA	6.16454e-39	-0.07	1.07	NA	0.017	0.017	NA
NAG039	33	Rokutsu Jomon	LBK_EN	Yangshao	0.0162807	0.247	-0.006	0.759	0.014	0.013	0.018	0.0162807	0.247	-0.006	0.759	0.014	0.013	0.018
NAG039	34	Rokutsu Jomon	LBK_EN	Longshan	0.10579	0.242	0	0.758	0.013	0.012	0.017	0.10579	0.242	0	0.758	0.013	0.012	0.017
NAG039	35	Rokutsu Jomon	LBK_EN	Miaozigou	0.633349	0.25	-0.004	0.754	0.017	0.018	0.023	0.633349	0.25	-0.004	0.754	0.017	0.018	0.023
NAG039	36	Rokutsu Jomon	LBK_EN	Hongshan	0.346876	0.243	-0.011	0.768	0.015	0.014	0.02	0.346876	0.243	-0.011	0.768	0.015	0.014	0.02
NAG039	37	Rokutsu Jomon	LBK_EN	Lower Xiajiadian	0.111766	0.255	-0.011	0.757	0.013	0.014	0.019	0.111766	0.255	-0.011	0.757	0.013	0.014	0.019
NAG039	38	Rokutsu Jomon	LBK_EN	Upper Xiajiadian	0.519006	0.227	-0.02	0.793	0.015	0.016	0.022	0.519006	0.227	-0.02	0.793	0.015	0.016	0.022
NAG039	39	Rokutsu Jomon	LBK_EN	Hamin	0.284247	0.237	-0.045	0.807	0.016	0.016	0.023	0.284247	0.237	-0.045	0.807	0.016	0.016	0.023
NAG039	40	Rokutsu Jomon	LBK_EN	Jalainur	0.128464	0.248	-0.024	0.776	0.017	0.017	0.023	0.128464	0.248	-0.024	0.776	0.017	0.017	0.023
NAG039	41	Rokutsu Jomon	LBK_EN	Xianbei	0.883931	0.247	-0.034	0.787	0.017	0.018	0.025	0.883931	0.247	-0.034	0.787	0.017	0.018	0.025
NAG039	42	Rokutsu Jomon	LBK_EN	Devil's Gate	0.0460034	0.215	-0.03	0.814	0.015	0.014	0.021	0.0460034	0.215	-0.03	0.814	0.015	0.014	0.021
NAG039	43	Rokutsu Jomon	Sintashta_MLBA	Yangshao	0.0154477	0.247	-0.005	0.758	0.014	0.013	0.018	0.0154477	0.247	-0.005	0.758	0.014	0.013	0.018
NAG039	44	Rokutsu Jomon	Sintashta_MLBA	Longshan	0.105697	0.242	0.002	0.756	0.013	0.013	0.018	0.105697	0.242	0.002	0.756	0.013	0.013	0.018
NAG039	45	Rokutsu Jomon	Sintashta_MLBA	Miaozigou	0.647785	0.251	-0.006	0.756	0.017	0.019	0.024	0.647785	0.251	-0.006	0.756	0.017	0.019	0.024
NAG039	46	Rokutsu Jomon	Sintashta_MLBA	Hongshan	0.376241	0.243	-0.013	0.77	0.015	0.014	0.02	0.376241	0.243	-0.013	0.77	0.015	0.014	0.02
NAG039	47	Rokutsu Jomon	Sintashta_MLBA	Lower Xiajiadian	0.101526	0.254	-0.009	0.755	0.013	0.014	0.019	0.101526	0.254	-0.009	0.755	0.013	0.014	0.019
NAG039	48	Rokutsu Jomon	Sintashta_MLBA	Upper Xiajiadian	0.580364	0.227	-0.023	0.796	0.015	0.016	0.022	0.580364	0.227	-0.023	0.796	0.015	0.016	0.022
NAG039	49	Rokutsu Jomon	Sintashta_MLBA	Hamin	0.459388	0.237	-0.051	0.814	0.016	0.017	0.024	0.459388	0.237	-0.051	0.814	0.016	0.017	0.024
NAG039	50	Rokutsu Jomon	Sintashta_MLBA	Jalainur	0.172269	0.248	-0.029	0.781	0.017	0.018	0.024	0.172269	0.248	-0.029	0.781	0.017	0.018	0.024
NAG039	51	Rokutsu Jomon	Sintashta_MLBA	Xianbei	0.93431	0.246	-0.036	0.79	0.017	0.018	0.025	0.93431	0.246	-0.036	0.79	0.017	0.018	0.025
NAG039	52	Rokutsu Jomon	Sintashta_MLBA	Devil's Gate	0.086729	0.215	-0.036	0.821	0.015	0.015	0.022	0.086729	0.215	-0.036	0.821	0.015	0.015	0.022
YAK002	1	Rokutsu Jomon	LBK_EN	NA	4.75058e-46	0.396	0.604	NA	0.044	0.044	NA	8.25576e-08	0.298	0.702	NA	0.081	0.081	NA
YAK002	2	Rokutsu Jomon	Sintashta_MLBA	NA	5.45303e-45	0.419	0.581	NA	0.04	0.04	NA	1.50359e-07	0.307	0.693	NA	0.078	0.078	NA
YAK002	3	Rokutsu Jomon	Yangshao	NA	0.189284	0.104	0.896	NA	0.037	0.037	NA	0.0378061	0.013	0.987	NA	0.085	0.085	NA
YAK002	4	Rokutsu Jomon	Longshan	NA	0.306186	0.1	0.9	NA	0.036	0.036	NA	0.0194813	0	1	NA	0.085	0.085	NA
YAK002	5	Rokutsu Jomon	Miaozigou	NA	0.115964	0.297	0.703	NA	0.061	0.061	NA	0.40287	0.219	0.781	NA	0.131	0.131	NA
YAK002	6	Rokutsu Jomon	Hongshan	NA	0.848812	0.071	0.929	NA	0.043	0.043	NA	0.612928	-0.046	1.046	NA	0.091	0.091	NA
YAK002	7	Rokutsu Jomon	Lower Xiajiadian	NA	0.15467	0.085	0.915	NA	0.043	0.043	NA	0.0187872	0.026	0.974	NA	0.104	0.104	NA
YAK002	8	Rokutsu Jomon	Upper Xiajiadian	NA	0.636951	0.115	0.885	NA	0.054	0.054	NA	0.00354325	-0.056	1.056	NA	0.161	0.161	NA
YAK002	9	Rokutsu Jomon	Hamin	NA	0.42477	0.139	0.861	NA	0.051	0.051	NA	0.249315	0.156	0.844	NA	0.111	0.111	NA
YAK002	10	Rokutsu Jomon	Jalainur	NA	0.406276	0.068	0.932	NA	0.071	0.071	NA	0.424063	-0.127	1.127	NA	0.18	0.18	NA
YAK002	11	Rokutsu Jomon	Xianbei	NA	0.0377708	0.108	0.892	NA	0.076	0.076	NA	0.465661	-0.02	1.02	NA	0.231	0.231	NA
YAK002	12	Rokutsu Jomon	Devil's Gate	NA	0.301316	0.06	0.94	NA	0.042	0.042	NA	0.0759291	-0.025	1.025	NA	0.087	0.087	NA
YAK002	13	LBK_EN	Yangshao	NA	0.0439313	0.074	0.926	NA	0.05	0.05	NA	0.176447	0.215	0.785	NA	0.104	0.104	NA
YAK002	14	LBK_EN	Longshan	NA	0.159433	0.093	0.907	NA	0.044	0.044	NA	0.125329	0.2	0.8	NA	0.099	0.099	NA
YAK002	15	LBK_EN	Miaozigou	NA	0.000180012	0.194	0.806	NA	0.099	0.099	NA	0.610703	0.412	0.588	NA	0.182	0.182	NA
YAK002	16	LBK_EN	Hongshan	NA	0.470463	0.024	0.976	NA	0.055	0.055	NA	0.747171	0.077	0.923	NA	0.118	0.118	NA
YAK002	17	LBK_EN	Lower Xiajiadian	NA	0.273089	0.119	0.881	NA	0.051	0.051	NA	0.403051	0.29	0.71	NA	0.1	0.1	NA
YAK002	18	LBK_EN	Upper Xiajiadian	NA	0.537778	0.112	0.888	NA	0.064	0.064	NA	0.0601819	0.354	0.646	NA	0.136	0.136	NA
YAK002	19	LBK_EN	Hamin	NA	0.0491926	-0.038	1.038	NA	0.084	0.084	NA	0.114996	0.012	0.988	NA	0.184	0.184	NA
YAK002	20	LBK_EN	Jalainur	NA	0.401325	0.026	0.974	NA	0.1	0.1	NA	0.665346	-0.309	1.309	NA	0.243	0.243	NA
YAK002	21	LBK_EN	Xianbei	NA	0.678996	0.259	0.741	NA	0.079	0.079	NA	0.509404	-0.06	1.06	NA	0.248	0.248	NA
YAK002	22	LBK_EN	Devil's Gate	NA	0.203274	0.007	0.993	NA	0.058	0.058	NA	0.225009	0.151	0.849	NA	0.113	0.113	NA
YAK002	23	Sintashta_MLBA	Yangshao	NA	0.0396298	0.074	0.926	NA	0.05	0.05	NA	0.209375	0.224	0.776	NA	0.101	0.101	NA
YAK002	24	Sintashta_MLBA	Longshan	NA	0.145392	0.09	0.91	NA	0.044	0.044	NA	0.162127	0.212	0.788	NA	0.095	0.095	NA
YAK002	25	Sintashta_MLBA	Miaozigou	NA	0.000169019	0.191	0.809	NA	0.099	0.099	NA	0.584548	0.439	0.561	NA	0.196	0.196	NA
YAK002	26	Sintashta_MLBA	Hongshan	NA	0.452328	0.013	0.987	NA	0.055	0.055	NA	0.75152	0.072	0.928	NA	0.118	0.118	NA
YAK002	27	Sintashta_MLBA	Lower Xiajiadian	NA	0.221566	0.11	0.89	NA	0.051	0.051	NA	0.400319	0.293	0.707	NA	0.101	0.101	NA
YAK002	28	Sintashta_MLBA	Upper Xiajiadian	NA	0.517396	0.106	0.894	NA	0.062	0.062	NA	0.0821743	0.37	0.63	NA	0.13	0.13	NA
YAK002	29	Sintashta_MLBA	Hamin	NA	0.0531937	-0.051	1.051	NA	0.083	0.083	NA	0.117806	-0.046	1.046	NA	0.199	0.199	NA
YAK002	30	Sintashta_MLBA	Jalainur	NA	0.404129	0.031	0.969	NA	0.101	0.101	NA	0.663314	-0.349	1.349	NA	0.284	0.284	NA
YAK002	31	Sintashta_MLBA	Xianbei	NA	0.693545	0.256	0.744	NA	0.077	0.077	NA	0.504532	-0.044	1.044	NA	0.252	0.252	NA
YAK002	32	Sintashta_MLBA	Devil's Gate	NA	0.205012	-0.007	1.007	NA	0.058	0.058	NA	0.227215	0.152	0.848	NA	0.112	0.112	NA
YAK002	33	Rokutsu Jomon	LBK_EN	Yangshao	0.199129	0.096	0.061	0.843	0.037	0.05	0.057	0.126478	0.009	0.229	0.762	0.08	0.105	0.131
YAK002	34	Rokutsu Jomon	LBK_EN	Longshan	0.649462	0.089	0.085	0.826	0.035	0.045	0.052	0.0802233	-0.004	0.223	0.781	0.08	0.1	0.127
YAK002	35	Rokutsu Jomon	LBK_EN	Miaozigou	0.131747	0.275	0.117	0.608	0.062	0.086	0.092	0.803111	0.176	0.344	0.48	0.121	0.169	0.183
YAK002	36	Rokutsu Jomon	LBK_EN	Hongshan	0.785021	0.069	0.029	0.902	0.043	0.053	0.065	0.600997	-0.046	0.108	0.938	0.088	0.118	0.146
YAK002	37	Rokutsu Jomon	LBK_EN	Lower Xiajiadian	0.454348	0.066	0.112	0.822	0.043	0.051	0.059	0.291581	-0.035	0.325	0.711	0.092	0.104	0.118
YAK002	38	Rokutsu Jomon	LBK_EN	Upper Xiajiadian	0.865632	0.106	0.094	0.8	0.052	0.062	0.075	0.0294514	-0.02	0.361	0.659	0.124	0.136	0.189
YAK002	39	Rokutsu Jomon	LBK_EN	Hamin	0.309901	0.142	-0.027	0.886	0.052	0.076	0.087	0.156969	0.156	0.005	0.84	0.11	0.181	0.211
YAK002	40	Rokutsu Jomon	LBK_EN	Jalainur	0.29767	0.07	0.041	0.89	0.07	0.097	0.123	0.483806	-0.078	-0.263	1.341	0.176	0.25	0.281
YAK002	41	Rokutsu Jomon	LBK_EN	Xianbei	0.688152	0.078	0.26	0.662	0.069	0.078	0.095	0.331046	-0.021	-0.001	1.022	0.272	0.281	0.486
YAK002	42	Rokutsu Jomon	LBK_EN	Devil's Gate	0.196084	0.06	-0.001	0.941	0.043	0.058	0.068	0.127661	-0.028	0.187	0.841	0.084	0.11	0.138
YAK002	43	Rokutsu Jomon	Sintashta_MLBA	Yangshao	0.219935	0.097	0.065	0.838	0.037	0.049	0.057	0.15657	0.01	0.241	0.75	0.079	0.103	0.128
YAK002	44	Rokutsu Jomon	Sintashta_MLBA	Longshan	0.681269	0.091	0.087	0.822	0.035	0.044	0.052	0.108324	-0.005	0.238	0.768	0.08	0.098	0.125
YAK002	45	Rokutsu Jomon	Sintashta_MLBA	Miaozigou	0.119207	0.276	0.109	0.615	0.062	0.087	0.092	0.722612	0.17	0.35	0.48	0.123	0.185	0.189
YAK002	46	Rokutsu Jomon	Sintashta_MLBA	Hongshan	0.764576	0.071	0.022	0.907	0.043	0.053	0.066	0.602689	-0.045	0.11	0.935	0.088	0.119	0.148
YAK002	47	Rokutsu Jomon	Sintashta_MLBA	Lower Xiajiadian	0.400129	0.07	0.105	0.824	0.042	0.051	0.059	0.282087	-0.028	0.326	0.702	0.092	0.104	0.12
YAK002	48	Rokutsu Jomon	Sintashta_MLBA	Upper Xiajiadian	0.875793	0.108	0.092	0.8	0.052	0.06	0.074	0.0399302	-0.023	0.377	0.645	0.124	0.132	0.186
YAK002	49	Rokutsu Jomon	Sintashta_MLBA	Hamin	0.322186	0.142	-0.037	0.895	0.052	0.077	0.09	0.160288	0.158	-0.041	0.884	0.113	0.2	0.235
YAK002	50	Rokutsu Jomon	Sintashta_MLBA	Jalainur	0.301725	0.07	0.045	0.885	0.069	0.098	0.123	0.485463	-0.076	-0.308	1.383	0.178	0.303	0.323
YAK002	51	Rokutsu Jomon	Sintashta_MLBA	Xianbei	0.74167	0.084	0.259	0.657	0.069	0.076	0.095	0.331107	-0.018	0.005	1.013	0.268	0.286	0.484
YAK002	52	Rokutsu Jomon	Sintashta_MLBA	Devil's Gate	0.199912	0.061	-0.013	0.952	0.043	0.058	0.07	0.130026	-0.026	0.192	0.835	0.084	0.111	0.138
YAK006	1	Rokutsu Jomon	LBK_EN	NA	2.76304e-36	0.404	0.596	NA	0.051	0.051	NA	1.34303e-21	0.56	0.44	NA	0.092	0.092	NA
YAK006	2	Rokutsu Jomon	Sintashta_MLBA	NA	4.09484e-31	0.359	0.641	NA	0.048	0.048	NA	1.17934e-19	0.485	0.515	NA	0.103	0.103	NA
YAK006	3	Rokutsu Jomon	Yangshao	NA	0.016067	0.095	0.905	NA	0.044	0.044	NA	0.0985376	0.032	0.968	NA	0.072	0.072	NA
YAK006	4	Rokutsu Jomon	Longshan	NA	0.0219556	0.088	0.912	NA	0.041	0.041	NA	0.0718603	0.042	0.958	NA	0.066	0.066	NA
YAK006	5	Rokutsu Jomon	Miaozigou	NA	0.9362	0.066	0.934	NA	0.08	0.08	NA	0.823348	0.161	0.839	NA	0.123	0.123	NA
YAK006	6	Rokutsu Jomon	Hongshan	NA	0.186314	0.072	0.928	NA	0.048	0.048	NA	0.355962	0.001	0.999	NA	0.08	0.08	NA
YAK006	7	Rokutsu Jomon	Lower Xiajiadian	NA	0.0639188	0.08	0.92	NA	0.051	0.051	NA	0.277999	0.005	0.995	NA	0.086	0.086	NA
YAK006	8	Rokutsu Jomon	Upper Xiajiadian	NA	0.136956	0.049	0.951	NA	0.065	0.065	NA	0.339787	0.032	0.968	NA	0.099	0.099	NA
YAK006	9	Rokutsu Jomon	Hamin	NA	0.89703	-0.026	1.026	NA	0.08	0.08	NA	0.332339	-0.158	1.158	NA	0.162	0.162	NA
YAK006	10	Rokutsu Jomon	Jalainur	NA	0.816761	0.086	0.914	NA	0.077	0.077	NA	0.94594	0.098	0.902	NA	0.134	0.134	NA
YAK006	11	Rokutsu Jomon	Xianbei	NA	0.366763	0.172	0.828	NA	0.075	0.075	NA	0.959238	0.074	0.926	NA	0.128	0.128	NA
YAK006	12	Rokutsu Jomon	Devil's Gate	NA	0.253028	0.029	0.971	NA	0.048	0.048	NA	0.428908	-0.019	1.019	NA	0.08	0.08	NA
YAK006	13	LBK_EN	Yangshao	NA	0.752556	0.192	0.808	NA	0.047	0.047	NA	0.173592	0.067	0.933	NA	0.076	0.076	NA
YAK006	14	LBK_EN	Longshan	NA	0.536131	0.172	0.828	NA	0.046	0.046	NA	0.0857105	0.022	0.978	NA	0.076	0.076	NA
YAK006	15	LBK_EN	Miaozigou	NA	0.998576	0.122	0.878	NA	0.098	0.098	NA	0.599459	-0.035	1.035	NA	0.181	0.181	NA
YAK006	16	LBK_EN	Hongshan	NA	0.687553	0.14	0.86	NA	0.055	0.055	NA	0.504596	-0.068	1.068	NA	0.098	0.098	NA
YAK006	17	LBK_EN	Lower Xiajiadian	NA	0.376717	0.152	0.848	NA	0.057	0.057	NA	0.335242	-0.011	1.011	NA	0.101	0.101	NA
YAK006	18	LBK_EN	Upper Xiajiadian	NA	0.734603	0.144	0.856	NA	0.064	0.064	NA	0.361929	-0.107	1.107	NA	0.151	0.151	NA
YAK006	19	LBK_EN	Hamin	NA	0.990727	0.123	0.877	NA	0.075	0.075	NA	0.309846	0.064	0.936	NA	0.122	0.122	NA
YAK006	20	LBK_EN	Jalainur	NA	0.828872	0.11	0.89	NA	0.092	0.092	NA	0.984601	-0.121	1.121	NA	0.174	0.174	NA
YAK006	21	LBK_EN	Xianbei	NA	0.198951	0.187	0.813	NA	0.086	0.086	NA	0.94272	-0.02	1.02	NA	0.169	0.169	NA
YAK006	22	LBK_EN	Devil's Gate	NA	0.425878	0.101	0.899	NA	0.055	0.055	NA	0.533955	-0.054	1.054	NA	0.098	0.098	NA
YAK006	23	Sintashta_MLBA	Yangshao	NA	0.8261	0.21	0.79	NA	0.05	0.05	NA	0.198216	0.087	0.913	NA	0.079	0.079	NA
YAK006	24	Sintashta_MLBA	Longshan	NA	0.502977	0.186	0.814	NA	0.05	0.05	NA	0.0890641	0.034	0.966	NA	0.082	0.082	NA
YAK006	25	Sintashta_MLBA	Miaozigou	NA	0.997287	0.132	0.868	NA	0.109	0.109	NA	0.616085	-0.073	1.073	NA	0.206	0.206	NA
YAK006	26	Sintashta_MLBA	Hongshan	NA	0.599948	0.145	0.855	NA	0.06	0.06	NA	0.485669	-0.063	1.063	NA	0.105	0.105	NA
YAK006	27	Sintashta_MLBA	Lower Xiajiadian	NA	0.485563	0.175	0.825	NA	0.061	0.061	NA	0.334475	0.004	0.996	NA	0.109	0.109	NA
YAK006	28	Sintashta_MLBA	Upper Xiajiadian	NA	0.771585	0.156	0.844	NA	0.067	0.067	NA	0.364083	-0.109	1.109	NA	0.157	0.157	NA
YAK006	29	Sintashta_MLBA	Hamin	NA	0.998263	0.142	0.858	NA	0.081	0.081	NA	0.350162	0.108	0.892	NA	0.129	0.129	NA
YAK006	30	Sintashta_MLBA	Jalainur	NA	0.781767	0.106	0.894	NA	0.103	0.103	NA	0.988712	-0.142	1.142	NA	0.191	0.191	NA
YAK006	31	Sintashta_MLBA	Xianbei	NA	0.129924	0.17	0.83	NA	0.094	0.094	NA	0.943235	-0.024	1.024	NA	0.18	0.18	NA
YAK006	32	Sintashta_MLBA	Devil's Gate	NA	0.37256	0.103	0.897	NA	0.061	0.061	NA	0.529344	-0.056	1.056	NA	0.106	0.106	NA
YAK006	33	Rokutsu Jomon	LBK_EN	Yangshao	0.754908	0.056	0.173	0.771	0.043	0.048	0.055	0.0804982	0.015	0.077	0.908	0.073	0.078	0.091
YAK006	34	Rokutsu Jomon	LBK_EN	Longshan	0.619147	0.061	0.155	0.784	0.04	0.047	0.054	0.0403981	0.038	0.025	0.937	0.068	0.077	0.091
YAK006	35	Rokutsu Jomon	LBK_EN	Miaozigou	0.999143	0.047	0.114	0.839	0.079	0.098	0.109	0.781454	0.191	-0.107	0.915	0.134	0.174	0.184
YAK006	36	Rokutsu Jomon	LBK_EN	Hongshan	0.748511	0.062	0.135	0.803	0.045	0.054	0.066	0.266019	0.005	-0.051	1.046	0.081	0.099	0.125
YAK006	37	Rokutsu Jomon	LBK_EN	Lower Xiajiadian	0.323245	0.065	0.142	0.793	0.049	0.057	0.068	0.179503	0.008	-0.012	1.004	0.087	0.104	0.127
YAK006	38	Rokutsu Jomon	LBK_EN	Upper Xiajiadian	0.557038	0.041	0.155	0.805	0.06	0.063	0.081	0.251121	0.035	-0.072	1.037	0.102	0.146	0.179
YAK006	39	Rokutsu Jomon	LBK_EN	Hamin	0.968553	-0.024	0.088	0.935	0.075	0.081	0.11	0.238361	-0.158	0.063	1.095	0.156	0.135	0.204
YAK006	40	Rokutsu Jomon	LBK_EN	Jalainur	0.900483	0.083	0.104	0.813	0.074	0.091	0.113	0.965071	0.107	-0.124	1.016	0.136	0.17	0.213
YAK006	41	Rokutsu Jomon	LBK_EN	Xianbei	0.529165	0.147	0.13	0.723	0.074	0.084	0.095	0.912199	0.082	-0.037	0.956	0.133	0.166	0.189
YAK006	42	Rokutsu Jomon	LBK_EN	Devil's Gate	0.430316	0.028	0.094	0.878	0.046	0.054	0.07	0.320543	-0.016	-0.042	1.058	0.081	0.098	0.126
YAK006	43	Rokutsu Jomon	Sintashta_MLBA	Yangshao	0.901314	0.061	0.191	0.749	0.043	0.051	0.058	0.0950657	0.016	0.095	0.889	0.071	0.08	0.095
YAK006	44	Rokutsu Jomon	Sintashta_MLBA	Longshan	0.666769	0.066	0.169	0.764	0.04	0.05	0.058	0.0424527	0.038	0.038	0.924	0.067	0.082	0.097
YAK006	45	Rokutsu Jomon	Sintashta_MLBA	Miaozigou	0.999477	0.056	0.125	0.82	0.077	0.106	0.12	0.7888	0.185	-0.121	0.936	0.132	0.191	0.208
YAK006	46	Rokutsu Jomon	Sintashta_MLBA	Hongshan	0.716939	0.067	0.144	0.789	0.045	0.059	0.071	0.254185	0.002	-0.041	1.039	0.081	0.105	0.133
YAK006	47	Rokutsu Jomon	Sintashta_MLBA	Lower Xiajiadian	0.474456	0.068	0.167	0.765	0.048	0.06	0.071	0.178823	0.006	0.002	0.992	0.086	0.111	0.135
YAK006	48	Rokutsu Jomon	Sintashta_MLBA	Upper Xiajiadian	0.64314	0.045	0.17	0.785	0.059	0.066	0.084	0.249408	0.031	-0.068	1.037	0.102	0.151	0.19
YAK006	49	Rokutsu Jomon	Sintashta_MLBA	Hamin	0.985515	-0.021	0.104	0.917	0.075	0.087	0.115	0.266824	-0.152	0.105	1.048	0.151	0.14	0.207
YAK006	50	Rokutsu Jomon	Sintashta_MLBA	Jalainur	0.884621	0.089	0.11	0.801	0.073	0.101	0.125	0.963878	0.096	-0.134	1.038	0.138	0.187	0.241
YAK006	51	Rokutsu Jomon	Sintashta_MLBA	Xianbei	0.452381	0.154	0.122	0.724	0.073	0.089	0.102	0.910196	0.079	-0.034	0.954	0.131	0.173	0.2
YAK006	52	Rokutsu Jomon	Sintashta_MLBA	Devil's Gate	0.395683	0.032	0.099	0.87	0.046	0.06	0.076	0.315972	-0.019	-0.04	1.059	0.081	0.106	0.136
