# Supplementary material for: Triangulation supports agricultural spread of the Transeurasian languages
Source: Nature. 2021 Nov 10;599(7886):616–21. doi: 10.1038/s41586-021-04108-8 (PMC8612925; doi:10.1038/s41586-021-04108-8)
Supplement: Supplementary file 7 — This zipped file contains Supplementary Data Files 23–26; see Supplementary Information file for full descriptions. [file 41586_2021_4108_MOESM7_ESM.zip]

Archive with 4 entries (4 files):
- 2021-02-02920E-s7/15_Eurasia3angle_synthesis_ SI 26_triangulation_REV21.09.docx
- 2021-02-02920E-s7/21_SI 23_agropastoral.xlsx
- 2021-02-02920E-s7/43_Eurasia3angle_synthesis_SI 24_language phylogeny.pdf
- 2021-02-02920E-s7/44_Eurasia3angle_synthesis_SI 25_cultural phylogeny.pdf
