# Supplementary material for: Triangulation supports agricultural spread of the Transeurasian languages
Source: Nature. 2021 Nov 10;599(7886):616–21. doi: 10.1038/s41586-021-04108-8 (PMC8612925; doi:10.1038/s41586-021-04108-8)
Supplement: Supplementary file 7 — This zipped file contains Supplementary Data Files 23–26; see Supplementary Information file for full descriptions. [file 41586_2021_4108_MOESM7_ESM.zip › 2021-02-02920E-s7/21_SI 23_agropastoral.xlsx]

## Sheet: Turkic
No	Proto-Turkic		Azeri			Bashkir			Chuvash			CrimeanTatar			Dolgan			Gagauz			KaraKalpak			KarachayBalkar			Karaim			Karakhanid			Kazakh			Khakas			Khalaj			Kirghiz			Kumyk			MiddleChulym
	form	meaning	form	meaning	source	form	meaning	source	form	meaning	source	form	meaning	source	form	meaning	source	form	meaning	source	form	meaning	source	form	meaning	source	form	meaning	source	form	meaning	source	form	meaning	source	form	meaning	source	Khalaj	meaning	source	form	meaning	source	form	meaning	source	form	meaning
1	*a:la	‘pied, variegated (often of an animal‘s coat)’	ala	‘pied, variegated, piebald, vitiligo (a sort of skin desease)’	Guseynov 1941: 13; Tağıyev et al. 2006, 1: 85	ala	‘pied, variegated, piebald’	Uraksin 1996: 22	ola	‘pied, variegated, piebald’	Ašmarin 1928-1950, 3: 206-207	ala	‘pied, variegated, piebald, spotted, striped’	Useinov 2007: 326				ala-ǰa	‘pied, variegated, spotted, piebald, embroidery’	Baskakov 1973: 38	ala	‘pied, variegated, piebald, flea-bitten (horse), pocky’	Baskakov 1958: 35	ala	‘pied, variegated, piebald, light (adj.)’	Tenišev and Sujunčev 1989: 47	ala	‘outgrowth, spot’	Baskakov et al. 1974: 61				ala	‘piebald (horse), pied, variegated’	Bektaev 1995: 40	ala	‘pied, variegated,piebald’	Baskakov 1953: 22	ha:la-bula	‘vielfarbig, bunt’	Doerfer and Tezcan 1980: 125	ala	‘pied, variegated, piebald, leprosy’	Judakhin 1985, 1: 44	ala	‘pied, variegated, piebald (horse), spotted, striped’	Bammatov 1969: 36	ala, alalïɣ
			alača	‘motley, versicolor (e.g. lamb), dove, grey-brown, dark grey, light blue (poetic), dappled (horse)’	Guseynov 1941: 13; Tağıyev et al. 2006, 1: 85
2	*adgïr	‘stallion, stud-horse’	ayɣïr	‘stallion, stud-horse’	Guseynov 1941: 10; Tağıyev et al. 2006, 1: 185	ayɣïr	‘stallion, *non-castrated’	*Uraksin 1996: 13	ə̑yə̑r(ə̑), ïyə̑r(ə̑), ïŕə̑	‘stallion’	Ašmarin 1928-1950, 4: 32-33, 3: 46, 71	ayɣïr	‘stallion, lustful, lascivious’	Useinov 2007: 321	atï:r	‘Rentier-Zuchthengst, Stier, *male’	Stachowski 1993: 40	χayɣïr	‘stallion, lustful, lascivious’	Baskakov 1973: 507	ayɣïr	‘stallion’	Baskakov 1958: 25	ayɣïr	‘evil, angry, irrepressible, fiery, (obs.) stallion, a hero’s horse’	Tenišev and Sujunčev 1989: 31	ayɣïr	‘(H) (K) stallion’	Baskakov et al. 1974: 52				ayɣïr	‘stallion, *wild’	Bektaev 1995: 30	asχïr	‘stallion’	Baskakov 1953: 34; Subrakova 2006: 85				ayɣïr	‘stallion, dial. *gelded’	Judakhin 1985, 1: 29	ayɣïr	‘stallion’	Bammatov 1969: 32	asqər, asχər	‘stallion’
						ayɣïr ügeð	‘non-castrated bull’	*Uraksin 1996: 13							atï:r at, at atï:ra	‘(Pferde-) Zuchthengst’	Stachowski 1993: 40																ayɣïr žuwa	‘wild leek’	Bektaev 1995: 30							ayɣïr at	‘gelded horse’	Judakhin 1985, 1: 29
						ügeð	‘bull’	*Uraksin 1996: 13							at börö	‘männlicher Wolf’	Stachowski 1993: 40																žuwa	‘leek, onion’	Bektaev 1995: 30
3	*aguŕə ~ *ab(u)rə	‘foremilk, colostrum’				ïwïδ	‘foremilk, colostrum, yellowness on a nestling’s beak’	*Uraksin 1996: 787	ïrr-i	‘poss.3 *foremilk, colostrum’	Ašmarin 1928-1950, 4: 115	uwuz, uz	‘foremilk, colostrum’	Useinov 2007: 556							uwïz	‘foremilk, colostrum’	Baskakov 1958: 683	uwuz	‘foremilk, colostrum’	Tenišev and Sujunčev 1989: 689							uwïz	‘foremilk, colostrum’	Bektaev 1995: 458	o:s	‘yolk, foremilk, colostrum’	Baskakov 1953: 127; Subrakova 2006: 307	aɣïz	‘Erstmilch [= foremilk, colostrum]’	Doerfer and Tezcan 1980: 80	u:z	‘foremilk, colostrum’	Judakhin 1985, 2: 311	uwuz	‘foremilk, colostrum’	Bammatov 1969: 330	o:r	‘foremilk, colostrum’
									əne ïrri	‘cow foremilk’	Ašmarin 1928-1950, 4: 115										uwïz-day	‘foremilk-like, young, fresh’	Baskakov 1958: 683																			žumur-dun uuz-u	‘lamb‘s rennet [lamb-gen foremilk-poss.3]’	Judakhin 1985, 2: 311
4	*ala-	‘meadow, clearing in the woods’	? ala-g	‘weed’	Guseynov 1941: 13				olə̑χ	‘water meadow, meadow’	Ašmarin 1928-1950	alan	‘clearing (in the woods), area, sphere (of activities)’	Useinov 2007: 326	alïn	‘flache Waldlichtung (Russ. lajda)’	Stachowski 1993: 32, 33				alaŋ	‘clearing (in the woods)’	Baskakov 1958: 36										alaŋ	‘platform, square, field, clearing (in the woods)’	Bektaev 1995: 40
															alï:	‘Tal, eine lange, schmale Niederung, flache Lichtung in der Tundra, Sumpf’	Stachowski 1993: 32, 33
5	*alaĺa	‘(small) horse’	alaša	‘bad horse’	Tağıyev et al. 2006, 1: 88	alaša	‘gelded horse, dial. horse’	Uraksin 1996: 23	laža	‘horse, gelded horse, impotent man’	Ashmarin 1928-1950, 8: 64	alaša									alasa	‘smallish’ << Kaz.	Baskakov 1958: 36	alaša	‘gelded horse, horse, low, small’	Tenišev and Sujunčev 1989: 48-49	alaša	‘(K) horse’	Baskakov et al. 1974: 62				alasa	‘smallish’	Bektaev 1995: 41							alasa	‘smallish’	Judakhin 1985, 1: 46	alaša	‘smallish, horse’	Bammatov 1969: 37
6	*alma	‘apple’	alma	‘apple, apple-tree’	Tağıyev et al. 2006, 1: 100	alma	‘apple, apple-tree’	Uraksin 1996: 26-27	ulma	‘apple, potato’	Ašmarin 1928-1950, 3: 220-221, 9: 90, 143	alma	‘apple’	Useinov 2007: 328				alma	‘apple-tree, apple’	Baskakov 1973: 42	alma	‘apple’	Baskakov 1958: 39	alma	‘apple, apple-tree’	Tenišev and Sujunčev 1989: 54	alma	‘apple’	Baskakov et al. 1974: 65				alma	‘apple’	Bektaev 1995: 44				alumla	‘Apfel (Pirus malus)’	Doerfer and Tezcan 1983: 81	alma	‘apple, apple-tree’	Judakhin 1985, 1: 51	alma	‘apple, apple-tree’	Bammatov 1969: 39
			alma-armud	‘a‘fruits’ (coll.)	Tağıyev et al. 2006, 1: 100				pan ulmi, pax ulma, pax ulmi	‘(cultivated) apple’	Ašmarin 1928-1950, 3: 220-221, 9: 90, 143																almalïq, almalïx	‘apple-tree’	Baskakov et al. 1974: 65
			armud	‘pear’	Tağıyev et al. 2006, 1: 100
			alma ïq	‘apple (diminutive), eye bulb, cheekbone’	Tağıyev et al. 2006, 1: 100				*pan, *pax	‘garden’	Ašmarin 1928-1950, 3: 220-221, 9: 90, 143
7	*amač																																									amač	‘light wooden ard‘	Judakhin 1985, 1: 55, 164
8	*ạnkay
9	*aran	‘stable’				aran	‘stable, stall, dial. palace, castle’	Uraksin 1996: 40				aran	‘shed, stable’	Useinov 2007: 332	araŋas	‘Lager, Magazin, Haken (für Kleider o.ä)’	Stachowski 1993: 36							?aran	‘valley, lowland’	Tenišev and Sujunčev 1989: 71	aran	‘(horse) stable, stall, paddock’	Baskakov et al. 1974: 73																aran	‘shed, stable’	Bammatov 1969: 45	aran	‘stable’
10	*argVmak					arɣïmaq (obs.)	‘pedigreed riding horse of oriental origin’	Uraksin 1996: 41	orɣamaχ	‘excellent horse, untamed fiery horse, smallish horse, sacrificial statuette of an animal, monstrous’	Ašmarin 1928-1950, 3: 294										arɣïmaq	‘pedigreed horse’	Baskakov 1958: 48				arɣamaq, aɣïrmaq	‘strong, war horse’	Baskakov et al. 1974: 44, 73				arɣïmaq	‘pedigreed purebred horse’	Bektaev 1995: 52							arɣïmaq	‘pedigreed horse’	Judakhin 1985, 1: 66	arɣumaq	‘swift light riding horse’	Bammatov 1969: 45
11	*ạrï-t-, *ạrï-š-, *arïg-la-	‘to clear (often in an agropastoralism-related context), to peel’	arït-	‘to sort out, to clean, to free from dirt (e.g., grain, rice)’	Guseynov 1941: 21; Tağıyev et al. 2006: 139				irt-	‘to clear (boughs, unwanted leaves), to pluck away’	Ašmarin 1928-1950, 3: 146-147	arït-	‘to clean, to distil’	Useinov 2007: 334	ïras	‘sauber, rein’	Stachowski 1993: 261				arït-	‘to clean, to wipe’	Baskakov 1958: 54	arït-	‘to clear, peel, to weed, hoe, to be in molt’	Tenišev and Sujunčev 1989: 80	artla-	‘(K) to peel (fruits, vegetables)’	Baskakov et al. 1974: 75, 76, 77				aršï-	‘to clear’	Bektaev 1995: 56	arït-	‘to clear, to wipe, erase’	Baskakov 1953: 32-33; Subrakova 2006: 81	arut-	‘renigen, säubern’	Doerfer and Tezcan 1980: 82	aru:la-	‘to clear’	Judakhin 1985, 1: 71	arčï-	‘to peel, to strip (bark)’	Bammatov 1969: 48
															ïra:sta:-	‘saubern, reinigen, putzen’	Stachowski 1993: 261										aruvla-	‘(T) (K) to clean, to sort out’	Baskakov et al. 1974: 75, 76, 77							arïɣla-	‘to clear, to clean up, to winnow (grain)’
																											arïɣla-	‘(K) to clean, to praise, approve’	Baskakov et al. 1974: 75, 76, 77
12	*arïĺ					dial. arïš ‘thill’ (*Uraksin 1996: 47)												arïš	‘log, (cross)bar, pole (in an ox team)’	Baskakov 1973: 55	arïs	‘thill’	Baskakov 1958: 53	arïš	‘pole (e.g. of a cart), thill’	Tenišev and Sujunčev 1989: 80	arïš, arïč	‘thill’	Baskakov et al. 1974: 78				arïs	‘frame (of a cart)’	Bektaev 1995: 56										arïš	‘pole, thill’	Bammatov 1969: 48
13	*arka-luk(ə) < *arka	‘backband (in horse harness) < back’				arqalïq	‘backband’	Uraksin 1996: 42	urɣalъx	‘backband’	Ašmarin 1928-1950, III: 291							arkalïk	‘back (of a piece of furniture), horse blanket’	Baskakov 1973																									arqalïq	‘girder, balk’	Bammatov 1969: 46
14	*arkan	‘lasso’				arqan	‘thick rope’	*Uraksin 1996: 42	arqan	‘lasso’	Ašmarin 1928-1950] << Rus. or Tat.]]	arqan	‘hair rope, cable, hawser’	Useinov 2007: 333				arkan	‘lasso, loop’	Baskakov 1973: 53	arqan	‘lasso, rope, cable’	Baskakov 1958: 49	arqan	‘rope, cable, lasso, hawser’	Tenišev and Sujunčev 1989: 74	arkan	‘thick rope, cable’	Baskakov et al. 1974: 73				arqan	‘lasso, (long) rope, cable’	Bektaev 1995: 53							arqan	‘lasso (of wool, hair), a measure of length’	Judakhin 1985, 1: 68	arqan	‘rope, cable’	Bammatov 1969: 46
15	*arkun	‘cross-bred’																																								arɣun, arɣïn	‘cross between a yak and a domestic cow, hybrid (in general)’	Judakhin 1985, 1: 66
																																										arɣun mal	‘half-breed (cattle)’	Judakhin 1985, 1: 66
																																										mal	‘cattle’	Judakhin 1985, 1: 66
16	*arpa	‘barley’	arpa	‘barley, a kind of women’s jewelry resembling barley’	Taǧiyev et al. 2006, I: 141	arpa	‘barley, stye (on the eye)’	Uraksin 1996: 43	urba	‘barley, stye (on the eye)’	Ašmarin 1928-1950, III: 286	arpa	‘barley’	Usainov 2007: 333				arpa	‘barley’	Baskakov 1973: 54	arpa	‘barley’	Baskakov 1958: 50	arpa	‘barley’	Tenišev and Sujunčev 1989: 75	arpa	‘(T) (H) (K) barley’	Baskakov et al. 1974: 74				arpa	‘barley’	Bektaev 1995: 434	arba	‘barley, roasted barley’	Subrakova 2006: 72	arpa	‘Gerste [= barley], Hordeum vulgare, Hordeum distinctum’	Doerfer and Tezcan 1980: 82	arpa	‘barley’	Judakhin 1985, I: 69	arpa	‘barley’	Bammatov 1969: 46
17	*at	‘horse’	at	‘horse’	Guseynov 1941: 22; Tağıyev et al. 2006, 1: 160	at	‘horse, gelding’	*Uraksin 1996: 51	ụt	‘horse’	Ašmarin 1928-1950, 3: 318, 320	at	‘horse’	Useinov 2007: 335	at	‘Pferd’	Stachowski 1993: 38	at	‘horse (obs.)’	Baskakov 1973: 56-57, 58	at	‘horse’	Baskakov 1958: 57-58	at	‘horse, gelding’	Tenišev and Sujunčev 1989: 83-85	at	‘horse’	Baskakov et al. 1974: 82				at	‘horse’	Bektaev 1995: 60	at	‘horse, gelding’	Baskakov 1953: 34	hat	‘Pferd’	Doerfer and Tezcan 1980: 127	at	‘horse, gelding, stallion, eunuch’	Judakhin 1985, 1: 77	at	‘horse’	Bammatov 1969: 50	at	‘gelded horse’
									ụt-lan-	‘to mount a horse, to seduce (a woman), to push sb (to do sth), to get admired, to mount a female (of a stallion, a ram, etc.)’	Ašmarin 1928-1950, 3: 318, 320							at-lï	‘horseman’	Baskakov 1973: 56-57, 58																			hatlïɣ, hatluɣ	‘Reiter’	Doerfer and Tezcan 1980: 127
18	*atag	‘island’	ada	‘island’	Taǧiyev et al. 2006: 36	(dial.) ataw	‘island, a clearing in the wood, meadow, grassplot’	Uraksin 1996: 53	udъ	‘island, a grove in a field, meadow, ravine, locality, site, sector, (?) valley’	Ašmarin 1928-1950, 3: 330-331	ada	‘island’	Useinov 2007: 319				ada	‘cape, island, (rarely) swamp, bog, marsh’	Baskakov 1973: 25	ataw	‘island’	Baskakov 1958: 59				ada	‘(Crimean dialect) island’	Baskakov et al. 1974: 44																ataw	‘island’	Bammatov 1969: 51
19	*atan					atan	‘pedigree camel, dial. first-born camel colt’	*Uraksin 1996: 52													atan tüye	‘castrated camel’	Baskakov 1958: 59										atan	‘castrated camel’	Bektaev 1995: 61							atan	‘castrated camel’	Judakhin 1985, 1: 79, 2: 137
																																	atan ögiz	‘big ox’	Bektaev 1995: 61							sari atan, saratan	‘May bug’	Judakhin 1985, 1: 79, 2: 137
																																	atan tüye	‘big camel’	Bektaev 1995: 61
																																	atanša	‘young camel (gelded)’	Bektaev 1995: 61
20	*atïr	‘hilly terrain’																															adïr	‘hillock, highlands, hilly terrain’	Bektaev 1995: 27							adïr	‘hilly terrain, hill ridge, highlands (that cannot be irrigated)’	Judakhin 1985, 1: 23
21	*atïŕ	‘(cultivated) field’																															atïz	‘furrow’	Bektaev 1995: 63
22	*ayran	‘ayran, buttermilk’	ayran	‘buttermilk, ayran, skimmed milk’	Guseynov 1941: 11; Tağıyev et al. 2006, 1: 190	ayran	‘ayran, buttermilk’	Uraksin 1996: 14	uyran	‘buttermilk’	Ašmarin 1928-1950, 3: 194	ayran	‘ayran, whey, buttermilk’	Useinov 2007: 322				ayran	‘ayran’	Baskakov 1973: 33	ayran	‘ayran’	Baskakov 1958: 27-28	ayran	‘ayran’	Tenišev and Sujunčev 1989: 34	ayran	‘ayran, whey’	Baskakov et al. 1974: 54				ayran	‘ayran, varenets, kefir, curdled milk’	Bektaev 1995: 32	ayran	‘ayran’	Baskakov 1953: 21				ayran	‘ayran, buttermilk’	Judakhin 1985, 1: 33	ayran	‘ayran’	Bammatov 1969: 33
23	*baĺč-ak	‘ear of corn’	bašaq	‘ear of corn, cereal ears that remained on the stubble after reaping’	Tağıyev et al. 2006, 1: 242	bašaq	‘ear of corn, arrow-head’	Uraksin 1996: 78	puźax, puǰax	‘ear of corn, hop cane’	Ašmarin 1928-1950, 10: 55	bašaq	‘ear of corn’	Useinov 2007: 347, 445				bašak	‘ear of corn’	Baskakov 1973: 75	bas	‘head (in various senses), ear of corn’	Baskakov 1958: 86-87, 447	baš	‘head (in various senses), ear of corn’	Tenišev and Sujunčev 1989: 123	bašak, basak	‘ear of corn’	Baskakov et al. 1974: 105, 109				masaq	‘ear of corn’	Bektaev 1995: 319	pazax	‘ear of corn’	Subrakova 2006: 336				baš	‘head (in various senses), ear of corn’	Judakhin 1985, 1: 21; Judakhin 1957: 290	baš	‘head (in various senses), ear of corn’	Bammatov 1969: 226
												mašaq	‘cereal ears that remained on the stubble after reaping, fruits that remained in the garden (after harvest)’	Useinov 2007: 347, 445							masaq	‘ear of corn’	Baskakov 1958: 86-87, 447	mašaq	‘cereal ears that remained on the stubble after reaping’	Tenišev and Sujunčev 1989: 463																mašaq, dial. bašaq	‘cereal ears that remained on the stubble after reaping’	Judakhin 1985, 1: 21; Judakhin 1957: 290	mašaq	‘cereal ears that remained on the stubble after reaping’	Bammatov 1969: 226
24	*baɣ(a) (CTk)	‘lamb skin’	baɣana	‘lambskin’	Tağıyev et al. 2006, 1: 208																baɣlan	‘a well-fed early lamb’	Baskakov 1958: 75										baɣana	‘lamb’	Leksika: 390							(rarely) baɣlan, baɣïlan	‘domestic or wild lamb that has stopped suckling’	Judakhin 1985, 1: 91
																																										baɣïldïr	‘wild lamb’	Judakhin 1985, 1: 91
25	*bakań (CTk)	‘hoof, knucklebone’	baɣanaq	‘knee joint, joints of arms or legs’	Taǧiyev et al. 2006, I: 208	bäkäl	‘ankle, huckle-bone, knucklebone’,	Uraksin 1996: 124																									baqay	‘pastern, knucklebone’	Bektaev 1995: 84	paɣayax	‘ankle, huckle-bone’	Subrakova 2006: 335				baqay	‘pastern, knucklebone’	Judakhin 1985, 1: 100
			baɣanǰaq	‘knee joint, the thin part of a horse’s leg (where fetters are put on)’	Taǧiyev et al. 2006, I: 208	bäkälsäy	‘long pastern, knucklebones (game)’	Uraksin 1996: 124																												maxayax	‘cone, blossomed bud of pussy willow, (dial.) huckle-bone’	Subrakova 2006: 238; Rassadin 1971: 205
			baɣanǰanaq	‘the upper part of the hoof’	Taǧiyev et al. 2006, I: 208																															maxpayax	‘huckle-bone’	Subrakova 2006: 238; Rassadin 1971: 205
26	*bań (CTk)	‘oil, fat(back)’				may	‘oil, fat(back), ointment, lubrication’	Uraksin 1996: 416-417													may	‘oil, fat’	Baskakov 1958: 441	(obs.) may	‘oil, fatback’	Tenišev and Sujunčev 1989: 456	may	‘(K) oil, fatback’	Baskakov et al. 1974: 401				may	‘ointment, oil, fat(back), lubrication’	Bektaev 1995: 314; Leksika: 453-454	sar-may	‘(dial., euph.) oil’	Subrakova 2006: 449				may	‘fat (generic)’	Judakhin 1985, 2: 10-11	may	‘oil, fatback, fat, bone marrow, brain, ointment, lubrication’	Bammatov 1969: 222
																					sarï may	‘butter’	Baskakov 1958: 441										sarï may	‘butter’	Bektaev 1995: 314; Leksika: 453-454							sarï may	‘drawn butter’	Judakhin 1985, 2: 10-11
																					küydirgen may	‘drawn butter’	Baskakov 1958: 441										toŋ may	‘fatback’	Bektaev 1995: 314; Leksika: 453-454							su: may, ösümdïk may-ï	‘seed oil’	Judakhin 1985, 2: 10-11
																					žilik may-ï	‘bone marrow’	Baskakov 1958: 441																			ǰu:ɣan / pïšqan / qaymaq may	‘butter’	Judakhin 1985, 2: 10-11
																					aq may	‘seed oil’	Baskakov 1958: 441
27	*bEje (CTk)	‘mare’				beyä	‘mare’	Uraksin 1996: 81				biye	‘foaled mare’	Useinov 2007: 110							biye	‘mare (foaled)’	Baskakov 1958: 104				biye	‘(K) mare, female (animal)’	Baskakov et al. 1974: 116				biye	‘mare’	Bektaev 1995: 102	pi:	‘mare’	Subrakova 2006: 358				be:	‘mare (foaled)’	Judakhin 1985, 1: 175				pɛy	‘mare’
28	*biĺči-	‘to stir up, chirn’				beše-	‘to churn, to beat, to swear’	Uraksin 1996: 87	pəźer-	‘to pound, beat’	Ashmarin 1928-1950, 10: 242				bis-	‘be-/schmieren, dreckig machen, beschmutzen’	Stachowski 1993: 61				pis-	‘to stir up, chirn’	Baskakov 1958: 532										pispek	‘churn-staff’	Bektaev 1995: 387							bɨš-	‘to churn (koumiss)’	Judakhin 1985, 1: 173
						beškäk	‘churn-staff’	Uraksin 1996: 87													piskek	‘a big churn (for butter or koumiss)’	Baskakov 1958: 532																			biškek	‘churn-staff for kumis’	Judakhin 1985, 1: 173
29	*bod(u)ga-y (~ *bu-, ~ *-g(u)d-)	‘wheat’	buɣda	‘wheat, wheat grain’	Taǧiyev et al. 2006, I: 361	boyðay	‘wheat’	Uraksin 1996: 95	pəwri	‘emmer wheat’	Ašmarin 1928-1950, X: 132	boɣday	‘wheat’	Useinov 2007: 353				bo:day, buuday	‘wheat’	Baskakov 1973: 90	biyday	‘wheat’	Baskakov 1958: 103	buday	‘wheat’	Tenišev & Sujunčev 1989: 165	buday (T) (H), bogday ~ boɣday (K)	‘wheat’	Baskakov et al. 1974: 126, 136	buɣday	‘wheat‘	Clauson 1972: 312	biday	‘wheat‘	Bekturov & Bekturova 2001: 37				buɣda, boɣda	‘Weizen, Triticum vulgare, Tr. sativum [= wheat]’ << Azer.	Doerfer & Tezcan 1980: 94				buday	‘wheat’	Bammatov 1969: 84	pu:day	‘wheat’
30	*botka	‘gruel, porridge’				butqa	‘porridge, (metaphorically) mess, confusion’	Uraksin 1996: 112	pə̂odə̂o	‘porridge’	Ašmarin 1928-1950, 10: 155	botqa	‘flour soup, flour gruel’	Useinov 2007: 355							botqa	‘porridge, mess’	Baskakov 1958: 115										botqa	‘porridge’	Bektaev 1995: 106	potxɨ	‘gruel (cooked of flour)’	Subrakova 2006: 385				botqo	‘porridge’	Judakhin 1985, 1: 148
31	*botu (CTk)	‘young of camel’		‘young of buffalo (one-year old), piglet, bear cub, small (person)’	Tağıyev et al. 2006, 3: 765	buta	‘young of camel’	Uraksin 1996: 111				bota	‘young of camel’	Useinov 2007: 26							bota	‘young of camel (younger than one-year-old)’	Baskakov 1958: 115				bota	‘(K) young of camel’	Baskakov et al. 1974: 133				bota	‘young of camel’	Bektaev 1995: 106							boto	‘young of camel (younger than one-year-old, suckling)’	Judakhin 1985, 1: 148
32	*bu:ka	‘bull, sire’	buɣa	‘bull, sire, the constellation Taurus, (informal) boyfriend’	Taǧiyev et al. 2006, I: 361	buɣa	‘the constellation Capricorn’	Uraksin 1996: 106				buɣa	‘bull, male deer’	Useinov 2007: 356				buga, bua, buwa	‘bull, wild bull, wild boar, an instrument imitating the roaring of a bull’	Baskakov 1973: 94	buɣa	‘bull, sire’	Baskakov 1958: 119	buɣa	‘bull’	Tenišev & Sujunčev 1989: 165	buɣa	‘(K) bull, bull-calf, young bullock’	Baskakov et al. 1974: 136				buɣï	‘elk, deer’	Bektaev 1995: 110	puɣa	‘bull, sire, male of deer’	Subrakova 2006: 395				buḳa	‘bull, sire, a wooden tool (used for untying knots)’	Judakhin 1985, II: 156	buɣa	‘bull, hefty (of a person)’	Bammatov 1969: 83	puɣa	‘bull’
33	*bugura (*bugu > *bugu-ra (CTk))	‘sire camel’	buɣur	‘a breed of two-humped camels (of males), huge, hefty’	Tağıyev et al. 2006, 1: 362										bu:r	‘männliches Rentier’	Stachowski 1993: 67				buwra	‘two-humped camel (sire)’	Baskakov 1958: 125	buw	‘deer’	Tenišev and Sujunčev 1989: 171							bura	‘camel (sire), pedigree camel’	Bektaev 1995: 109							bu:ra	‘camel (sire, older than five years old)’	Judakhin 1985, 1: 164
34	*bugu	‘deer male’
35	*bugu-ra	‘camel stallion’
36	*bü:n- (CTk)	‘to mount a horse’	min-	‘to mount a horse, to sit on sth, to take a bus etc.’	Tağıyev et al. 2006, 3: 420	men-	‘to rise (intr.)’	Uraksin 1996: 427							mi:n-	‘ein-/be-steigen, auf den Schlitten steigen’	Stachowski 1993: 180				min-	‘to mount a horse, to rise (intr.), to sit on sth’	Baskakov 1958: 460	min-	‘to rise (intr.), to take (a bus etc.), to grow in number, to ride (e.g. a horse), to stand on sth’	Tenišev and Sujunčev 1989: 468	min-	‘to mount a horse, to rise (intr.)’	Baskakov et al. 1974: 407				min-	‘to go, to mount a horse, to rise (intr.)’	Bektaev 1995: 340	mün-	‘to mount a horse, to ride a horse’	Subrakova 2006: 259				min-	‘to mount a horse, to ride a horse’	Judakhin 1985, 2: 28-29	min-	‘to mount a horse, to take a bus etc., to rise (intr.)’	Bammatov 1969: 230	mün-	‘to ride a horse’
37	*buŕagu	‘calf’	buzov	‘calf, young bull’	Taǧiyev et al. 2006, I: 376-377	bïδaw	‘calf, clumsy person’	Uraksin 1996: 117	pъoru	‘calf’	Ashmarin 1928-1950, 10: 133	buzaw	‘calf’	Useinov 2007: 277				buza:	‘calf’	Baskakov 1973: 94	buzaw	‘calf (one-year-old)’	Baskakov 1958: 120	buzow	‘calf’	Tenišev and Sujunčev 1989: 166	buzov, buzuv, bɨzuv	‘(T) (H) calf’	Baskakov et al. 1974: 137, 145				bŭzaw	‘calf’	Bektaev 1995: 110	pïzo	‘calf (suckling)’	Subrakova 2006: 409				muzo:	‘calf (suckling), young of deer (one-year-old)’	Judakhin 1985, 2: 37	buzaw	‘calf’	Bammatov 1969: 84
38	*burčak	‘pea, bean’				borsaq	‘pea’	Uraksin 1996: 99	pъorźa	‘pea’	Ashmarin 1928-1950, 10: 140							borčaq	‘pea’	Baskakov 1973: 91	buršaq	‘pea, hail’	Baskakov 1958: 124	dial. burčaq	‘pea’	Tenišev and Sujunčev 1989: 170	burčax	‘(T) ‘pea’	Baskakov et al. 1974: 142				bŭršaq	‘beans, pea’	Bektaev 1995: 114							bu:rčaq	‘pea’ << Mong.	Judakhin 1985, 1: 164	burčaq	‘beans’	Bammatov 1969: 87
39	*čo:čka (CTk)	‘pig’	čošga	‘piglet’	Tağıyev et al. 2006, 1: 625																šošqa	‘pig’	Baskakov 1958: 740	čočxa	‘piglet, pig’	Tenišev and Sujunčev 1989: 737	čočqa	‘(K) pig’	Baskakov et al. 1974: 614, 631				šošqa	‘pig’	Bektaev 1995: 485	sosxa	‘pig’	Subrakova 2006: 497				čočqo	‘pig (domestic)’	Judakhin 1985, 2: 370	čočqa	‘pig, slave’	Bammatov 1969: 360	čočqa, čočxa
																											čočxa	‘(T) boy, young man (not a Karaim)’	Baskakov et al. 1974: 614, 631
																											cocka	‘(H) boy’	Baskakov et al. 1974: 614, 631
40	*čömele	‘heap of hay’				sümälä	‘heap of hay’	Uraksin 1996: 558	śəomel	‘a heap made of sheaves (in a paddock)’	Ašmarin 1928-1950, 13: 65																? čömel	‘fetters’	Baskakov et al. 1974: 632				šömele	‘heap of hay, haystack’	Bektaev 1995: 486							čömölö	‘heap of hay’	Judakhin 1985, 2: 372
41	*ebin	‘grain’				äwen	‘drying barn’ << Volga Bulghar	Uraksin 1996: 822	avə̂n	‘drying barn, unthreshed cereals, threshing, pitfall trap, birdcage’	Ašmarin 1928-1950, 1: 44-46, 48
									avə̂n il-	‘to thresh’	Ašmarin 1928-1950, 1: 44-46, 48
									il-	‘to take’	Ašmarin 1928-1950, 1: 44-46, 48
									avə̂n kayə̂k	‘mouse’	Ašmarin 1928-1950, 1: 44-46, 48
									kayə̂k	*‘animal’	Ašmarin 1928-1950, 1: 44-46, 48
									avə̂n kardi	‘threshing-floor’	Ašmarin 1928-1950, 1: 44-46, 48
									karda	‘paddock’	Ašmarin 1928-1950, 1: 44-46, 48
									avə̂n śap-	‘to thresh’	Ašmarin 1928-1950, 1: 44-46, 48
									śap-	‘to beat’)	Ašmarin 1928-1950, 1: 44-46, 48
42	*ebir-	‘to grind, to mill’				äwer-	‘to turn into (tr.), to incline sb to sth’	Uraksin 1996: 822	avə̂r-	to grind, mill (of mill), to wrap round’	Ašmarin 1928-1950, 1: 50-51, 54																									ibĭr-	‘to walk round, to surround, to rotate’	Subrakova 2006: 113										e:bĭr-	‘to turn (tr.)’
									avə̂r	‘whirlpool’	Ašmarin 1928-1950, 1: 50-51, 54
									avə̂rla-	‘to spin, wrap round’	Ašmarin 1928-1950, 1: 50-51, 54
43	*ečkü	‘(she-)goat’										ečki	‘goat’	goat‘useinov 2007: 111							eški	‘goat’	Baskakov 1958: 204	ečki	‘goat’	Tenišev and Sujunčev 1989: 779	ečki, ecki	‘goat’	Baskakov et al. 1974: 672							öskĭ, dial. öske	‘goat, he-goat’	Subrakova 2006: 329	äčgü, äččü	‘Ziege’	Doerfer and Tezcan 1980: 108	ečki	‘goat’	Judakhin 1985, 2: 470	ečki	‘goat’	Bammatov 1969: 380
44	*ẹdŋer	‘saddle’	yähär	‘saddle (in various senses)’	Tağıyev et al. 2006, 4: 884	ejär	‘saddle’	Uraksin 1996: 791	yəner	‘saddle, bearing’	Ashmarin 1928-1950, 5: 125				їŋї:r	‘Rentierlastsattel’	Stachowski 1993: 261	yer	‘saddle’	Baskakov 1973: 178	er	‘saddle’	Baskakov 1958: 195	ijer	‘saddle’	Tenišev and Sujunčev 1989: 295	yer, їɣїr, eger, er	‘saddle’	Baskakov et al. 1974: 273	eδer		Clauson 1972: 63	er: er tŭrman	‘harness’	Bektaev 1995: 160	izer	‘saddle’	Subrakova 2006: 118				e:r	‘saddle’	Judakhin 1985, 2: 473	yer	‘saddle’	Bammatov 1969: 133	ɛzɛr	‘saddle’
45	*ek-	‘to sow’	äk-	‘to sow, to plow, to plant, (informal) to give a birth (of a man)’	Taǧiyev et al. 2006, II: 80	ik-	‘to grow (tr.), to cultivate ground’	Uraksin 1996: 200	ak-	‘to sow’	Ašmarin 1928-1950, I: 64-65	dial. ek-	‘to sow’	Useinov 2007: 252				ek-	‘to sow’	Baskakov 1973: 174	ek-	‘to sow, to plant’	Baskakov 1958: 187						Baskakov et al. 1974: 273	ek-	‘to sow, to scatter’	Clauson 1972: 100	ek-	‘to plant, to engraft, to sow’	Bektaev 1995: 153				häk-	‘säen [= to sow’]	Doerfer & Tezcan 1980: 128	ek-	‘to sow, plant, to prepare land for sowing’	Judakhin 1985, II: 445
46	*elge-	‘to sift’	älä-	‘to sow, to sieve, to rain, to snow (of heavy rain, snow)’	Tağıyev et al. 2006, 2: 95	ilä-	‘to sieve’	Uraksin 1996: 206	ala-, alla-	‘to sieve, to sow (with a sieve)’	Ašmarin 1928-1950, 1: 105, 157	ele-	‘to sieve’	Useinov 2007: 611				ele-	‘to sow, to sieve’	Baskakov 1973: 175	ele-	‘to sieve’	Baskakov 1958: 189	ele-	‘to sieve’		ele-, öle-	‘to sieve’	Baskakov et al. 1974: 273				ele-	‘to sieve’	Bektaev 1995: 156	ilge-	‘to sieve’	Subrakova 2006: 122	häylä-	‘durchsieben’		ele-, elge-	‘to sieve’	Judakhin 1985, 2: 447, 448	ele-	‘to sieve’	Bammatov 1969: 374	ɛlgæ-	‘to sieve’
			äläk	‘sieve’	Tağıyev et al. 2006, 2: 95	iläk	‘sieve’	Uraksin 1996: 206	ala	‘sieve’	Ašmarin 1928-1950, 1: 105, 157	elek	‘sieve’	Useinov 2007: 611				elek	‘sieve’	Baskakov 1973: 175	elek	‘sieve’	Baskakov 1958: 189	elek	‘sieve’	Tenišev and Sujunčev 1989: 658	elek, ölek	‘sieve’	Baskakov et al. 1974: 273				elek	‘sieve’	Bektaev 1995: 156	ilgek	‘sieve’	Subrakova 2006: 122	häyläk	‘Sieb’	Doerfer and Tezcan 1980: 130	elek, elgek	‘to sieve’	Judakhin 1985, 2: 447, 448	elek	‘sieve’	Bammatov 1969: 374	ɛlgæk	‘sieve’
47	*eĺgek	‘donkey’	eššak	‘donkey, ass, trestle’	Tağıyev et al. 2006, 2: 50	išäk	‘donkey, ass’	Uraksin 1996: 226	ažak	‘donkey, ass’	Ashmarin 1928-1950, 2: 210	ešek	‘donkey, ass’	Useinov 2007: 173				ešek	‘donkey, ass’	Baskakov 1973; 181	ešek	‘donkey, ass’	Baskakov 1958: 204	ešek	‘donkey, ass’	Tenišev and Sujunčev 1989: 779	ešek, esek, ešäk	‘donkey, ass’	Baskakov et al. 1974: 673				esek	‘donkey, ass’	Bektaev 1995: 163							ešek	‘donkey, ass’	Judakhin 1985, 2: 470-471	ešek	‘donkey, ass, fool’	Bammatov 1969: 380
48	*erkeč	‘gelded he-goat’	ärkäǯ, erkäǯ	‘(dial.) leader goat’	Tağıyev et al. 2006, 2: 115							erkeč	‘he-goat (two-years old)’	Useinov 2007: 111										erkeč	‘gelded he-goat (three-years old), leader goat, leader’	Tenišev and Sujunčev 1989: 772																erkeč	‘gelded he-goat, leader goat’	Judakhin 1985, 2: 463	erkeč	‘he-goat (one-year-old)’	Bammatov 1969: 377
49	*et-mek (CTk)	‘bread’	äppäk	‘bread’	Tağıyev et al. 2006, 2: 110	ikmäk	‘bread, food, provision’	Uraksin 1996: 203				ötmek	‘bread’	Useinov 2007: 298				ekmek	‘bread’	Baskakov 1973: 174				ötmek	‘bread’	Tenišev and Sujunčev 1989: 281	etmek, ötmek, ekmek, etmäk, ötmäk		Baskakov et al. 1974: 671							ipek	‘bread’	Subrakova 2006: 129							ekmek	‘bread’	Bammatov 1969: 373	itβεk	‘bread’
50	*geče (~ geči)	‘(she-)goat’	keči	‘goat, he-goat’	Tağıyev et al. 2006, 2: 676	käzä	‘goat’	Uraksin 1996: 322-323	kaǰa(-ga)	‘goat’	Ashmarin 1928-1950, 6: 169, 170;							keči	‘goat’	Baskakov 1973: 267-268
51	*(h)ö:r-	‘to plait, weave’	hör-	‘to weave, plait’, ‘to knit’	Taǧiyev et al. 2006, 2: 426	ür-	‘to weave, plait, to connect, join together’	Uraksin 1996: 690	var	‘best part/ sort of fiber/ flax’	Ašmarin 1928-1950, 5: 171	ör-	‘to weave, plait, to knit ‘to sprout’	Useinov 2007: 483	örü:	‘plaiting’	Stachowski 1993: 200	ör-	‘to knit, to weave, plait’	Baskakov 1973: 355	ör-	‘to weave, plait’	Baskakov 1958: 512				ör-	‘(Trakai, Crimean) ‘to weave, plait, to spin’	Baskakov et al. 1974: 442				ör-	‘to weave, plait’					hiri-	‘to weave, plait (flechten Seil u. ä.)’	Doerfer und Tezcan 1980: 133	ör-	‘to weave, plait’	Judakhin 1985, 2: 99				ör-	‘to weave, plait’
																																	örĭm	‘woven part of sth (e.g. of a whip), bundle’	Bektaev 1995: 374; Bektŭrov and Bektŭrova 2001: 202
52	*(h)öküŕ	‘bull’	öküz	‘bull, ox’	Tağıyev et al. 2006, 3: 630-631	ügeδ	‘bull, ox’	Uraksin 1996: 685	vъwgъwr	‘bull’	bull‘ashmarin 1928-1950, 5: 295-296	ögüz	‘ox’	Useinov 2007: 36				öküz	‘ox’	Baskakov 1973: 354	ögiz	‘bull, ox’	Baskakov 1958: 504	ögüz	‘ox‘	Tenišev and Sujunčev 1989: 274	ögüz, egiz	‘cattle’	Baskakov et al. 1974: 437				ögiz	‘bull, ox’	Bektaev 1995: 363	ür-	‘to weave, plait’	Subrakova 2006: 756				ögüz	‘ox, gelded bull’	Judakhin 1985, 2: 88	ögüz	‘ox’	Bammatov 1969: 249
53	*i̯ałə	‘food (in general), the prototypical dish = liquid food’	aš	‘pilaf’	Tağıyev et al. 2006, 1: 154, 155	aš	‘food, meal, soup, first course’	Uraksin 1996: 60	aš	‘meat’ << Tat.	Ašmarin 1928-1950, 1: 206, Ašmarin 1928-1950, 4: 254-255	aš	‘food’	Useinov 2007: 339	as	‘Essen, Speise’	Stachowski 1993: 38	aš (obs.)	‘food, forage’	Baskakov 1973: 63				aša-	‘to eat’	Tenišev and Sujunčev 1989: 103	aša-, asa-	‘to eat’	Baskakov et al. 1974: 79, 91							as	‘cereals, corn, food, dial. barley’	Subrakova 2006: 82				aš	‘food, fruit, berry, funeral dinner, pilaw’	Judakhin 1985, 1: 83-84				as	‘food, corn’
			ašxana	‘canteen’	Tağıyev et al. 2006, 1: 154, 155	? aš	‘starch’	Uraksin 1996: 60	yaška	‘soup, any dish in general’	Ašmarin 1928-1950, 1: 206, Ašmarin 1928-1950, 4: 254-255	aša-	‘to eat’	Useinov 2007: 339	as-	‘essen’	Stachowski 1993: 38																										‘
54	*inek, *ingen (CTk)	‘cow, female camel’	inäk	‘cow’	Tağıyev et al. 2006, 2: 561	aša-	‘to eat, have a meal’	Uraksin 1996: 60	əne	‘cow’	Ashmarin 1928-1950, 4: 115							inek	‘cow’	Baskakov 1973: 203	iŋgen	‘female camel’	Baskakov 1958: 297	iynek	‘cow’	Tenišev and Sujunčev 1989: 299							ĭngen	‘female camel’	Bektaev 1995: 494	ĭnek	‘cow’	Subrakova 2006: 145				(dial.) inek	‘cow’	Judakhin 1985, 2: 302	inek	‘cow’	Bammatov 1960: 353	in’εk	‘cow’
																																										iŋgen	‘female camel (foaled), dial. female camel (older than six years old)’	Judakhin 1985, 2: 302
55	*i̯unk	‘flour’	un	‘flour, powder’	Tağıyev et al. 2006, 4: 663	on	‘flour’	Uraksin 1996: 471	śə̂onə̂ox	‘flour, powder’	Ašmarin 1928-1950, 13: 32	un	‘flour’	Useinov 2007: 559				un	‘flour’	Baskakov 1973: 486	un	‘flour’	Baskakov 1958: 677	un	‘flour’	Tenišev and Sujunčev 1989: 682	un	‘flour’	Baskakov et al. 1974: 578				ŭn	‘flour’	Bektaev 1995: 460	un	‘flour’	Subrakova 2006: 727-728	hu:n	‘Mehl’	Doerfer and Tezcan 1980: 135	un	‘flour’	Judakhin 1985, 2: 305	un	‘flour’	Bammatov 1969: 332
56	*jasïmuk	‘lentils’				yaθmïq	‘lentils’	Uraksin 1996: 847	yasmъk	‘lentils’ << Kypch.	Ashmarin 1928-1950, 4: 236
57	*jAsnag	‘pig’							sїsna	‘pig (contamination with sїs- )’	Starostin et al. 2003: 1237; Fedotov II: 77
									sїs-	‘to defecate’	Starostin et al. 2003: 1237; Fedotov II: 77
58	*jïlkï	‘herd of horses’	ilxï	‘herd of horses’	Tağıyev et al. 2006, 2: 542	yïlqï	‘horse’	Uraksin 1996: 242													žïlqï	‘horse’	Baskakov 1958: 275	ǰïlqï	‘herd of horses’	Tenišev and Sujunčev 1989: 266	yïlqï	‘(K) herd of horses’,	Baskakov et al. 1974: 264				žïlqï	‘horse’	Bektaev 1995: 215	čïlɣï	‘horse (generic term), herd of horses’	Subrakova 2006: 1019				ǰïlqï	‘horse (generic term), year of the horse’	Judakhin 1985, 1: 280	yïlqï	‘herd of horses’	Bammatov 1969: 159	čǝlɣa	‘horse’
																					žïlqï žïl	‘year of the horse’	Baskakov 1958: 275				yïlqï yïlï	‘year of the horse’	Baskakov et al. 1974: 264
59	*jogurt	‘curdled milk’	yoɣurt	‘yoghurt, curdled milk with fruits’	Tağıyev et al. 2006, 4: 895													yu:rt	‘curdled milk, yoghurt’	Baskakov 1973: 220				ǯuwurt	‘curdled milk’	Tenišev and Sujunčev 1989: 262																ǯu:rat	‘full-cream curdled milk (without water)’	Judakhin 1985, 2: 271	yuwurt	‘curdled milk, yoghurt’	Bammatov 1969: 381
60	*jügen	‘bridle’	yüyän	‘bridle, rein’	Tağıyev et al. 2006, 4: 935	yügän	‘bridle’	Uraksin 1996: 238	yəwven	‘bridle’	Ashmarin 1928-1950, 5: 112	yügen	‘bridle’	Useinov 2007: 288							žüwen	‘bridle’	Baskakov 1958: 270	ǯügen	‘bridle’	Tenišev and Sujunčev 1989: 270	yügen	‘harness, bridle’	Baskakov et al. 1974: 261				žügen	‘bridle’	Bektaev 1995: 211	čügen	‘bridle’	Subrakova 2006: 1009				ǯügön	‘bridle’	Judakhin 1985, 1: 272	yügen	‘bridle’	Bammatov 1969: 381	čügæn	‘bridle’
61	*kadï-	‘to sew’	ġayïš	‘belt’	Taǧiyev et al. 2006, 3: 87	ḳay-	‘to fringe, to embroider, tambour, to sew on’	Uraksin 1996: 338				ḳayïš	‘treated skin, belt, hard, tough’	Useinov 2007: 417				ḳayïš	‘belt	Baskakov 1973: 232	ḳayï-	‘to stitch’	Baskakov 1958: 359	ḳay-	‘to sew, to fringe	Tenišev and Sujunčev 1989: 406	ḳayïš	‘(Crimean) ‘belt, skin’	Baskakov et al. 1974: 285, 359				ḳayï-	‘to stitch’	Bektaev 1995: 268	xa:s	‘belt’	Subrakova 2006: 767				ḳayï-	‘to stitch’	Judakhin 1985, 1: 324	ḳayï-	‘to stitch’	Bammatov 1969: 182
						ḳayïš	‘belt, bridle leather’	Uraksin 1996: 338													ḳayïs	‘belt’	Baskakov 1958: 359				kayïs	‘(Halych) ‘belt, skin’	Baskakov et al. 1974: 285, 359				ḳayïs	‘belt’	Bektaev 1995: 268							ḳayïš	‘belt’	Judakhin 1985, 1: 324	ḳayïš	‘belt’	Bammatov 1969: 182
																											kayïš	‘(Trakai) ‘belt, skin’	Baskakov et al. 1974: 285, 359
62	*ke:b-	‘to chew (the cud)’	gövšä-	‘to chew the cud’	Taǧiyev et al. 2006, 2: 286; Starostin et al. 2003: 667	köyšä-	‘to chew the cud, to chew’	Uraksin 1996: 296	kavĺe-	‘to chew the cud’	Ašmarin 1928-1950, 6: 19	kevše-	‘to chew the cud’, ‘to eat, have a snack’	Useinov 2007: 399				gevšen-	‘to chew the cud’	Baskakov 1973: 107	güyse-	‘to chew the cud, to say the same thing many times’	Baskakov 1958: 142	küwšen-	‘to chew the cud, to eat, have a snack’	Tenišev and Sujunčev 1989: 366	kövšen-	‘(Crimean) ‘to chew’	Baskakov et al. 1974: 336				kŭyĭs	‘cud’	Bektaev 1995: 257	kipsen-	‘to chew the cud’	Subrakova 2006: 167	kä:viš	‘cud (Wiederkäuen)’	Doerfer and Tezcan 1980: 149	küyšö-	‘to shiver (of the upper part of the body), to move (of shoulder blades), to chew the cud, to husk (grain)’	Judakhin 1985, 1: 462	güyše-	‘to chew the cud’	Bammatov 1969: 108
			göyüš	‘cud’	Taǧiyev et al. 2006, 2: 286; Starostin et al. 2003: 667	köyöš	‘cud’	Uraksin 1996: 296	kavĺe, kavĺek	‘cud’	Ašmarin 1928-1950, 6: 19	kevšek	‘cud’	Useinov 2007: 399
63	*ke:t-men	‘mattock’	kätmän	‘a kind of mattock’	Tağıyev et al. 2006, 2: 719	kätmän	‘mattock, foot’	Uraksin 1996: 327	kat-mak	‘a kind of mattock’	Ashmarin 1928-1950, 6: 163																															ketmen	‘a kind of mattock’	Judakhin 1985, 1: 382
64	*ked-	‘to put on’	gey-	‘to put on, to wear’	Taǧiyev et al. 2006, 2: 236	key-	‘to put on, to wear’	Uraksin 1996: 265				kiy-	‘to put on’	Useinov 2007: 405	kät-	‘to put on, to wear, to pin up, to stick (intr.)’	Stachowski 1993: 146	gi:-	‘to put on’	Baskakov 1973: 114	kiy-	‘to put on’	Baskakov 1958: 321	kiy-	‘to put on, to wear’	Tenišev and Sujunčev 1989: 346	kiy-	‘(all dialects) ‘to put on’	Baskakov et al. 1974: 317				ki(y)-	‘to put on’	Bektaev 1995: 239	kis-	‘to put on, to wear’	Subrakova 2006: 160	käd-	‘to put on’	Doerfer and Tezcan 1980: 146	kiy-	‘to put on’	Judakhin 1985, 1: 385	giy-	‘to put on’	Bammatov 1969: 106	kes-	‘to put on’
65	*kełčer	‘strip of (cultivated) land’				dial. kišärlek	‘(meaning unclear, ? zaxvat (pri zhatve ili kos’be vruchnuju’ = one grasp (when reaping or mowing)’ (see notes)	Uraksin 1996: 282, 22	kaśalə̂k	‘a strip of land (in harvest)’	Ašmarin 1928-1950, 6: 146
66	*kẹli	‘mortar’				kile	‘mortar’	Uraksin 1996: 270	kilə	‘mortar’	Ašmarin 1928-1950, 13: 216	keli	‘mortar, a millet-husking device’	Useinov 2007: 400										keli	‘mortar’	Tenišev and Sujunčev 1989: 319																			keli	‘mortar’	Bammatov 1969: 164
67	*kentir	‘hemp’	kändir	‘rope, twine, dogbane, (industrial) hemp’	Tağıyev et al. 2006, 2: 704	kinder	‘(industrial) hemp, canvas, linen’	Uraksin 1996: 274	kandə̂r	‘hemp’	Ašmarin 1928-1950, 6: 61-65, 67	kendir	‘hemp’	Useinov 2007: 401							kendir	‘hemp’	Baskakov 1958: 313	kendir	‘hemp’	Tenišev and Sujunčev 1989: 323							kendĭr	‘hemp’	Bektaev 1995: 234	kindĭr	‘hemp’	Subrakova 2006: 165				kendir	‘hemp, hemp rope’	Judakhin 1985, 1: 373	kendir	‘hemp’	Bammatov 1969: 164
						kinderaš	‘dial. hemp seed’	Uraksin 1996: 274	kand(ə̂)ra	‘thin rope, unstranded rope, cord’	Ašmarin 1928-1950, 6: 61-65, 67
						kinderä	‘bast shoe strings’	Uraksin 1996: 274
68	*kẹpek	‘bran, chaff’	käpäk	‘bran, chaff, dandruff, sawdust’	Tağıyev et al. 2006, 2: 705	käbäk	‘chaff, empty glume, dial. bran’	Uraksin 1996: 322	kibek	‘husk, chaff, peeling skin on face’	Ašmarin 1928-1950, 6: 225, 226	kepek	‘bran, dandruff’	Useinov 2007: 402				kepek	‘bran	Baskakov 1973: 254	kepek	‘husk, chaff, bran (from millet, barley, etc.)’	Baskakov 1958: 314										kebek	‘bran, husk, chaff’	Bektaev 1995: 230	kibek	‘egg-shell, nut-shell, cast-off (of hay, straw), dial. bark’	Subrakova 2006: 157				kebek	‘husk, chaff (from millet, barley, etc.), bran’	Judakhin 1985, 1: 364	gebek	‘bran’	Bammatov 1969: 94
									kibengə	‘husk’
69	*kerki	‘adze, mattock’	kärki	‘adze’	Tağıyev et al. 2006, 2: 708				karъ	‘a type of chisel’	Ashmarin 1928-1950, 6: 93																															kerki	‘adze’	Judakhin 1985, 1: 379
70	*kidiŕ (CTk)	‘felt’				kejeδ	‘felt, felt mat’	Uraksin 1996: 264				kiyiz	‘felt’	Useinov 2007: 36							kiyiz	‘felt mat, felt’	Baskakov 1958: 321	kiyiz	‘felt, felt mat’	Tenišev & Sujunčev 1989: 346							kiyĭz	‘felt’, felt mat’	Bektaev 1995: 239	ki:s	‘felt mat, felt’	Subrakova 2006: 161-162				kiyiz	‘felt, felt mat’	Judakhin 1985, 1: 385	kiyiz	‘felt, felt mat’	Bammatov 1969: 167
71	*kö:ĺek	‘young of camel’	köšɛk	‘young of camel’	Tağıyev et al. 2006, 2: 802																köšek	‘camel colt’	Baskakov 1958: 341
72	*koč	‘ram’	goč	‘ram, hero’	Tağıyev et al. 2006, 3: 175	qusqar, dial. Qušqar	‘snail, pedigree ram, eardrum’	Uraksin 1996: 384				qoč	‘ram, boar’	Useinov 2007: 285				qoč	‘ram’	Baskakov 1973: 285	qošqar	‘ram (sire)’	Baskakov 1958: 406	qočxar	‘ram (sire)‘	Tenišev and Sujunčev 1989: 416	(H) kockar, (T) kočkar, kočxar, (K) qoč, qočqar	‘ram’	Baskakov et al. 1974: 335, 372				qošqar	‘ram (sire)’	Bektaev 1995: 295				koč	‘Schafbock mit grossen Hörnern, Widder’	Doerfer and Tezcan 1980: 119	qočqor	‘ram (sire), leader, hero’	Judakhin 1985, 1: 410	qočqar	‘ram’	Bammatov 1969: 201
																											(K) qočqïr	‘he-goat’	Baskakov et al. 1974: 335, 372
73	*kōm	‘camel’s pack-saddle’				qum	‘saddle-cloth’	Uraksin 1996: 380													qom	‘fat on the camel’s back, camel’s pack-saddle’	Baskakov 1958: 399										qom	‘fat from the back’	Bektaev 1995: 291							qom	‘camel‘s pack-saddle’	Judakhin 1985, 1: 399
74	*kon-	‘to settle (intr.)’	ġon-	‘to settle down (of a bird, an insect), to settle (of dust)’	Taǧiyev et al. 2006, III: 182	ḳun-	‘to spend the night, stay for the night, to settle on sth (of a bird), to go down (of the sun, the moon), to settle (of dust), to fall out (of frost), (informal) to hit, strike’	Uraksin 1996: 381				ḳon-	‘to settle down, descend (of a bird, an airplane), to stay for the night’	Useinov 2007: 425	on-	‘übernachten [= to spend the night]’	Stachowski 1993: 152	kon-	‘to settle (of dust), to settle down (of a bird, airplane)’	Baskakov 1973: 279	ḳon-	‘to settle down, descend, land (of a bird, a plane), to stay somewhere, take up residence, to spend the night, stay for the night, stay for a rest’	Baskakov 1958: 399	ḳon-	‘to settle down, descend (of a bird, a plane), to settle (of dust), to settle (of people), to spend the night, to accumulate (of wealth)‘	Tenišev & Sujunčev 1989: 412-413	ḳon- (K), kon- (T) (H)	‘to settle on sth, to stop for a res(K) when travelling, to set up a camp (K), to stay somewhere, take up residance, to settle (of people), to stay for the night, spend the night, to live, to settle down, descend (of a bird)’ (T) (H)	Baskakov et al. 1974	ḳon-	‘to settle down (of people), to settle (of a bird)’	Clauson 1972: 632	ḳon-	‘to settle down, descend, land (of a bird, a plane), to stay for the night, to suit (of clothes), to be acquired (of skills)’	Bekturov & Bekturova 2001: 155	χon-	‘to go down (of the sun etc.), to settle (of a bird), an auxiliary verb expressing a quick action’	Subrakova 2006: 842	ḳon-dar	‘caus. to settle (tr.)’	Doerfer & Tezcan 1980: 178	ḳon-	‘ to descend, to settle on sth (of a bird), to settle (of dust), to settle down, take up residence (of a nomad), to stay for the night, (ironic) to sit down’	Judakhin 1985, I: 401	ḳon-	‘to settle down, descend (of a bird, a plane), to settle (of people), to spend the night, stay for the night’	Bammatov 1969: 200	ḳon-	‘to spend the night’
75	*koń (~ *kojn)	‘sheep’	goyun	‘sheep, ram’	Tağıyev et al. 2006, 3: 198	quy	‘fat-tailed sheep’	Uraksin 1996: 377				qoy, qoyun	‘sheep’	Useinov 2007: 165							qoy	‘sheep, ram’	Baskakov 1958: 396	qoy	‘sheep, ram’	Tenišev and Sujunčev 1989: 409	(K) qoy, (T) (H) koy	‘sheep’	Baskakov et al. 1974: 329, 368				qoy	‘ram’	Bektaev 1995: 288	xoy	‘sheep (generic term)’	Subrakova 2006: 835	qo:n	‘Schaf’	Doerfer and Tezcan 1980: 178	qoy	‘sheep (generic term), year of the sheep’	Judakhin 1985, 1: 393	qoy	‘sheep’	Bammatov 1969: 198
76	*konak	‘(foxtail) millet’																			ḳonaḳ	‘a particular kind of millet’	Baskakov 1958: 399							ḳonaḳ	‘millet’	Clauson 1972: 637	ḳonaḳ-ot	‘bluegrass (Poa sp.)’	Bektaev 1995: 292							ḳonoḳ	‘foxtail millet’	Judakhin 1985, I: 401
																																										it ḳonoḳ	‘foxtail millet soup (dial.), a k. of weed (Setaria sp.)’	Judakhin 1985, I: 401
																																										it	‘dog’	Judakhin 1985, I: 401
																																	ot	‘grass’	Bektaev 1995: 292							dial. (kömbö) ḳonoḳ	‘maize’	Judakhin 1985, I: 401
																																										aḳ ḳonoḳ, dial. belbol ḳonoḳ	‘sorghum’	Judakhin 1985, I: 401
																																										aḳ	‘white’	Judakhin 1985, I: 401
																																										ḳïtay ḳonoḳ	‘a k. of sorghum (gaoliang)’	Judakhin 1985, I: 401
																																										ḳïtay	‘Chinese’	Judakhin 1985, I: 401
77	*köpe	‘haystack’				kübe	‘heap of hay’	Uraksin 1996: 308	kuba	‘heap, pile, heap of hay, a measure of meadow land’	Ašmarin 1928-1950, 6: 300	keben	‘haystack, stack of straw’	Useinov 2007: 399
									kubala-	‘to pile, to hill’	Ašmarin 1928-1950, 6: 300
78	*Koŕï	‘lamb’	guzu	‘lamb’	Tağıyev et al. 2006, 3: 232							qozu	‘lamb’	Useinov 2007: 313				quzu	‘lamb’	Baskakov 1973: 292	qozï	‘lamb’	Baskakov 1958: 396	qozu	‘lamb (younger than 6 months old)‘	Tenišev and Sujunčev 1989: 408	(T) (H) kozu	‘lamb’	Baskakov et al. 1974: 329				qozï	‘lamb’	Bektaev 1995: 288				quzï	‘Lamb’	Doerfer and Tezcan 1980: 180	qozu	‘lamb (domestic or wild)’	Judakhin 1985, 1: 392	qozu	‘lamb’	Bammatov 1969: 198
79	*külte	‘sheaf of hay’				költe	‘sheaf of hay, lush, fleecy’	Uraksin 1996: 297	kəolte	‘sheaf of hay, sheaf-cart’	Ašmarin 1928-1950, 7: 248-249																(K) külte	‘sheaf of hay, heap of hay’	Baskakov et al. 1974: 353
80	*küĺül	‘heap of threashed grain’				köšöl	‘heap (of threshed grain)’	Uraksin 1996: 304	kə̂ožə̂ol	‘heap (of threshed grain)’	Ašmarin 1928-1950, 7: 215
81	*kulum	‘foal’	gulun	‘foal (between 3 and 4 months old)’	Tağıyev et al. 2006, 3: 213	qolon	‘foal’	Uraksin 1996: 367	xъwm	‘foetus (foal)’	Ashmarin 1928-1950, 16: 325	qulun, quluntay	‘foal’	Useinov 2007: 82							qulїn	‘suckling foal’	Baskakov 1958: 409										qulїn	‘foal’	Bektaev 1995: 299	xulun	‘suckling foal’	Subrakova 2006: 862				qulun	‘suckling foal’	Judakhin 1985, 1: 443
82	*kumïŕ	‘fermented mare‘s milk’	gїmїz	‘koumiss’	Tağıyev et al. 2006, 2: 50	qїmїδ	‘koumiss’	Uraksin 1996: 393-394	kъwmъws	‘koumiss’ < Kypch.	Ashmarin 1928-1950, 7: 141										qїmïz	‘koumiss’	Baskakov 1958: 427										qїmїz	‘koumiss, mare’s milk’	Bektaev 1995: 307	xїmїs	‘koumiss’	Subrakova 2006: 891				qїmїz	‘koumiss’	Judakhin 1985, 1: 489-490
83	*kumlak	‘hop’				qomalaq	‘hop’	Uraksin 1996: 368	xə̂omla	‘hop’	Ašmarin 1928-1950, 15: 329-330																(H) kumlak, (T) kumlax	‘hop’	Baskakov et al. 1974: 346				qŭlmaq	‘hop’	Bektaev 1995: 299	xumnax	‘hop, hop cone’	Subrakova 2006: 863				qulmaq	‘hop’
84	*kūrït	‘a k. of dried quark, cheese’	qurut	‘dried balls made of curdled milk or ayran (used as a dressing)’	Tağıyev et al. 2006, 3: 227	qorot	‘cottage cheese made of cooked curdled milk’	Uraksin 1996: 371													qurt	‘a kind of cottage cheese’	Baskakov 1958: 413										qurt	‘kurt [a k. of cottage cheese]’	Bektaev 1995: 301	xurut	‘a k. of dried cakes’	Subrakova 2006: 868				qurt, qurut	‘kurt (balls or cakes made of dried quark)’	Judakhin 1985, 1: 451
85	*oglak	‘kid’	oɣlaḳ	‘kid’	Taǧiyev et al. 2006, III: 584	ïlaḳ	‘kid, the constellation Capricorn, dial. summer-born lamb or kid’	Uraksin 1996: 249, 783				ulaḳ	‘kid’	Useinov 2007: 559				olak	‘kid’	Baskakov 1973: 350	ïlaḳ	‘kid, goat pulling (sport game)’	Baskakov 1958: 755	ulaḳ	‘kid’	Tenišev & Sujunčev 1989: 680	(K) ulaḳ, (H) ulak, (T) ulax	‘kid (K) (H) (T), a young of a domestic animal (K) (H)'	Baskakov et al. 1974: 576, 577	oɣlaḳ	‘kid, the constellation Capricorn’	Clauson 1972: 129	laḳ	‘kid’	Bektaev 1995: 310	oɣlax	‘young of a wild goat’	Subrakova 2006: 292	oɣlaḳ	‘Zicklein [= kid]’	Doerfer and Tezcan 1980: 167	ulaḳ	‘kid (male or female, domestic or wild, less than one-year-old), goat pulling (sport game), kid or calf carcase used in goat pulling’	Judakhin 1985, II: 303	ulaḳ	‘kid’	Bammatov 1969: 331
86	*or-	‘to reap, harvest’				ur-	‘to reap’	Uraksin 1996: 682	vïr-	‘to reap’	Ashmarin 1928-1950, 5: 204	or	‘to reap’	Useinov 2007: 81							or-	‘to reap, to mow’	Baskakov 1958: 497	oraq	‘sickle’	Tenišev and Sujunčev 1989: 500	or-	‘to reap, to mow, to harvest’	Baskakov et al. 1974: 430				or-	‘to reap’	Bektaev 1995: 361							or-	‘to reap, to mow’	Judakhin 1985, 2: 78	or-	‘to reap’	Bammatov 1969: 245
																								oraqla-	‘to reap’	Tenišev and Sujunčev 1989: 500
87	*sa(r)pan	‘(two-wheeled) plough’	sapan	‘a sort of wooden plough’	Tağıyev et al. 2006, 4: 46; 1: 482	haban	‘plough, plowing’	Uraksin 1996: 720	sorban	‘plough breast’	Ashmarin 1928-1950, 11: 205	saban	‘plough’	Useinov 2007: 192				saban	‘wooden plough’	Baskakov 1973: 389				saban	‘plowing’	Tenišev and Sujunčev 1989: 530	saban	‘(wooden) plough’	Baskakov et al. 1974: 454				saban	‘plough, ploughland, ploughed field’	Shitnikov 1966: 164										saban	‘plough, ploughed land’	Bammatov 1969: 271
88	*sabur-	‘to winnow (grain)’	sovur-	‘to winnow (grain), to scatter’	Tağıyev et al. 2006, 4: 201				sə̂ovə̂or	‘to winnow (grain), to stir (in a winnowing-like way)’	Ašmarin 1928-1950, 11: 238	savur-	‘to winnow (grain), to waste one’s money’	Useinov 2007: 497							suwɨr-	‘to winnow’	Baskakov 1958: 592	suwur-	‘to winnow’	Tenišev and Sujunčev 1989: 577	savur-	‘to throw up, to scatter, to smoke’	Baskakov et al. 1974: 456				suwïr-	‘to winnow’	Bektaev 1995: 423	sobïr-	‘to mix, to winnow’	Subrakova 2006: 485	savur-	‘worfeln (Weizen oder Gerste, indem man die Körner vom Stroh trennt’	Doerfer and Tezcan 1980: 185				suwur-	‘to winnow’	Bammatov 1969: 290
89	*sag-	‘to milk’	saɣ-	‘to milk, to use sb‘s means unlimitedly, to extort (money etc.), to derive financial benefit from sb or sth’	Taǧiyev et al. 2006, 4: 19	haw-	‘to milk, to pull, draw out’	Uraksin 1996: 730	su-, dial. səwv	‘to milk, to grind brick into powder’	Ašmarin 1928-1950, XI: 159	saɣ-	‘to milk’	Useinov 2007: 497				saa-	‘to milk, to despoil, devastate sb’	Baskakov 1973: 387	saw-	‘to milk’	Baskakov 1958: 567	saw-	‘to milk (also metaphorically), to extort (money etc.)‘	Sujunčev 1989: 544	sav-	‘to milk’	Baskakov et al. 1974: 454	saɣ-	‘to milk’	Clauson 1972: 804	saw-	‘to milk’	Bekturov & Bekturova 2001: 218	saɣ-	‘to milk’	Subrakova 2006: 419	sa:ɣ-	‘melken [= to milk]’	Doerfer & Tezcan 1980: 183	saa-	‘to milk’	Judakhin 1985, II: 118	saw-	‘to milk, to be bloodshot (of eyes), to take sth from sb again and again’	Bammatov 1969: 272	saɣ-	‘to milk’
90	*sarïk	‘sheep’				harïq	‘sheep’	Uraksin 1996: 728	sorъx		Ashmarin 1928-1950, 11: 196-197										sarïq	‘a breed of sheep (without the fat tail)’	Baskakov 1958: 566										sarïq	‘a breed of sheep (without the fat tail)’	Bektaev 1995: 423
91	*sïgïr	‘cattle’	sïɣïr	‘cattle, elk’	Tağıyev et al. 2006, 4: 134	hïyïr	‘cow’	Uraksin 1996: 749				sïɣïr	‘cow’	Useinov 2007: 518				sï:r	‘cattle, herd’	Baskakov 1973: 454	sïyïr	‘cow’	Baskakov 1958: 601	sïyïr	‘cow (obsolete)’	Tenišev and Sujunčev 1989: 582	sïɣïr, sïyïr	‘cow, bull, ox, cattle’	Baskakov et al. 1974: 488										sïɣïr	‘Kuh’	Doerfer and Tezcan 1980: 188	sïyïr	‘cow’		sïyïr	‘cow’	Bammatov 1969: 293
92	*sïr(ï)-	‘to sew tightly, quilt, smock’	sïrï-	‘to quilt, to foist, impose’	Taǧiyev et al. 2006, 4: 146	hïr-	‘to quilt’	Uraksin 1996: 754													sïrï-	‘to quilt, to sew across’	Baskakov 1958: 607	sïrï-	‘to quilt’	Tenišev and Sujunčev 1989: 587							sïr-	‘to stitch’	Bektaev 1995: 429	sïrï-	‘to quilt, to sew across’	Subrakova 2006: 559							sïrï-	‘to quilt, to sew across, to fasten, attach’	Bammatov 1969: 295
93	*sogan	‘onion’	soɣan	‘onion’	Tağıyev et al. 2006, 4: 186	huɣan	‘onion, bulb’	Uraksin 1996: 741	soɣan	‘onion’	Ashmarin 1928-1950, 11: 216-217	soɣan	‘onion’	Useinov 2007: 124				suan, suvan	‘onion, bulb’	Baskakov 1973: 437				soxan	‘onion, bulb’	Tenišev and Sujunčev 1989: 568													soɣan	‘Zwiebel (Allium cepa)’	Doerfer and Tezcan 1980: 190	soɣon	‘leek (generic)’	Judakhin 1985, 2: 1969: 150	soɣan	‘onion’	Bammatov 1969: 286
94	*süli~*süle~*sulï~*sula	‘oats’				holo	‘oats’	Uraksin 1996: 735	səoləo	‘oats’	Ašmarin 1928-1950, 11: 298										sulï	‘oats’	Baskakov 1958: 589										sŭlï	‘oats’	Bektaev 1995: 424	sula, sulu	‘oats’	Subrakova 2006: 519, 520				sulu	‘oats’	Judakhin 1985, 2: 164	sulu	‘oats’	Bammatov 1969: 291
						qara holo	‘common wild oat’	Uraksin 1996: 735
						qara	‘black’	Uraksin 1996: 735
						holobaš	‘common meadow-grass’	Uraksin 1996: 735
						baš	‘head’	Uraksin 1996: 735
95	*tạ:na	‘heifer’	dana	‘calf (between 6 months and one or two years)’	Taǧiyev et al. 2006, I: 672	tana	‘two-years-old heifer’	Uraksin 1996: 583	tïna	‘heifer’	Ašmarin 1928-1950, XIII: 317	tana	‘heifer (between 1.5 and 2 years)’	Useinov 2007: 530				dana	‘heifer, calf (one-year-old)’	Baskakov 1973: 132	tana	‘heifer in the second year’	Baskakov 1958: 618	tana	‘calf (between 6 months and 1 year)’	Tenišev & Sujunčev 1989: 602	tana	‘heifer, calf, bull-calf (T) (H) (K)’	Baskakov et al. 1974: 510				tana	‘calf (one-and-a-half-year-old)’	Bektaev 1995: 434							tana	‘heifer in the second year’	Judakhin 1985, II: 202	tana	‘bull-calf, two-years-old calf (male)’	Bammatov 1969: 303
						tana=ügeð	‘two-years-old bull-calf’	Uraksin 1996: 583																																		erkek tana	‘bull-calf in the second year, teenage boy’	Judakhin 1985, II: 202
96	*tArï-	‘to cultivate ground’				tarï-	‘(obs.) ‘to sow’	Uraksin 1996: 592																						tarï-	‘to cultivate ground’	Clauson 1972: 532				tarï-	‘to sow’	Sevortjan 1980: 157				tarï-	‘(rare) to plow, sow, cultivate land’	Judakhin 1985, II: 213
97	*tạrïg	‘(grain), crop, cereals’	darï	‘(broomcorn) millet; millet groat’	Taǧiyev et al. 2006, I: 680	tarï	‘(broomcorn) millet’	Uraksin 1996: 592	tïrъ	‘cereals (growing in the field), cereal grains (for sowing), corn (= main crop), land cultivation’	Ašmarin 1928-1950, XIII: 318; XIV: 4	tarï	‘(broomcorn) millet’	Useinov 2007: 533				darï	‘(broomcorn) millet’	Baskakov 1973: 134	tarï	‘millet’	Baskakov 1958: 625	tarï	‘(broomcorn) millet’	Tenišev & Sujunčev 1989: 607-608	tarï, darï	‘(K) (broomcorn) millet’	Baskakov et al. 1974: 516				tarï	‘millet’	Bektaev 1995: 436	tarïɣ	‘sowing’	Sevortjan 1980: 157				taru:	‘millet’	Judakhin 1985 I: 402; II: 212-213	tari	‘(broomcorn) millet’	Bammatov 1969: 305
																																										tarïɣ-baš	‘foxtail millet soup (dial.), a k. of weed (Setaria sp.)’	Judakhin 1985 I: 402; II: 212-213
																																										baš	‘head’	Judakhin 1985 I: 402; II: 212-213
98	*tarma-k, *tїrma-k	‘harrow’																tїrmїk	‘rake, scratch, claw’	Baskakov 1973: 483																tarbas-ta-	‘to harrow’	Subrakova 2006: 594							taraq	‘comb, harrow’	Bammatov 1969: 305
99	*tebe (CTk?)	‘camel’	dävä	‘camel’	Tağıyev et al. 2006, 1: 751-752	döyä	‘camel’	Uraksin 1996: 168-169	təwve	‘camel’ << ? Kypch.	Ashmarin 1928-1950, 15: 13	deve	‘camel’	Useinov 2007: 26	taba	‘Rentier, Holzfigur eines Rentiers’	Stachowski 1993: 214	devä	‘camel’, insatiable’	Baskakov 1973: 135	tüye	‘camel’	Baskakov 1958: 660	tüje	‘camel’	Tenišev and Sujunčev 1989: 667	tüye, deve, tevä	‘camel’	Baskakov et al. 1974: 553				tüye	‘camel’	Bektaev 1995: 451	tibe	‘camel’	Subrakova 2006: 612				tö:	‘camel’	Judakhin 1985, 2: 259	tüye	‘camel’	Bammatov 1969: 326
100	*teke	‘he-goat’	täkä	‘he-goat, wild goat’	Tağıyev et al. 2006, 4: 470	täkä	‘he-goat, ram’	Uraksin 1996: 661	taga	‘ram, lamb’	Ashmarin 1928-1950, 13: 152	teke	‘he-goat’	Useinov 2007: 538				tekä		Baskakov 1973: 463	teke	‘he-goat’	Baskakov 1958: 633	teke	‘goat’	Tenišev and Sujunčev 1989: 617-618	teke, tege, tegä	‘he-goat, leader goat’	Baskakov et al. 1974: 562				teke	‘goat’	Bektaev 1995: 439				täkä	‘männliches Zicklein, zwischen sechs Monaten und einem Jahr’	Doerfer and Tezcan 1980: 200	teke	‘he-goat (ungelded)’	Judakhin 1985, 2: 220	teke	‘goat’	Bammatov 1969: 309
101	*to:r-um	‘young camel’				tana-torpo, dial. tana-turpaḳ	‘heifers and bull-calves (coll.)’	Uraksin 1996: 583													toray	‘piglet’ << Mong.	Baskakov 1958: 649							torum	‘camel colt’	Clauson 1972: 549, 533	toray	‘piglet’ << Mong.	Bekturov and Bekturova 2001: 257							toropoy	‘piglet’	Judakhin 254-255	toray	‘child’ << Mong.	Bammatov 1969: 320	torβaḳ	‘calf in the second year’
102	*to:r-paḳ	‘calf etc.				tana	‘heifer’	Uraksin 1996: 583																						torpï	‘calf which still follows its mother’	Clauson 1972: 549, 533				torbaχ	‘one-year-old calf, calf in the second year’	Subrakova 2006: 652				torpoḳ	‘calf between 6 months and 1 year old, dial. calf, bear-cub (less than 1 year old), silly (of a person)’	Judakhin 254-255
																																				torbaχ puɣa	‘bull-calf in the second year’	Subrakova 2006: 652
																																				torbaχ-turbaχ	‘(bull-)calves in the second year (coll.)’
103	*tög-	‘to hit, crush, grind’	döy-	‘to beat sb, to pound, crush (e.g. pepper, sugar, garlic), to grind, to forge, to stamp, to knock, to thresh (grain), to vaccinate’	Taǧiyev et al. 2006, I: 849	töy-	‘to pound (in a mortar, e.g. pepper, salt), to bray seeds in a mortar, to tramp down (soil), to hit, strike, to eat greedily’	Uraksin 1996: 628	tü-	‘to pound, crush (e.g. grain), to comb (e.g. flax, hemp), to shred (cabbage), to crumble (tr.), to hit, beat sb’	Ašmarin 1928-1950, XIV	dög-	‘to hit, beat sth or sb, to forge’	Useinov 2007: 370				düg-	‘to hit, beat sb, to win, to whisk (eggs), to knock, knock down (nuts), to pound, to husk, to thresh’	Baskakov 1973: 169	tüy-	‘to pound, to crush, to tighten, squeeze, to push, to punch’	Baskakov 1958: 659	tüy-	‘to hit, beat sb, to forge, to thresh (grain), to pound (e.g. garlic)‘	Tenišev & Sujunčev 1989: 667-668	tüy-	‘(K) to crush, grind, pound’	Baskakov et al. 1974: 553	tög-	‘to pound, crush, grind’	Clauson 1972: 477	tüy-	‘to crush, pound (e.g. millet), to hit’	Bekturov & Bekturova 2001: 263			Subrakova 2006: 652							tüy-	‘to hack (e.g. meat), to hit, beat sb’	Bammatov 1969: 327
104	*tögi	‘millet groat ~ rice’	düyü	‘rice’	Taǧiyev et al. 2006, I: 881	[dögö << d- is indicative of a borrowing]	‘rice’	Uraksin 1996: 168	tɘgɘ << Common Turkic	‘rice’	Ašmarin 1928-1950 XV: 23	tüy - Kypchak dialect?	‘millet groat’	Useinov 2007: 555										tüy	‘millet groat’	Tenišev & Sujunčev 1989: 670	kivi	‘(H) millet(groat’	Baskakov et al. 1974: 316				tüy-tarï	‘millet groat’	Sauranbaev 1954: 647				düyü	‘Reis’ << Azer.	Doerfer & Tezcan 1980: 108				tüy-ül-gen tari	‘millet groat’	Bammatov 1960: 818, 879
																																													tüyül-	‘to be hacked, hit’	Bammatov 1960: 818, 879
																																													tari	‘millet’	Bammatov 1960: 818, 879
																																													dügü	‘rice’ << Oghuz	Bammatov 1960: 818, 879
105	*toŋuŕ	‘pig’	donuz	‘pig’	Tağıyev et al. 2006, 1: 825							domuz	‘pig’	Useinov 2007: 372				domuz	‘pig’	Baskakov 1973: 154-155	doŋїz	‘boar, pig’	Baskakov 1958: 176	toŋuz	‘pig’	Tenišev and Sujunčev 1989: 645	toŋɣuz, domuz, domïz, doŋɣuz	‘pig’	Baskakov et al. 1974: 538				doŋïz	‘boar, pig’	Bekturov and Bekturova 2001: 54							doŋuz	‘wild pig (generic), year of the pig’	Judakhin 1985, 1: 197	doŋɣuz	‘pig’	Bammatov 1969: 128
106	*ud	‘ox							vïl’əχ	‘cattle’	Ashmarin 1928-1950, 5: 202																															uj	‘cow, ox, year of the cow’	Judakhin 1985, 1: 300
107	*ügür	‘(broomcorn) millet’							vir	‘(broomcorn) millet’	Ašmarin 1928-1950, V: 239																			ügür, yügür, üyür	‘millet’	Clauson 1972: 275-276																ü:re	‘(groat) soup’
[truncated: 55 more columns]

## Sheet: Mongolic
No.	form		East Middle Mongolian			West Middle Mongolian			Written Mongolian			Khitan			Khalkha				Buriat			Kalmyck			Oirat			Kamnigan			Dagur			Shira-Yughur			Baoan			Dongxian			Huzhu Monguor			Minhe Monguor			Kangjia
			form	meaning	source	form	meaning	source	form	meaning	source	form	meaning	source	form (Cyrillic)	form (IPA: c, č, š = [ts, tʃ, ʃ])	meaning	source	form	meaning	source	form	meaning	source	form	meaning	source	form	meaning	source	form	meaning	source	form	meaning	source	form	meaning	source	form	meaning	source	form	meaning	source	form	meaning	source	form
1	aba:da:n (bor.)	‘cultivated, peopled’				aba:da:n	‘cultivated, peopled’	Saitô 2008: 10
2	*abala-	‘to hunt’	abala-	‘to hunt’	Haenisch 1939: 1				abala-	‘to hunt in a group or in a battue’	Lessing 1960: 3				авла-	awəɮ	‘to hunt’	Bawden 1997	aba	hunt'	Cheremisov 1951:21
3	*aɣarča		a'arči	‘curds from fermented milk’	Nugteren 2011: 263				aɣarca(n)	‘a kind of sour cottage cheese made from milk left after distillation of milk liquor’	Lessing 1960: 13				аарц	a:rcʰ	curds from fermented milk’		a:rsa(n)	‘curds from fermented milk’	Cheremisov 1951: 20	a:rc	‘curds from fermented milk’	Nugteren 2011: 263; Muniev 1977: 19				a:rca	'milk product, left after distillation of kurunga (fermented milk product)'	Damdinov, Sundueva (DS) 9	a:rč	‘curds from fermented milk	Nugteren 2011: 263; Enkhbat et al. 1984: 2
4	*aɣula	‘mountain’	a'ula	‘mountain’	Haenisch 1939: 10	a’ula, u:la	‘mountain’	Nugteren 2011: 275							уул	ʊ:ɮ	‘mountain’	Bawden 1997	u:la	‘mountain’	Cheremisov 1951: 489							u:la(n)	‘mountain’	DS 294	aul	‘mountain’	Todaeva 1986: 17; Tumurdei and Cybenov 2014: 17				u:la, ula	‘mountain’	Chen 1986; Ma 2016	ula [ula]	‘mountain’	Ma & Chen 2001; Chen 2002; Lefort 2012	ula	‘mountain’	Nugteren 2011: 275; Junast 1981: 93, De Smedt & Mostaert 1933: 469	ula	‘mountain’	Nugteren 2011: 275; Junast & Lĭ 1982: 463	ula
5	*aɣurasun		a'urasun	‘silk’	Godziński 1985: 76
6	*aɣui	‘vast’				a'u:	‘vast’	Saitô 2008: 282							уудам, уужим	ʊ:təm, ʊ:čəm	‘wide’	Bawden 1997	1) u:žam 2) agu:	1) wide, vast 2) great	Cheremisov 1951: 30, 489							u:džim	wide, vast'	DS 294	aul	‘broad’	Tumurdei and Cybenov 2014: 17				u ~ u:	‘vast’	Chen 1986; Ma 2016	agvui [aʁui]	‘vast, large’	Ma & Chen 2001; Chen 2002; Lefort 2012	au:, ʊ:	‘broad, wide, vast’	Nugteren 2011: 274; Junast 1981: 93; De Smedt & Mostaert 1933: 462				u: ~ u
7	*ači-	‘to load, to burden, to carry on one’s back’	ači-	‘to load, to burden, to carry on one’s back’	Nugteren 2011: 264; 265; Starostin DB	ači-	‘to load, to burden, to carry on one’s back’	Saitô 2008: 406;	ači-	‘to load a vehicle or animal, to burden, put on the back, to pile up, to accumulate, to throw one’s opponent in wrestling over one’s back or thigh’	Lessing 1960: 8				ач-	ačʰ	‘to load’	Bawden 1997	aša-	‘to load, carry on ones back’	Cheremisov 1951: 74	ač-, ači-	‘to load, carry on one’s back’	Nugteren 2011: 264; 265; Starostin DB; Muniev 1977: 59				ači-	‘to load’	DS 30	aty-	‘to load’	Nugteren 2011: 263; Enkhbat et al. 1984: 13	ačə-	‘to load’	Nugteren 2011: 264; 265; Bolčuluu et al. 1984: 6; Junast 1981: 93	atsi, atɕi	‘to load’	Chen 1986; Ma 2016	achi [atʂi]	‘carry on the back, to carry (a load on one’s back), to bear, to shoulder, to take on, to be charged with’	Ma & Chen 2001; Chen 2002; Lefort 2012	śʒ́a:- , śʒ́ia:-	‘to load’	Nugteren 2011: 264; Junast 1981: 93; De Smedt & Mostaert 1933: 387	arći-	‘to load’	Nugteren 2011: 264; Junast & Lĭ 1982: 479	ači-
8	*aduɣu-n	‘herd (usually of horses ), horse(s), cattle, drove’	adu'un	‘herd (usually of horses ), horse(s), cattle, drove’	Nugteren 2011: 265; Starostin DB				aduɣu(n); adaɣu(n)	‘herd of horses, horse’	Lessing 1960: 11				адуу	atʊ	horse, herd of horses'		adu:(n)	‘herd (usually of horses), horse(s), cattle, drove, to herd’	Cheremisov 1951: 34	adun, adu:n	‘herd (usually of horses ), horse(s), cattle, drove, herd, to herd’	Nugteren 2011: 265; Starostin DB; Muniev 1977: 28				adu:(n)	herd of horses'	DS 14	adɔ:	‘herd (usually of horses)’	Nugteren 2011: 265; Enkhbat et al. 1984: 13
9	*aduɣu-čin	‘person who tends horses’	adu'učin	‘person who tends horses’	Haenisch 1939: 3				aduɣuci(n)	‘herder of horses, keeper of a heard of horses’	Lessing 1960: 11				адуучин	atʊčʰəŋ	‘horseherd’	Bawden 1997		‘to tend livestock’	Nugteren 2011: 265, Starostin DB							adu:čin	‘horseherd’	DS 14
10	*aduɣula-	‘bring to the pasture, to tend livestock’	adu'ula-	‘bring to the pasture, to tend livestock’	Haenisch 1939: 3; Nugteren 2011: 265				aduɣula-	‘to tend or heard cattle, to nurse or take care of children’	Lessing 1960: 11				адуул-	atʊɮ	‘to herd’	Bawden 1997	adu:l-	‘to tend livestock’	Cheremisov 1951: 33	adul-	‘to tend livestock’	Nugteren 2011: 265; Muniev 1977: 28				adu:la-	‘to herd’	DS 14	adɔ:l-	‘to tend livestock’	Nugteren 2011: 265; Enkhbat et al. 1984: 13	adla-	‘to tend livestock’	Nugteren 2011: 265; Bolčuluu et al. 1984: 6; Junast 1981: 75	adula, adala, adale	‘bring to the pasture’	Chen 1986; Ma 2016	adula [adula]	‘to put out to pasture, graze’	Ma & Chen 2001; Chen 2002; Lefort 2012	dula:-	‘to tend livestock’	Nugteren 2011: 265; De Smedt & Mostaert 1933: 64	adula-	‘to tend livestock’	Nugteren 2011: 265; Junast 1981: 91	adəla-
11	*aduɣusun	‘animal, livestock’	adu'usun	‘animal, livestock’	Nugteren 2011: 265	adu'usun	‘animal, livestock’	Saitô 2008: 541;	aduɣusu(n); adaɣusu(n)	‘animal’	Lessing 1960: 11				адуус	atʊs	‘beast’	Bawden 1997	adu:ha(n); adaha(n) (western)	‘livestock’	Cheremisov 1951: 32, 34	adusn	‘livestock’	Nugteren 2011: 265; Muniev 1977: 28							adus, adɔ:s	‘livestock’	Nugteren 2011: 265; Enkhbat et al. 1984: 13; Zhòng 1982: 92				asuŋ, asɵŋ	‘animal’	Chen 1986; Ma 2016	asun [asuŋ]	‘livestock, animal, livestock, animal, beast’	Ma & Chen 2001; Chen 2002; Lefort 2012	a:sə	‘livestock, also bovine’	Nugteren 2011: 265; Khasbaatar et al. 1985 [1986]: 7	asə	‘livestock’	Nugteren 2011: 265; Junast 1981: 91	asun
12	*akta	‘gelding, horse, riding horse’	ahta, aqta	‘gelding, horse, riding horse’	Nugteren 2011: 266				aɣta	‘gelding, gelded, castrated’	Lessing 1960: 15				ат	atʰ	‘camel gelding’	Bawden 1997	agta	‘trotting horse; gelding’	Cheremisov 1951: 30	agt	‘gelding’	Nugteren 2011: 266; Muniev 1977: 26				agta	good horse, trotter, horsr'	DS 12	art	‘gelding’	Nugteren 2011: 266; Enkhbat et al. 1984: 17	agta, axta, aġda	‘gelding’	Nugteren 2011: 266; Bolčuluu et al. 1984: 3; Junast 1981: 93							χada	‘gelding’	Nugteren 2011: 266; Khasbaatar et al. 1985 [1986]: 70, Junast 1981: 93
13	*ajirga	‘stallion’	ajirqa	‘stallion’	Haenisch 1939: 4; Nugteren 2011: 266				azirɣa(n)	‘stallion, before names of other animals it signifies the male animal’	Lessing 1960: 62				азрага	acrəɢ	‘stallion’	Bawden 1997	azarga	‘stallion’	Cheremisov 1951: 38	aǰrɣ	‘stallion’	Nugteren 2011: 266; Muniev 1977: 30				azarga	‘stallion’	DS 15	adyrəɣ, aǰrəɣ, adrəɣ	‘stallion’	Nugteren 2011: 266; Enkhbat et al. 1984: 14-15; Zhòng 1982: 93													aǰirga	‘stallion’	Nugteren 2011: 266; Potanin 1893: 413
14	alima (bor.)	‘fruit’	alima	‘fruit’	Nugteren 2011: 268				alima	‘apple’	Lessing 1960: 32				alim	aɮim	apple'	Bawden 1997	al’ma	‘apple’	Cheremisov 1951: 49	al’mn	‘apple’	Nugteren 2011: 268; Muniev 1977: 39							alim	‘pear’	Nugteren 2011: 268; Enkhbat et al. 1984: 8; Tumurdei and Cybenov 2014: 13				almaŋ, almɔŋ, alma, alimaŋ	‘fruit’	Chen 1986; Ma 2016	alima [alima]	‘fruit’		aləma, alima, aləma, ləma, lama, ma:la (?=)	‘pear, name of several fruits, fruit’	Nugteren 2011: 268; Junast 1981: 93, De Smedt & Mostaert 1933: 4, Zhòng 1982: 5, Zhòng 1982: 113; Lĭ 1988: 289; Lĭ 1988: 309	amula	‘fruit’	Nugteren 2011: 268; Čenggeltei 1988 [1991]: 369	alima; amila
15	*altan (bor.)	‘gold’	altan	‘gold’	Haenisch 1939: 6; Nugteren 2011: 269	altan	‘gold’	Saitô 2008: 11;	alta(n)	‘gold, golden’	Lessing 1960: 33				алт	aɮtʰ	‘gold’	Bawden 1997	alta(n)	‘gold’	Cheremisov 1951: 47	altn	‘gold’	Nugteren 2011: 269; Muniev 1977: 37				alta(n)	gold'	DS 19	alt	‘gold’	Nugteren 2011: 269; Enkhbat et al. 1984: 9; Zhòng 1982: 91				altaŋ, altɔŋ, andaŋ	‘gold’	Chen 1986; Ma 2016	antan [􏰊􏰉􏰙􏰊􏰇antaŋ]	‘gold’	Ma & Chen 2001; Chen 2002; Lefort 2012	χaldan, χardan, χardam, χaldan, χaldan	‘gold’	Nugteren 2011: 269; Junast 1981: 93; De Smedt & Mostaert 1933: 160-161; Todaeva 1973: 372; Zhòng 1982: 68	artaŋ	‘gold’	Nugteren 2011: 269; Junast & Lĭ 1982: 469	antɔ
16	*amasar	‘outlet, pass, valley opening’	amasar	‘outlet, pass, valley opening’	Haenisch 1939: 6				amasar	‘opening, mouth, orifice, crater entrance’	Lessing 1960: 36				амсар	amsər	‘mouth, opening’	Bawden 1997	amhar	opening (of a vessel)'	Cheremisov 1951: 55							amasar, amusur	hole, the neck of a vessel, dishes; the edges of the vessel'	DS 20	amsər	‘opening (usu. of a vessel)’	Nugteren 2011: 269; Enkhbat et al. 1984: 10										amasar, amusar, amasar	‘cover, opening, lid’	Nugteren 2011: 269; De Smedt & Mostaert 1933: 5; De Smedt & Mostaert 1933: 7; Zhóng 1982: 7
17	*amičin	‘rice administrator’	amičin	‘rice administrator’	Haenisch 1939: 6										амуучин	amʊčʰəŋ	‘grain administrator’	Xin Meng-Han cidian 1999																						amunchi [amuŋtʂi]	‘a person who like to eat rice or millet’	Ma & Chen 2001; Chen 2002; Lefort 2012
18	*amidu	‘alive’	amidu	‘alive’	Haenisch 1939: 7				amidu	alive'	Lessing 1960: 37	amilaga.ai	‘to give life, give birth’	Róna-Tas 2016: 124	амьд	amit	alive'	Bawden 1997	amidɨ	alive'	Cheremisov 1951: 53							amidai	‘alive’	DS 21													amutə	‘alive’	Nugteren 2011: 269; J93b.	amidu	‘alive’	Nugteren 2011: 269; T314
19	*amun	‘rice, cereal’	amun	‘rice, millet, rice gruel, also used for other cereals, or as a general term.’	Nugteren 2011: 270				amu(n)	‘grain, cereals’	Lessing 1960: 40																				am budaa	‘grain, cereals, food’	Todaeva 1986: 23; Tumurdei and Cybenov 2014: 14				amuŋ	‘rice, millet ’	Chen 1986; Ma 2016	amun [amuŋ]	‘millet, rice’	Ma & Chen 2001; Chen 2002; Lefort 2012	a:mu	‘millet’	Nugteren 2011: 270; De Smedt & Mostaert 1933: 6, Zhóng 1982: 1	amu	‘millet’	Nugteren 2011: 270; Čenggeltei 1988 [1991]: 390	amu
20	*amusun	‘name of several cereal dishes, cooked rice’	amusun	‘name of several cereal dishes, cooked rice’	Nugteren 2011: 270				amusu(n)	‘cooked cereal, porridge, food offering made to spirits’	Lessing 1960: 41				амуу	amʊ	millet, ceral'	Bawden 1997	amha(n)	‘a dish name cooked from cereal and milk; kind of a rhy bread with butter’	Cheremisov 1951: 55																			amusun [amusuŋ]	‘porridge’	Ma & Chen 2001; Chen 2002; Lefort 2012
21	*aŋgčin								angci(n)	‘hunter, trapper’	Lessing 1960: 43				анчин	ancʰəŋ	hunter'	Bawden 1997	angu:šan	hunter'	Cheremisov 1951: 56							anči(n)	hunter'	DS 24	aaneg	‘camp, hunter’s camp’	Tumurdei and Cybenov 2014: 9
22	*anjasun	‘plough’	anjasun	‘plough’	Nugteren 2011: 270	anjasun	plough’	Saitô 2008: 21;	anzisu(n)	‘plow’	Lessing 1960: 47				анжис	ančis	plough'	Bawden 1997	anzaha(n)	‘plough’	Cheremisov 1951: 57	ancăsn (ancn), ändĭsn, äncn	‘plough’	Nugteren 2011: 270; Muniev 1977: 44; Ramstedt 1935: 11, 23							andjis, amjaas	‘plough’	Todaeva 1986: 23; Tumurdei and Cybenov 2014: 15				andʐisuŋ, **gante	‘plough’	Chen 1986; Ma 2016	anzhasun [aŋdʐasuŋ]	‘plough’	Ma & Chen 2001; Chen 2002; Lefort 2012	nʒ́asə	‘plough’	Nugteren 2011: 271; Junast 1981: 93	(a)nƺasï	‘plough’	Nugteren 2011: 271; Junast & Lĭ 1982: 478	anǰasun
23	araka (bor.)								araki(n), ariki(n)	‘alcoholic beverage’	Lessing 1960: 48				архи	arxi	milk vodka'		arxi	milk vodka'	Cheremisov 1951: 66	arxi	‘alcoholic beverage’	Nugteren 2011: 271; Cheremisov 1973: 60	ärk	‘alcoholic beverage’	Nugteren 2011: 271; Muniev 1977: 69				arɣy	‘alcoholic beverage’	Nugteren 2011: 271; Enkhbat et al. 1984: 16							raku, rakə, ratɕə	‘alcoholic beverage’	Chen 1986; Ma 2016	a:rəg	‘alcoholic beverage’	Nugteren 2011: 271; Lĭ 1988: 22
24	*aral	‘island, oasis, river’	aral	‘island, oasis, river’	Nugteren 2011: 271	aral	‘island, oasis, river’	Saitô 2008: 15;	aral	‘island, peninsula (rare), oasis’	Lessing 1960: 48				арал	arəɮ	‘island’	Bawden 1997	aral	‘island, river’	Cheremisov 1951: 60	arl	‘island, river’	Nugteren 2011: 271; Muniev 1977: 50													alar, arel	‘island’	Chen 1986; Ma 2016	aran [araŋ]	‘benchland, hisrt’	Ma & Chen 2001; Chen 2002; Lefort 2012	ara:l; ra:l	‘river valley, river, brook’	Nugteren 2011: 271; Zhóng 1982: 9; Junast 1981: 93	arur	‘brook’	Nugteren 2011: 271; Dpal-ldan-bkra-shis et al. 1996: 209	aran
25	*aral		aral	shaft of the cart'	Nugteren 2011: 271														aral	cart; axle'	Cheremisov 1951: 60
26	*arasun					arasun	‘skin’	Saitô 2008: 283	arasu(n)	‘skin, hide, leather, skin of fruit, husk of grain; race, racial’	Lessing 1960: 49				арьс	arʲs	‘skin’	Bawden 1997	arha(n)	hide, skin, fur'	Cheremisov 1951: 66							arasu(n), arusa(n)	skin'	DS 25							arsoŋ, arsuŋ, arisuŋ	‘skin’	Chen 1986; Ma 2016	arasun [arasuŋ]	‘skin, cover’	Ma & Chen 2001; Chen 2002; Lefort 2012
27	*arbai	‘barley’	arbai	‘barley’	Nugteren 2011: 272; Starostin DB	arbai	‘barley’	Saitô 2008: 17;	arbai	‘barley’	Lessing 1960: 49				арвай	arwai	‘barley’	Bawden 1997	arbai	‘barley’	Cheremisov 1951: 61	arwɛ, arva (Derbet), arwǟ, arwā	‘barley’	Nugteren 2011: 272; Starostin DB; Ramstedt 1935: 15; Muniev 1977: 47										hrbai, rbai	‘barley’	Nugteren 2011: 272; Bolčuluu et al. 1984: 63; Junast 1981: 9	arpa, arpə, arpu	‘barley’	Chen 1986; Ma 2016	*apa [apa]	‘barley’	Ma & Chen 2001; Chen 2002; Lefort 2012	ʂbai:	‘barley’	Nugteren 2011: 272; Junast 1981: 9				ar̥ pa ~ appa
28	*arči-	to wipe, to clean’	arci-	Nugteren 2011: 272		arči-	to peel, skin’	Saitô 2008: 396	arci-	‘to wipe, clean, or dry by rubbimg, to erase, to weed’	Lessing 1960: 51				арч-	arčʰ	‘to wipe’	Bawden 1997	arša-	to clean, wipe'	Cheremisov 1951: 67							arči-	‘to clean, wipe’	DS 27							*artsi	‘to wipe, to clean’	Chen 1986; Ma 2016
29	ari (bor.)	‘bee’				ari	‘bee’	Saitô 2008: 93
30	*aska-	to pour out, spill’				asqa-	to pour out, spill’	Saitô 2008: 539	asxa-	‘to pur out, scatter, splash out, spill, shed’	Lessing 1960: 58				асга-	asəɢ	‘to spill’	Bawden 1997	adxa-	to pour out, spill’	Cheremisov 1951: 35																sgə, asʁa, asʁe	‘to pour out’	Chen 1986; Ma 2016				saġa-; sġa-; sʒaġa-	‘to pour out, sprinkle, spill, scatter’	Nugteren 2011: 274; De Smedt & Mostaert 1933: 318; Zhòng 1982: 143; Lĭ 1988: 537	sïġa-	‘to pour out, sprinkle, spill, scatter’	Nugteren 2011: 274; Chen, Li, Lü et al. 2005: 119:39
31	*baɣurla-	‘to slaughter by cutting a throat’				bo:rlaq-	‘to slaughter by cutting a throat’	Saitô 2008: 279							боорло-	pɔ:rəɮ	‘to strangle’	Xin Meng-Han cidian 1999	bo:rlo-	to torture'	Cheremisov 1951: 114
32	bag (bor.)	‘garden’				bag	‘garden’	Saitô 2008: 186; Godziński 1985: 83
33	balčiq (bor.)	‘swamp, mud’				balčiq	‘swamp, mud’	Saitô 2008: 240	balciɣ	‘swamp, marsh, mud, clay, ooze, mire’	Lessing 1960: 80				балчиг	paɮčʰəg	‘muddy place’	Bawden 1997	balšag	mud, puddle'	Cheremisov 1951: 89
34	bal (bor.)	‘honey’				bal	‘honey’	Saitô 2008: 322	bal	‘honey, nectar’	Lessing 1960: 78				бал	paɮ	‘honey’	Bawden 1997	bal	honey'	Cheremisov 1951: 87																bal	‘honney’	Chen 1986; Ma 2016	baŋ	‘honey’	Ma & Chen 2001; Chen 2002; Lefort 2012	bal	‘honey’	Nugteren 2011: 277; Junast 1981: 98a, Zhòng 1982: 45	bar, bər	‘honey’	Junast & Lĭ 1982: 467, Dpal-ldan-bkra-shis et al. 1996: 229
35	*baqlai	‘broad bean’				ba:qli	‘broad bean’	Saitô 2008: 17							бахлай	paxɮai	‘cudweed’	Bawden 1997																				‘bean’	Chen 1986; Ma 2016
36	baqlan (bor.)	‘a particular kind of lamb’				baqlan	‘a particular kind of lamb’	Saitô 2008: 88
37	bašak (bor.)	‘ear of corn; arrow-head’				bašaq	‘ear of corn’ arrow-head’	Saitô 2008: 82, 196							башига	pašəɢ	‘object with tooth-like parts, like a cogwheel’	Xin Meng-Han cidian 1999, Bawden 1997
38	batman (bor.)	‘unit of weight’				batman	‘unit of weight’	Saitô 2008: 75
39	*belčiwer	‘pasture’				belčil	‘pasture’	Saitô 2008: 295	belciger	‘pasture, grazing grounds, grass on a pasture’	Lessing 1960: 96				бэлчээр	piɮčʰer	‘pasture’	Bawden 1997	belše:ri	pasture'	Cheremisov 1951: 145							bilče:ri, belče:ri	pasture'	DS 53, 89										banche [baŋtʂʰə]	‘ley, pasture’	Ma & Chen 2001; Chen 2002; Lefort 2012				bərće		Nugteren 2011: 280; Dpal-ldan-bkra-shis et al. 1996: 250; Slater 2003:61
40	*belt-	‘to prepare’				belet-	‘to prepare’	Saitô 2008: 322	beledke-	‘to prepare, make ready, to supply with, equip, to prepare oneself’	Lessing 1960: 97				бэлтгэ-	piɮtəg	‘to prepare’	Bawden 1997	belde-	to prepare'	Cheremisov 1951: 144							beled-	to prepare'	DS 89	belen	‘ready’	Todaeva 1986: 22				*bəlaŋge	‘prepared’	Chen 1986; Ma 2016										ǰe- ~ ǰer̥ - (?=), ǰiğa- ~ ǰağa- (?=)
41	*biraɣu	‘calf in its second year’				buru:	‘calf in its second year’	Saitô 2008: 87							бяруу	pʲarʊ	‘calf in the second year’	Bawden 1997	buru:	less than a year-old calf'	Cheremisov 1951: 126							biru:	calf'	DS 54
42	*bisilaɣ	‘cheese’				bišlaq	‘cheese’	Saitô 2008: 66							бяслаг	pʲasɮəg	‘a kind of cheese’	Bawden 1997										bisalag	cheese'	DS 54
43	bor (bor.)	‘wine’				bo:ri	‘wine’	Saitô 2008: 538				342.bo	‘wine’	Kane 2009: 126; Langjun 4	бор	pɔr
44	bör (bor.)	‘textile, linen’				bör	‘textile, linen’	Saitô 2008: 67																							buri (bur')	‘cotton textile	Todaeva 1986: 12
45	bös (bor.)	‘textile’	bös	‘silk’	Godziński 1985: 193	bözin	‘textile’	Saitô 2008: 66							бөс	pos	‘material, cloth’	Bawden 1997																						*bosi [bosi]	‘textile, fabric’	Ma & Chen 2001; Chen 2002; Lefort 2012
46	*botagan	‘young camel in its first year’				botagan	‘young camel in its first year’	Saitô 2008: 116	botuɣu(n)	‘young camel in its first year, camel colt’	Lessing 1960: 123				ботго	pɔtʰəɢ	‘camel calf (in the first year)’	Bawden 1997	botogo(n)	young camel'	Cheremisov 1951: 117							botogo(n)	camel calf'	DS 66
47	*botagala-	‘to give birth to (camel)’				botagala-	‘to give birth to (camel)’	Saitô 2008: 116							ботгол-	pɔtʰɢəɮ	‘to calve (camel)’	Bawden 1997										botogol-	‘to calve (camel)’	DS 66
48	*bučal-	‘to boil’				bučal-	‘to boil’	Saitô 2008: 148							буцалга-	pʊcʰɮəɢ	‘to boil (tr.)’	Bawden 1997	busal-	to boil'	Cheremisov 1951: 128							bucalga-	to boil'	DS 78	bachila-, bachilga-	‘to boil’, ’to cook’	Todaeva 1986: 12; Kałużyński 1970: 128				ʂdʑal, ʒiale	‘to boil’	Chen 1986; Ma 2016				śʒ́olə-, śʒ́olġa-, śʒ́üeli-, śʒ́ieli-, śʒ́ieliġa- ~ śʒ́ierġa-, śʒ́üeliġa- ~ śʒ́üerġa-	‘to boil’	Nugteren 2011: 288-289; Zhóng 1982: 160; De Smedt & Mostaert 1933: 389, 390, 392	pućar- C393, bičilga- P414b, piʒ́ierġa- DS207	‘to boil’	Nugteren 2011: 288-289; Čenggeltei 1988 [1991]: 393; Potanin 1893: 414; Dpal-ldan-bkra-shis et al. 1996: 207
49	*buɣdai/ buɣudai (bor.)	‘wheat’				bugdai	‘wheat’	Saitô 2008: 263							буудай	pʊ:tai	‘wheat’	Bawden 1997										buda:	'cereal; millet'	DS 67							baoɢdəi, bɵɢdi	‘wheat’	Chen 1986; Ma 2016	baodei [baodəi]	‘wheat’	Ma & Chen 2001; Chen 2002; Lefort 2012	bu:də	‘wheat’	Nugteren 2011: 292; Junast 1981: 98	bidi	‘wheat’	Nugteren 2011: 292; Čenggeltei 1988 [1991]: 375	bəġdi ~ baġdi
50	*budaɣan	‘porridge, gruel’				buda:n	‘porridge, gruel’	Saitô 2008: 64							будаа	pʊta	‘grain’	Bawden 1997	buda:	cereal grains'	Cheremisov 1951: 119							buda:	'cereal; millet'	DS 67	bada:	‘porridge, food’	Todaeva 1986: 12				badaŋ	‘porridge’	Chen 1986; Ma 2016	budan [budaŋ]	‘food, noodles, rice ’	Ma & Chen 2001; Chen 2002; Lefort 2012	buda:	‘grain, groats, porridge, meal’	Nugteren 2011: 289; Junast 1981: 98	buda	‘grain, groats, porridge, meal’	Nugteren 2011: 289; Čenggeltei 1988 [1991]: 375	budɔ
51	*bud-	‘to dye’				budu-	‘to dye’	Saitô 2008: 541							буд-	pʊt	‘to paint’	Bawden 1997	buda-	to paint, dye'	Cheremisov 1951: 120							buda-	‘to dye’	DS 67	bɔd-	‘to dye, paint’	Nugteren 2011: 289; Enkhbat et al. 1984: 13										budə-	‘to dye, paint’	Nugteren 2011: 289; Junast 1981: 98	budu-	‘to dye, paint’	Nugteren 2011: 289; Junast & Lĭ 1982: 464
52	*budag	‘dye, paint’				buduq	‘dye, paint’	Saitô 2008: 250							будаг	pʊtəg	‘paint, dye’	Bawden 1997	budag	dye, paint'	Cheremisov 1951: 119							budag	‘paint, dye’	DS 67
53	burčaq (bor.)	‘bean, pea’				burčaq	‘bean, pea’	Saitô 2008: 14							буурцаг	pʊ:rcʰəg	‘pea, bean’	Bawden 1997													bɔrčɔ:	‘pea, bean’	Nugteren 2011: 291; Enkhbat et al. 1984: 84				*putɕiaχ, pətɕiɢ, pətɕaɢ	‘bean’	Chen 1986; Ma 2016	pucha [putʂa] ~ puzha [pudʐa]	‘bean, pea’	Ma & Chen 2001; Chen 2002; Lefort 2012	puʒ́aġ	‘pea, bean’	Nugteren 2011: 291; Junast 1981: 99	puʒ́iġ	‘pea, bean’	Nugteren 2011: 291; Čenggeltei 1988 [1991]: 376	pəǰəġ
54	*burgasun	‘willow’	burqasun	‘made from grass’	Godziński 1985: 167		‘willow’	Saitô 2008: 204							бургас	pʊrɢəs	‘willow’	Bawden 1997	burga:ha(n)	twig, osier'	Cheremisov 1951: 125							burga:su(n)	'willow; shrub'	DS 73	barɣa:s, barɣa:s	‘willow twig, wicker’	Nugteren 2011: 291; Enkhbat et al. 1984: 73; Zhòng 1982: 45										burġa:sə	‘willow’	Nugteren 2011: 291; Lĭ 1988: 56
55	*büle-	‘to mix’	büle-	‘to mix’	Godziński 1985: 54; 245										бүл-	puɮ	‘to stab, to churn (kumis)’	Bawden 1997	büle-	to churn (butter)'	Cheremisov 1951: 135							büle-	to churn, shake up'	DS 83
56	*büri-	‘to ferment’				büri-	‘to ferment’	Saitô 2008: 418							бүр-	pur	‘to add a ferment to warm milk so as to clot it’	Bawden 1997	büre-	to churn (curdled milk)'	Cheremisov 1951: 138							büri-	to make tarak (fermented milk product)'	DS 84
57	bürünček (bor.)	‘kind of crepe made of raw silk’				bürünček	‘kind of crepe made of raw silk’	Saitô 2008: 401
58	*büse	‘belt’				buse	‘belt’	Saitô 2008: 12							бүс	pus	‘belt’	Bawden 1997	bühe, behe	belt'	Cheremisov 1951: 141, 148							büse, bühü, büsü, busa	‘belt’	DS 85	bəs	‘belt’	Nugteren 2011: 295; Enkhbat et al. 1984: 76				se ~ suɛ ~ suɛ	‘belt’	Chen 1986; Ma 2016	pixie [piɕiə]		Ma & Chen 2001; Chen 2002; Lefort 2012	puse:	‘belt’	Nugteren 2011: 295; Junast 1981: 98	piʒ́i-li-	‘to wear a belt’	Nugteren 2011: 295; Dpal-ldan-bkra-shis et al. 1996: 207	pʉse ~ pəse
59	*čačir	‘woman’s cloak’				čačir	‘woman’s cloak’	Saitô 2008: 543							цачир	cʰačʰər	‘a large cloth tent usually rectangular in shape’	Bawden 1997
60	*čaki-	‘to strike a fire from a flint’				čaqi-	‘to strike a fire from a flint’	Saitô 2008: 282							цахи-	cʰaxʲ	‘to flash (lightning)’	Bawden 1997	saxi-	to strike fire'	Cheremisov 1951: 400							cakil-	‘to flash (lightning)’	DS 336
61	*čamča	‘shirt’	camca	shirt'	Nugteren 2011: 299	čamči	‘shirt’	Saitô 2008: 67							цамц	cʰamcʰ	‘shirt’	Bawden 1997	samsa	shirt'	Cheremisov 1951: 397							camsa	‘shirt’	DS 337
62	caŋg (bor.)		cang	‘public granary’	Godziński 1985: 76										сан	saŋ	‘store’	Bawden 1997	hang	treasury'	Cheremisov 1951: 647							san	treasure'	DS 247							tsaŋ	‘granary’	Chen 1986; Ma 2016
63	*čečeg (bor.)	‘flower’	čeček	flower'	Nugteren 2011: 300	čeček	‘flower’	Saitô 2008: 90							цэцэг	cʰicʰəg	‘flower’	Bawden 1997	seseg	flower'	Cheremisov 1951: 417							ceceg	‘flower’	DS 341							tɕiʒi	‘flower’	Chen 1986; Ma 2016				ćiʒ́aġ	‘flower’	Nugteren 2011: 300; Khasbaatar et al. 1985 [1986]: 208	ćiʒ́iġ, čičeġ, čiǰaġ, čeček	‘flower’	Nugteren 2011: 300; Čenggeltei 1988 [1991]: 392; Potanin 1893: 417; Todaeva 1973: 381	čičiʉ ~ čiǰiʉ
64	čeme	‘woolen cloth’				čeme	‘woolen cloth’	Saitô 2008: 165							цэмбэ	cʰimp	‘woollen cloth’	Bawden 1997										cembe	cloth'	DS 340
65	*čičirgana	buckthorn'	čičigina	‘sea-buckthorn’	Godziński 1985: 32										чацаргана	čʰacʰərɢən	‘sea buckthorn’	Bawden 1997
66	*čene- / *čine-	‘to measure weigh’				čine-	‘to measure weigh’	Saitô 2008: 444	cine-	‘to measure, weigh’	Lessing 1960: 188				чинээ	cʰine	extent, size'	Bawden 1997	šene:n	of a size' (postposition)	Cheremisov 1951: 716							čine-	to weigh'	DS 344													ćine:-	‘to measure’	Nugteren 2011: 300; Khasbaatar et al. 1985 [1986]: 205
67	čiker (bor.)	‘sugar’				siker	‘sugar’	Saitô 2008: 245							чихэр	čʰixər	‘sugar’	Bawden 1997	šexer	sugar'	Cheremisov 1951: 719
68	*činua	‘wolf’	činō	wolf'	Nugteren 2011: 303	čina:	‘wolf’	Saitô 2008: 540							чоно	čʰɔn	‘wolf’	Bawden 1997	šono	wolf'	Cheremisov 1951: 699							čino, čono	‘wolf’	DS 344							tɕina	‘wolf’	Chen 1986; Ma 2016				ćino, ćuna:	‘wolf’	Nugteren 2011: 303; Lĭ 1988: 449, 457	cuna, čuna	‘wolf’	Nugteren 2011: 303; Todaeva 1973: 338; Čenggeltei 1988 [1991]: 379
69	*čitqu-	‘to pour’				čitqu-	‘to pour’	Saitô 2008: 341							цутга-	cʰʊtʰəɢ	‘to pour’	Bawden 1997										čidxu-, čidxa-	‘to pour’	DS 343
70	čoban (bor.)	‘shepherd’				čoban	‘shepherd’	Saitô 2008: 95
71	*čöl (bor.)	‘desert’				čöl	‘desert’	Saitô 2008: 10	cöl	‘desert, desolate place, adj deserted, desolate, uninhabited’	Lessing 1960: 201				цөл	cʰoɮ	‘desert’	Bawden 1997	sül	desert land'	Cheremisov 1951: 413							cül	deserted, desert' (adj.)	DS 340
72	*dabusun	‘salt’				dabusun	‘salt’	Saitô 2008: 12							давс	taws	‘salt’	Bawden 1997	dabha(n)	salt'	Cheremisov 1951: 197							dabasu(n)	‘salt’	DS 115							dabsuŋ	‘salt’	Chen 1986; Ma 2016				dabsə	‘salt’	Nugteren 2011: 311; Junast 1981: 105, Khasbaatar et al. 1985 [1986]: 190	dabsï, dapuʒï, dabusï ~ dapuʒï	‘salt’	Nugteren 2011: 311; Junast & Lĭ 1982: 466; Čenggeltei 1988 [1991]: 390; Dpal-ldan-bkra-shis et al. 1996: 247
73	*daɣagan	‘colt’				da:gan	‘colt’	Saitô 2008: 75							даага	ta:ɢ	‘colt’	Bawden 1997	da:ga(n)	2 year old colt'	Cheremisov 1951: 194							da:ga(n)	two-year-old colt'	DS 114	da:ɣ	‘two-year-old foal, foal’	Nugteren 2011: 309; Enkhbat et al. 1984: 268				daxaŋ	‘colt’	Chen 1986; Ma 2016				da:xa	‘two-year-old foal, foal’	Nugteren 2011: 309; Junast 1981: 105	tagïr, daġər	‘two-year-old foal, foal’	Nugteren 2011: 309; Dpal-ldan-bkra-shis et al. 1996: 224
74	da:na (bor.)	grain’				da:ne	grain’
75	*debel	‘clothes’				de:li	‘clothes’								дээл	te:ɮ	‘traditional robe, gown; deel’	Bawden 1997	degel	traditional dress, coat'	Cheremisov 1951: 231							de:l	fur coat'	DS 310	də:ly	‘fur-lined coat’	Nugteren 2011: 314; Enkhbat et al. 1984: 278										de:l	‘clothes, garment, jacket, coat, gown’	Nugteren 2011: 314; Junast 1981: 105	der	‘clothes, garment, jacket, coat, gown’	Nugteren 2011: 314; Junast & Lĭ 1982: 468
76	*delge-	‘to spread’				delge-	‘to spread’								дэлгэ-	tiɮəg	‘to spread out’	Bawden 1997	delge-	to spread, unfold'	Cheremisov 1951: 233							delge-	‘to spread out’	DS 134	dəlɣə:-	‘to spread’	Nugteren 2011: 315; Enkhbat et al. 1984: 281										dəlgɜ-	‘to spread’	Nugteren 2011: 315; Khasbaatar et al. 1985 [1986]: 196	derge-	‘to spread’	Nugteren 2011: 314; Junast & Lĭ 1982: 462
77	*dusu-	‘to drip’ Intransitive				dusu-	‘to drip’ Intransitive	Saitô 2008: 186							дус-	tʊs	‘to drip’	Bawden 1997	duha-	to drip'	Cheremisov 1951: 224							dusa-	‘to drip’	DS 128										doso [doso]	‘to drip’	Ma & Chen 2001; Chen 2002; Lefort 2012
78	*düɣür-	‘to be full’	du’ur-	to be full'	Nugteren 2011: 321	dü'ü:r-	‘to be full’	Saitô 2008: 264							дүүрэ-	tu:rə	‘to fill’	Bawden 1997	dü:re-	to become full'	Cheremisov 1951: 229							dü:re-	‘to fill’	DS 132										duru [duru]	‘to fill’	Ma & Chen 2001; Chen 2002; Lefort 2012
79	*ebesün	grass'	ebesun	grass'	Nugteren 2011: 322	ebesün	grass'	Nugteren 2011: 322							өвс	ows	‘grass’	Bawden 1997	übhe(n)	grass'	Cheremisov 1951: 495							übüsü(n)	‘grass’	DS 296	öus, əus	‘grass, weed’	Kałużyński 1970: 128; Nugteren 2011: 322; Enkhbat et al. 1984: 20				uesoŋ ~ vesuŋ ~ ebsɵŋ	‘grass’	Chen 1986; Ma 2016				vesə, usə, yesə		Nugteren 2011: 322, Junast 1981: 94; Khasbaatar et al. 1985 [1986]: 243, 19, 234	be:sə, bese, ebisï	‘grass, weed’	Nugteren 2011: 322; Čenggeltei 1988 [1991]: 396; Todaeva 1973: 338; Potanin 1893: 421	vəisʉn
80	*ebül	‘winter’	öbül	‘winter’	Haenisch 1939: 157; Nugteren 2011: 537	öbül	‘winter’	Saitô 2008: 1	ebül	‘winter, in winter’	Lessing 1960: 290	u.ul	‘winter’	Yingzhe & Janhunen 2010: 124; Kane 2009: 107; 126; Xiao dilu 47-17/20; Langjun	өвөл	owəɮ	‘winter’	Bawden 1997	übel	‘winter’	Cheremisov 1951:495	üvl	‘winter’	Nugteren 2011: 537; Muniev 1977: 544				ügül, ügel	‘winter’	DS 297	ugul, uhul	‘winter’	Todaeva 1986: 22; Kałużyński 1970: 140				vulə, vul (ga)	‘winter’	Chen 1986; Ma 2016	1. un [un] ~ uwun [uwuŋ] / 2. kuiqien cha [kuitɕiən ʈʂa]	‘winter’	Ma & Chen 2001; Chen 2002; Lefort 2012
81	*eljigen	‘donkey’				eljigen	‘donkey’	Saitô 2008: 369							илжиг	iɮčəg	‘donkey’	Bawden 1997	elžege(n)	donkey'	Cheremisov 1951: 728							ilǆigü(n), ilǆige(n)	‘donkey’	DS 165	əiɣə:n	‘donkey’	Nugteren 2011: 328; Enkhbat et al. 1984: 17				əndʑigə ~ ndʑigə ~ dʑigə ~ eldʑige	‘donkey’	Chen 1986; Ma 2016				ʒ́ige, ʒ́igɜ	‘donkey’	Nugteren 2011: 328; Junast 1981: 94; Khasbaatar et al. 1985 [1986]: 221	rǰige, ərʒ́igə	‘donkey’	Nugteren 2011: 328; Todaeva 1973: 356; Dpal-ldan-bkra-shis et al. 1996: 218	nǰiɣe
82	*em	‘medicine’				emi	‘medicine’	Saitô 2008: 351							эм	im	‘medicine’	Bawden 1997	em	medicine, drug'	Cheremisov 1951: 730							em	‘medicine’	DS 355
83	*emkü-		emgu-/omgu-	to swallow'	Haenisch 1939: 44; 124; Nugteren 2011: 329				emkü-	‘to put into or hold in the mouth, to collect, gather’	Lessing 1960: 313	êm.ci	‘drink’	Kane 2009: 93; Langjun					ümxe-	to bite off, to grasp with teeth'	Cheremisov 1951: 508																						χaŋgu-	‘to hold in the mouth’	Nugteren 2011: 329; De Smedt & Mostaert 1933: 157
84	*emüs-	to wear, put on'	emus-, emüs-	to wear'	Nugteren 2011: 330	ömüs-	‘to wear’	Saitô 2008: 543							өмс-	oms	‘to put on’	Bawden 1997	ümde-	to wear, to put on'	Cheremisov 1951: 507							ümüd-, emüs-	‘to put on’	DS 302	əms-	‘to put on, to wear (clothes)’	Nugteren 2011: 330; Enkhbat et al. 1984: 26				musi ~ məʂ	‘to put on clothes’	Chen 1986; Ma 2016	musi [musi] ~ misi [misi]	‘to wear clothes’	Ma & Chen 2001; Chen 2002; Lefort 2012	musə-, mosə-, umus-	‘to put on, to wear (clothes)’	Nugteren 2011: 330; Junast 1981: 94; Khasbaatar et al. 1985 [1986]: 123, 19	musï-	‘to put on, to wear (clothes)’	Nugteren 2011: 330; Čenggeltei 1988 [1991]: 383	məsï-
85	*gaj	‘mortar’				gaj	‘mortar’	Saitô 2008: 414
86	*gajar	‘place’	qajar	land, soil, earth, place'	Nugteren 2011: 336	gajar	‘place’	Saitô 2008: 9; Godziński 1985: 27							газар	ɢacər	‘ground, place’	Bawden 1997	gazar	land, place'	Cheremisov 1951: 154							gazar	‘ground, place’	DS 94	gajir	‘earth’	Tumurdei and Cybenov 2014: 37				ɢatɕir, ɢadʑar, ɢadʑir	‘place’	Chen 1986; Ma 2016	1. ghazha [ɢadʐa] / 2. oron [oroŋ] / 3. turu [turu]	‘land, field, earth, floor (in a room) /place, place’	Ma & Chen 2001; Chen 2002; Lefort 2012	ġaʒ́ar	‘land, earth, soil, place’	Nugteren 2011: 336; Junast 1981: 101	ġaƺar	‘land, earth, soil, place’	Nugteren 2011: 336; Junast & Lĭ 1982: 472	ġaǰar ~ ġɛǰɛ
87	*gal	‘fire’				gal	‘fire’	Saitô 2008: 322							гал	ɢaɮ	‘fire’	Bawden 1997	gal	fire'	Cheremisov 1951: 156							gal	‘fire’	DS 96	galy	‘fire’	Nugteren 2011: 337; Enkhbat et al. 1984: 166				χal	‘fire’	Chen 1986; Ma 2016	khan [kaŋ]	‘feu’	Ma & Chen 2001; Chen 2002; Lefort 2012	ġal	‘fire’	Nugteren 2011: 337; Junast 1981: 101	ġar	‘fire’	Nugteren 2011: 337; Junast & Lĭ 1982: 471	χar
88	*geɣün	‘mare’	ge’un	‘mare’	Haenisch 1939: 130; Nugteren 2011: 342	gewün	‘mare’	Saitô 2008: 75							гүү	gu:	‘mare’	Bawden 1997	gü:(n)	mare'	Cheremisov 1951: 183							gü:	‘mare’	DS 110	gəu	‘mare’	Nugteren 2011: 342; Enkhbat et al. 1984: 169										gu:	‘mare’	Nugteren 2011: 342; De Smedt & Mostaert 1933: 138; Junast 1981: 101	gu [mori]	‘mare’	Nugteren 2011: 342; Potanin 1893: 414
89	*ger		ger	‘house (community), (Mongolian) yurt, dwelling ’	Haenisch 1939: 4; Nugteren 2011: 340	ger	house'	Saitô 2008: 24	ger	‘yurt, house, dwelling, domicile, home’	Lessing 1960: 377	go:er	‘house’	Yingzhe & Janhunen 2010: 151; Yelü xiangwen muzhi 1-2/3					ger	house, yurt; home'	Cheremisov 1951: 189							ger	house, yurt'	DS 112	gəry	‘dwelling, house, Mongolian yurt’	Nugteren 2011: 340; Enkhbat et al. 1984: 172										ger	‘dwelling, house, Mongolian yurt’	Nugteren 2011: 340; Junast 1981: 101	ger	‘dwelling, house, Mongolian yurt’	Nugteren 2011: 340; Junast & Lĭ 1982: 475	ger ~ gar
90	*ges-	‘to melt’	gesge- (caus.)	Nugteren 2011: 341		ges-	‘to melt’	Saitô 2008: 354							гэсэ-	gis	‘to melt’	Bawden 1997	gede-	to melt'	Cheremisov 1951: 185										gəs-	‘to melt, thaw’	Nugteren 2011: 341; Enkhbat et al. 1984: 171
91	*gudulsun/*gutulsun	‘boots’	qudusun (and gudul-či 'cobbler')	boots'	Nugteren 2011: 345;	ɣutusun, qudusun, qutusun	‘boots’	Saitô 2008: 55, 68, 124							гутал	ɢʊtʰəɮ	‘boot’	Bawden 1997	gutal	traditional boots'	Cheremisov 1951: 177							gutal	‘boot’	DS 107	gɔčɔ:r	‘boots’	Nugteren 2011: 345; Enkhbat et al. 1984: 177				ɢudəsuŋ, ɢossoŋ, ɢɵdsɵŋ, ɢɵrsɵŋ	‘boot’	Chen 1986; Ma 2016	ghudusun [ɢudusuŋ]	‘leather shoes’	Ma & Chen 2001; Chen 2002; Lefort 2012	ġudusə	‘boots’	Nugteren 2011: 345; Junast 1981: 101				ġudər ~ gudər
92	*gulir	‘flour’				gulir	‘flour’	Saitô 2008: 293							гурил	ɢʊrʲəɮ	‘flour’	Bawden 1997	guril	flour'	Cheremisov 1951: 176										gɔly	‘flour’	Nugteren 2011: 344-345; Enkhbat et al. 1984: 176				ɢulər, ɢur, ɢɵlər	‘flour’	Chen 1986; Ma 2016	ghurun [ɢuruŋ] ~ ghuran [ɢuraŋ]		Ma & Chen 2001; Chen 2002; Lefort 2012	ġurəl	‘flour’	Nugteren 2011: 344-345; Junast 1981: 101	ġurur, ġuru	‘flour’	Nugteren 2011: 344-345; Junast & Lĭ 1982: 477; Dpal-ldan-bkra-shis et al. 1996: 223	gʉrʉ
93	*gunan	‘a three-year-old animal’				gunan	‘a three-year-old animal’	Saitô 2008: 87							гуна	ɢʊn	‘three-year old bull (and some other animals)’	Bawden 1997	gunan	‘a three-year-old animal’	Cheremisov 1951: 175							guna(n)	three-year-old females of large domestic animals and large animals; three-year-old bull	DS 106
94	*guuli	‘copper, brass’				gu:la	‘copper, brass’	Saitô 2008: 11							гууль	ɢʊ:ɮʲ	‘brass’	Bawden 1997	guuli(n)	brass, bronze'	Cheremisov 1951: 178							guuli(n)	bronze, brass, yellow copper'	DS 108	gauly	‘brass’	Nugteren 2011: 338; Enkhbat et al. 1984: 164
95	*hargalsun	‘dry dung’	harqasun	(part of a name)	Nugteren 2011: 350;	hargal	‘dry dung’	Saitô 2008: 217	arɣal	‘argal, dry dung of animals used as fuel’	Lessing 1960: 52				аргал	arɢəɮ	‘dried cow dung’	Bawden 1997	argal	dry dung'	Cheremisov 1951: 63							argal, aragal	‘dried cow dung’	DS 25	xargal	‘dung’	Todaeva 1986: 28				χalɢar	‘dry horse dung’	Chen 1986; Ma 2016	hhagva [haʁa] ~ hhangva [haŋʁa]	‘dejection ’	Ma & Chen 2001; Chen 2002; Lefort 2012	xarġal, χarġar	‘dung, dried cow dung (used as fuel)’	Nugteren 2011: 350; Khasbaatar et al. 1985 [1986]: 72; De Smedt & Mostaert 1933: 161	xarġar, qaġər	‘dung, dried cow dung (used as fuel)’	Nugteren 2011: 350; Junast 1981: 88; Dpal-ldan-bkra-shis et al. 1996: 218	halğa
96	*hedke- (~ *heske- ~ *hečke-)	‘to cut’	etke-	Nugteren 2011: 352		hečke-, ečkek-	‘to cut’	Saitô 2008: 64, Nugteren 2011: 352							эсгэ-	isəg	‘to cut’	Bawden 1997	esxe-	to cut out (cloth)'	Cheremisov 1951: 739										xərk-	‘to cut’	Nugteren 2011: 351-352; Enkhbat et al. 1984: 112										dəge-	‘to cut’	Nugteren 2011: 351-352; Khasbaatar et al. 1985 [1986]: 195; Junast 1981: 94
97	*hekin	‘head’				hekin	‘head > ear of wheat’	Saitô 2008: 17							эх	ix	‘beginning, source, head’	Bawden 1997	exi(n)	source, origin, beginning'	Cheremisov 1951: 741							eki(n)	‘beginning, source’	DS 355
98	*heligebči	belt' < liver + Loc.	heligebči	belt'	Godziński 1985: 188
99	*hogtal-	‘to cut’	hohtal-	to cut'	Nugteren 2011: 358	oqtal-	‘to cut’	Saitô 2008: 208							огтол-	ɔgtʰəɮ	‘to cut’	Bawden 1997	otol-	to cut'	Cheremisov 1951:379							otol-	chop, cut'	DS 234										otulu [otulu]	‘to cut’	Ma & Chen 2001; Chen 2002; Lefort 2012
100	*hora-	to bind'				hora:qči	‘a person who binds, winds, spins, wraps’	Nugteren 2011: 360	orija-; oroɣa-	‘to tie around, entwine, coil, to wrap, bandage, to wind, reel, roll (around), to tangle, confuse’	Lessing 1960: 618, 621																																furo:-, χuro:-	‘to bind, wind, spin, wrap’	Nugteren 2011: 360; Junast 1981: 95; De Smedt & Mostaert 1933: 111, 185	xoro-	‘to bind, wind, spin, wrap’	Nugteren 2011: 360; Junast & Lĭ 1982: 475; Potanin 1893: 421	huru-
101	*(h)ötüg		hötük	‘dung’	Nugteren 2011: 477				ötüg	‘manure, dung, humus, fetilizer, fine manue dust which covers places where cattle were kept’	Lessing 1960: 646								üteg	dung'	Cheremisov 1951: 519
102	*huɣuta	‘bag, sack’	huquta	‘bag, sack’	Nugeren 2011: 366	u:ta	‘bag, sack’	Saitô 2008: 33	uɣuta	‘bag, sack’	Lessing 1960: 865				уут	ʊ:tʰ	‘bag, sack’	Bawden 1997	u:ta	‘bag, sack’	Cheremisov 1951: 490	u:t	‘bag, sack’	Nugteren 2011: 366; Muniev 1977: 542										u:ta	‘bag, sack’	Nugteren 2011: 366; Bolčuluu et al. 1984: 18; Junast 1981: 95	*fda ~ da, hda	‘bag, sack’	Chen 1986; Ma 2016	*fuda [fuda]	‘bag, sack'’	Ma & Chen 2001; Chen 2002; Lefort 2012	fu:da	‘bag, sack’	Nugteren 2011: 366; Junast 1981: 95; Khasbaatar et al. 1985 [1986]: 59; De Smedt & Mostaert 1933: 101	xuda, fuda, φu̥ta, ʂuda	‘bag, sack’	Nugteren 2011: 366; Junast 1981: 87; Junast & Lĭ 1982: 468; Dpal-ldan-bkra-shis et al. 1996: 247	puda ~ puta
103	*hujaur ~ *hijaur	root'	huja'ur	‘base, root, origin, source, bottom, underneath’	Nugteren 2011: 362				izaɣur	‘root, basis, foundation, origin, beginning, genesis, genealogy, descent, extraction, caste (Indian), once [upon a time]’	Lessing 1960: 418				узуур, ёзоор	uсur, jɔсor	root, base'		uzu:r	‘root’	Cheremisov 1951: 476	yozur	‘root, origin, source’	Nugteren 2011: 362; Muniev 1977: 280				uzu:r	root, base'	DS 290	xɔǰɔ:r	‘root, source’	Todaeva 1986: 28				ɵdʑɵr	‘root, source’	Chen 1986; Ma 2016				śʒ́au:r, śʒ́iu:r	‘root, origin, source’	Nugteren 2011: 362-363; Junast 1981: 96; De Smedt & Mostaert 1933: 392	ƺor, ƺur	‘root, origin, source’	Nugteren 2011: 362-363; Junast & Lĭ 1982: 472; Dpal-ldan-bkra-shis et al. 1996: 206
104	*huliɣasun	poplar, aspen'	huliasun	‘poplar, aspen’	Nugteren 2011: 363				ulijasu(n)	‘poplar, aspen’	Lessing 1960: 873				улиас	ʊɮ'as	aspen, poplar'		ulja:ha(n)	quacking aspen'	Cheremisov 1951: 480							ulia:su(n)	aspen'	DS 291	ɔlye:rs, ɔlye:s	‘poplar, old poplar’	Nugteren 2011: 363; Enkhbat et al. 1984: 38, Zhòng 1982: 10							hulasun [χulasuŋ]	‘poplar’	Ma & Chen 2001; Chen 2002; Lefort 2012
105	*(h)unku:la- (?)	‘to card (cotton)’				hunku:la- (?)	‘to card (cotton)’	Saitô 2008: 116
106	*huraka	lasso'	huraqala	‘lasso, noose, snare, trap, bird net’	Nugteren 2011: 364	uruqa	lasso'	Nugteren 2011: 364	uraxa(n)	‘net, snare for catching birds’	Lessing 1960: 880				урхи(н)	ʊrxi	net for catching birds'		ur’xa, uŕxa	‘lasso, noose, snare, trap, bird net’	Nugteren 2011: 364; Starostin DB; Cheremisov 1973: 478	urx, urxǝ	‘lasso, bird net’	Nugteren 2011: 364; Starostin DB; Muniev 1977: 537				urga	lasso on a long stick'	DS 292	xwark, wark	‘lasso, noose, snare, trap’	Nugteren 2011: 364; Enkhbat et al. 1984: 135
107	*hutasun	‘thread’	hutasun	‘thread’	Nugteren 2011: 366				utasu(n)	‘thread, line, electric wire or cable, telephone, telegraph, telegram’	Lessing 1960: 888								utaha(n)	‘thread’	Cheremisov 1951: 488	utcn	‘thread’	Nugteren 2011: 366; Muniev 1977: 540				utasu(n), utasa(n)	thread'	DS 294				sda:sən, hda:sən	‘thread’	Nugteren 2011: 366; Bolčuluu et al. 1984: 104; Junast 1981: 96	ndasuŋ, ʂdasɵŋ	‘thread’	Chen 1986; Ma 2016	utasun [utasuŋ]	‘thread’	Ma & Chen 2001; Chen 2002; Lefort 2012	ʂda:sə, sda:ʒə, ʂda:ʒə	‘thread’	Nugteren 2011: 366; Junast 1981: 96; Todaeva 1973: 358	lumune utasï	‘bowstring’ (lumu 'bow')	Nugteren 2011: 362-363; Potanin 1893: 420	ndasun, dasun
108	*huya-	to tie'	huia-	‘to tie together, fasten’	Haenisch 1939: 131; Nugteren 2011: 366				uya-; huya						уя-	ʊj	‘to tie’	Bawden 1997	uya-	to fasten, tie'	Cheremisov 1951: 494							uja-	‘to tie’	DS 296							χa:, ha:-	‘to tie up, to sew’	Chen 1986; Ma 2016	fuya [fuja] ~ huiya [χuija]	‘to tie together, link together’	Ma & Chen 2001; Chen 2002; Lefort 2012
109	*hüker	‘bovine, ox’	huker, hüger	‘bovine, ox’	Nugteren 2011: 367	üker	‘bovine, ox’	Saitô 2008: 117	üker	‘bovine animal, ox, cow, large, big, the second of the twelve animals of the zodiac’	Lessing 1960: 1003				үхэр	uxər	‘horned cattle, ox, cow’	Bawden 1997	üxer	‘bovine, ox’	Cheremisov 1951: 521	ükr, ükṛ '	‘cow’	Nugteren 2011: 367; Muniev 1977: 548							xukur, ukur, ukir	‘cattle, ox, beef, bull’	Todaeva 1986: 13; Kałużyński 1970: 141	hgor	‘bovine, ox’	Nugteren 2011: 367; Bolčuluu et al. 1984: 59; Junast 1981: 96	fgor ~ gor, ɵkɵr ~ ɵχgɵr, xgur	‘bovine, cow’	Chen 1986; Ma 2016	fugie [fugiə] ~ fughe [fuɢə] ~ fugher [fuɢɚ]	‘cow, ox’	Ma & Chen 2001; Chen 2002; Lefort 2012	fugor, xgor	‘bovine, ox’	Nugteren 2011: 567; Junast 1981: 96; Khasbaatar et al. 1985 [1986]: 61, 83	xugor, χukur	‘bovine, ox’	Nugteren 2011: 567; Junast & Lĭ 1982: 475; Todaeva 1973: 370	gɵr
110	hünegen	fox’	hunegen	‘fox’	Nugteren 2011: 369; Starostin DB	hünegen	fox’	Saitô 2008: 222;	ünege(n)	‘fox’	Lessing 1960: 1008				үнэг	unəg	‘fox’	Bawden 1997	ünege(n)	‘fox’	Cheremisov 1951: 511	üngn, üngṇ	‘fox, female of a wild animal or bird’	Nugteren 2011: 369; Starostin DB; Muniev 1977: 551				ünege(n)	‘fox’	DS 304	xunug(u)	‘fox’	Todaeva 1986: 29	höneɣen, heneɣen, heneɣen, henegen	‘fox’	Nugteren 2011: 369; Starostin DB; Bolčuluu et al. 1984: 58; Junast 1981: 96				funiegve [funiəʁə]	‘fox’	Ma & Chen 2001; Chen 2002; Lefort 2012	funəge, funige, χunige	‘fox’	Nugteren 2011: 369; Junast 1981: 96; De Smedt & Mostaert 1933: 108, 183	xʊnəgɜ, xundegey, xunduġai	‘fox’	Nugteren 2011: 369; Čenggeltei 1988 [1991]: 376; Potanin 1893: 415; Dpal-ldan-bkra-shis et al. 1996: 208; Slater 2003: 224	fʉnigɔ
111	*hüren	‘seed, pip, fruit, child, descendant’	hüre	seed'	Nugteren 2011: 370; Starostin DB	hüren	‘seed, pip, fruit, child, descendant’	Saitô 2008: 17;	üre	‘seed, grain, fruit, result, product, offspring, posteritt, descendant(s)’	Lessing 1960: 1011, 1013	p.úr.s	‘descendant’	Yingzhe & Janhunen 2010: 170-171; Yelü xiangwen muzhi 14-31/35; 15-1	үр	ur	‘seed’	Bawden 1997	üre, üri	‘seed, fruit; child, descendant’	Cheremisov 1951: 516, 517	ürn, ürṇ	‘seed, child, descendant’	Nugteren 2011: 370; Starostin DB; Muniev 1977: 554				üri, örö	child'	DS 305	xur	‘seed, germ, grain’	Todaeva 1986: 29; Tumurdei and Cybenov 2014: 194	hʉre, hure	‘seed, pip, fruit’	Nugteren 2011: 370; Starostin DB; Bolčuluu et al. 1984: 58; Junast 1981: 97	furai, fure	‘seed’	Chen 1986; Ma 2016	fure [furə]	‘seed’	Ma & Chen 2001; Chen 2002; Lefort 2012	fure, fure:, furie:	‘seed, pip, fruit’	Nugteren 2011: 370; Junast 1981: 97, 70; De Smedt & Mostaert 1933: 110	xuru; xʊrʊ; xurie	‘seed, pip, fruit’	Nugteren 2011: 370; Junast & Lĭ 1982: 476, Čenggeltei 1988 [1991]: 376; Todaeva 1973: 371	fʉre ~ fʉri
112	*ibil-	„to flow (of milk from the udder)‟.							ibil- ; ibel-	‘to descend, come or fall down, to flow or drip incessantly, to appear, flow (of milk from the udder at the time of sucking), to continue giving milk (of cow after weaning calf)’	Lessing 1960: 396; 397; Nugteren 2011: 374																				yəul-	‘to flow (of milk from the udder)’	Nugteren 2011: 374; Enkhbat et al. 1984: 329
113	*ide-	‘to eat’	ide-	‘to eat’	Haenisch 1939: 80; Nugteren 2011: 374				ide-	‘to eat, consume’	Lessing 1960: 398				идэ-	ite	‘to eat’	Bawden 1997	edi-	to eat'	Cheremisov 1951: 723							ide-, idi-	to eat'	DS 163	id-	‘to eat’	Nugteren 2011: 374; Enkhbat et al. 1984: 35				nde, de	‘to eat ’	Chen 1986; Ma 2016	ijie [idʑiə]	‘to eat’	Ma & Chen 2001; Chen 2002; Lefort 2012	ʐdë-, ʐda-	‘to eat’	Nugteren 2011: 374; Čenggeltei 1988 [1991]: 370	idi-; di-	‘to eat’	Nugteren 2011: 374; Junast & Lĭ 1982: 460; Čenggeltei 1988 [1991]: 370	ide-
114	*ig	spindle'							ig	‘spindle, spindle whorl’	Lessing 1960: 401; Nugteren 2011: 374																																iġ	‘spindle, spindle whorl’	Nugteren 2011: 374; Khasbaatar et al. 1985 [1986]: 12	you [yəu], yaχ	‘spindle, spindle whorl’	Ma & Chen 2001; Chen 2002; Lefort 2012; Nugteren 2011: 374; Potanin 1893: 411
115	*imaɣan	‘goat’	ima'an	‘goat’	Haenisch 1939: 130; Nugteren 2011: 372	ima:n	‘goat’	Saitô 2008: 158	imaɣa(n); nimaɣa(n)	‘goat’	Lessing 1960: 409, 584	êm.a	‘goat’	Kane 2009: 99	ямаа	jama	‘goat’	Bawden 1997	yama:	goat'	Cheremisov 1951: 756							jama:(n)	‘goat’	DS 360	imaa	‘goat’	Tumurdei and Cybenov 2014: 81				imaŋ, jimaŋ	‘goat’	Chen 1986; Ma 2016
116	*im	‘earmark for the cattle’				imlek-	‘to earmark cattle’	Saitô 2008: 90							имнэ-	imən	‘to earmark’	Bawden 1997	emni-	to mark sheep'	Cheremisov 1951: 731							im	notch mark on cattle ears'	DS 166									MM
117	*iŋgen	‘female camel’				ingen	‘female camel’	Saitô 2008: 423							ингэ	iŋg	‘fully-grown camel cow’	Bawden 1997	engi(n)	she-camel; she-elk'	Cheremisov 1951: 732							ingi(n)	female camel or female wild animal'	DS 166
118	*is-	‘to ferment, turn sour, to rise (of dough), to oxidize’							is-	‘to ferment, turn sour, to rise (of dough), to oxidize’	Lessing 1960: 416; Nugteren 2011: 376								ehe-	to turn sour, to ferment'	Cheremisov 1951: 742																ʂge-ɢɵr	‘yeast’	Chen 1986; Ma 2016										šilğe-
119	*itaɣun	‘hazel-grouse, partridge or other large member of the chicken family’	itaun	‘hazel-grouse, partridge or other large member of the chicken family’	Nugteren 2011: 374				itaɣu	‘partridge’	Lessing 1960: 417				ятуу	jathʊ	partridge'
120	*jaba	‘gap, gorge, ravine’	jaba	‘gap, gorge, ravine’	Nugteren 2011: 378				ǰaba; ǰabi	‘ditch, valley, gorge’	Lessing 1960: 1018, 1019				зав	caw	gap, free time'		zab	gap in work, free time'	Cheremisov 1951: 256							zab	free time'	DS 146
121	*janči-	‘to beat, pound (usu. with an axe, hammer, etc.)’	janči-	‘to beat, pound (usu. with an axe, hammer, etc.)’	Nugteren 2011: 382				ǰanci- ; ǰangci-; nanci-	‘to beat, hit, to punish by hitting with rods or a whip, to thrash, wip’	Lessing 1960: 1034				жанчи-	čančhi-	to beat'																				entɕe, yantɕi	‘to beat’	Chen 1986; Ma 2016
122	*jeɣü-	‘to gather, collect’				jö:-	‘to gather, collect’	Saitô 2008: 115							зөө-	co:	‘to transport, to carry’	Bawden 1997	zö:-	to carry, transport'	Cheremisov 1951: 275							zö:-	wander, migrate, carry, move'	DS 155
123	*jewün	needle'	je’u, ǰö’ün	needle'	Nugteren 2011: 386;	je'wü:n	‘needle’	Saitô 2008: 60	ǰegüü; ǰegün; ǰeü	‘needle, hand of a clock, injection shot’	Lessing 1960: 1044				зүү	cu:	‘needle’	Bawden 1997	zü:̈(n)	needle'	Cheremisov 1951: 285							zü:̈(n)	‘needle’	DS 160	jüü	‘needle, small needle’	Tumurdei and Cybenov 2014: 78				dʑuŋ, dʑɵŋ	‘needle’	Chen 1986; Ma 2016
124	*jiɣa(l)sun	fish'	jiqasun	fish'	Nugteren 2011: 379; Starostin DB	jigasun	‘fish’	Saitô 2008: 232	ǰiɣasu(n)	‘fish’	Lessing 1960: 1050				загас	caɢəs	‘fish’	Bawden 1997	zagaha(n)	‘fish’	Cheremisov 1951: 258	zaɣъsṇ	‘fish’	Starostin DB				zagasa(n)	‘fish’	DS 147	ǰaus	‘fish’	Nugteren 2011: 380; Enkhbat et al. 1984: 309	ǯaɣasǝn	‘fish’	Starostin DB	dʑilɣasuŋ, dʑalɢasɵŋ	‘fish’	Chen 1986; Ma 2016				ʒ́aġasə, ʒ́æġasə, ʒ́iġasə	‘fish’	Nugteren 2011: 380; Junast 1981: 106; Khasbaatar et al. 1985 [1986]: 217, 221	ǰagarsï	‘fish’	Nugteren 2011: 380; Junast 1981: 106; Potanin 1893: 419	ǰiğasun ~ ǰağasun
125	*jilga	‘ravine, dell, basin’				jilgas	‘ravine, dell, basin’	Saitô 2008: 10							жалга	čaɮəɢ	‘ravine’	Bawden 1997	žalga	ravine'	Cheremisov 1951: 247							džilga	‘ravine’	DS 143							dʑiŋɢa	‘ravine’	Chen 1986; Ma 2016
126	jimiš (bor.)	‘fruit’				jimiš	‘fruit’	Saitô 2008: 23							жимс	čims	‘fruit’	Bawden 1997	žemes	fruit; berry'	Cheremisov 1951: 253							džimes	‘berry, fruit’	DS 143
127	jiŋg (bor.)	‘weight, scales, balance, weight measuring unit’				jing	‘scales’	Saitô 2008: 224							жин	čiŋ	‘weight’	Bawden 1997										činne	to weight'	DS 344
128	*jisü-	‘to cut, slice, split’	jisu-	‘to cut, slice, split’	Nugteren 2011: 389	jisü-	‘to cut, slice, split’	Saitô 2008: 189	ǰisü-	‘to cut lengthwise, cut into strips, slice, shred, incise’	Lessing 1960: 1064				зүс-	cus	‘to cut’	Bawden 1997	zühe-, žühe-	to slice, cut'	Cheremisov 1951: 286, 250							züse-, zösö-	‘to cut’	DS 160	djuse-	‘to slice in chunks’	Todaeva 1986: 22				dʑir	‘to cut’	Chen 1986; Ma 2016	chuzhi [tʂudʐi]	‘to cut, slice, split'’	Ma & Chen 2001; Chen 2002; Lefort 2012
129	joŋgqot	‘percale’	jongqot	‘percale’	Godziński 1985: 193
130	*jor-		jor-	‘to plane, shave, peel, pare off’	Nugteren 2011: 391				ǰor-	‘to plane, shave off, pare off, peel’	Lessing 1960: 1070								zoro-	to plane (with a knife)'	Cheremisov 1951: 273							zoro-	to plane'	DS 155										zho [dʐo]	‘to spread manure’	Ma & Chen 2001; Chen 2002; Lefort 2012
131	*juɣura-	‘to knead’	ji’ure-	‘to mix, stir, knead’	Nugteren 2011: 394	jugra-, ju:ra-	‘to knead’	Saitô 2008: 65	ǰiɣura-; ǰuɣura-	‘to knead, mix’	Lessing 1960: 1051, 1077				зуур-	cʊ:r	‘to mix, to knead’	Bawden 1997										zu:ra-	to knead; to mix'	DS 158							*ʒira, **le:ləla	‘to mix’	Chen 1986; Ma 2016	zhura [dʐura] ~ zhuwa [zhɯwa] ~ zhurwa [zhɯɹwa]	‘to mix’	Ma & Chen 2001; Chen 2002; Lefort 2012
132	*juljagan	‘young of an animal, offspring’				juljagan	‘young of an animal, offspring’	Saitô 2008: 390; Nugteren 2011: 393	ǰulǰaɣa(n)	‘fledgeling, nestling, squab, young of an animal (except cattle), young plant’	Lessing 1960: 1079				зулзага	cʊɮcəɢ	‘young animal’	Bawden 1997	zulzaga(n)	young (animal or forest plant)'	Cheremisov 1951: 277							zulzaga(n), zulzugu(n)	‘young animal’	DS 156							dʑildʑiʁa, ǰinǰəgə, dʑindʑiʁə	‘young of an animal, offspring’	Chen 1986; Ma 2016
133	*jun	‘summer’	jun	‘summer’	Nugteren 2011: 394	jun	‘summer’	Saitô 2008: 1;	ǰun	‘summer, in summer’	Lessing 1960: 1079	ju.un	‘summer’	Yingzhe & Janhunen 2010: 199; Kane 2009: 119; Yelü xiangwen muzhi 30-36/39	зун	cʊŋ	‘summer’	Bawden 1997	zun	summer'	Cheremisov 1951: 278							zun	‘summer’	DS 157
134	*kabturga	‘a bag, purse, sack, (tobacco) pouch’				qabturga	‘a bag, purse, sack, (tobacco) pouch’	Saitô 2008: 207, Nugteren 2011: 397	qabtaɣ-a(n)	‘bag, pouch, purse, pocket’	Lessing 1960: 899				хавтага	xawtʰəɢ	‘pouch, bag’	Bawden 1997													xaur	‘bag, sack, (tobacco) pouch’	Nugteren 2011: 498; Enkhbat et al. 1984: 97										ʂdarġa	‘tobacco pouch’	Nugteren 2011: 498; Khasbaatar et al. 1985 [1986]: 166
135	*kabur	‘spring’				qabur	‘spring’	Saitô 2008: 1				heu.úr	‘spring’	Yingzhe & Janhunen 2010: 197; Kane 2009: 119; Yelü xiangwen muzhi 29-1/39					xabar	spring'	Cheremisov 1951: 529							xabar	spring'	DS 308
136	*kabusun	‘shell, skin’				qabusun	‘shell, skin’	Saitô 2008: 22
137	*kaɣari-	to fry'							qaɣari-; qaira-	‘to fry, grill, roast, to singe with a hot iron, cauterize, scorch, burn’	Lessing 1960: 907; 913; Nugteren 2011: 396				хайра-	xairə-	to fry, burn'	Bawden 1997	xaira-	to fry, roast; to sear'	Cheremisov 1951: 538	üngn, üngṇ	‘fox, female of a wild animal or bird’	Nugteren 2011: 369; Starostin DB; Muniev 1977: 551							xunug(u)	‘fox’	Todaeva 1986: 29	höneɣen, heneɣen, heneɣen, henegen	‘fox’	Nugteren 2011: 369; Starostin DB; Bolčuluu et al. 1984: 58; Junast 1981: 96				χa:rə	‘to burn’	Chen 1986; Ma 2016	funəge, funige, χunige	‘fox’	Nugteren 2011: 369; Junast 1981: 96; De Smedt & Mostaert 1933: 108, 183	xʊnəgɜ, xundegey, xunduġai	‘fox’	Nugteren 2011: 369; Čenggeltei 1988 [1991]: 376; Potanin 1893: 415; Dpal-ldan-bkra-shis et al. 1996: 208; Slater 2003: 224	fʉnigɔ
138	*kaɣul-		qa'ul-	‘to peel (off), skin’	Starostin DB; Nugteren 2011: 406				qaɣul-	‘to peel ’	Lessing 1960: 909				хуул-	xʊ:ɮ	to peel off		xu:la-	‘to peel off, skin’	Cheremisov 1951: 596	xu:l	‘to peel off, skin’	Starostin DB				xu:la-	to peel'	DS 334										kholu [qolu] ~ khontolu [qoŋtolu]	‘peel, peel of skin’	Ma & Chen 2001; Chen 2002; Lefort 2012
139	*kaɣur-	‘to fry’	qa'ur-	‘to stir-fry’	Nugteren 2011: 406	qawu:r-	‘to fry’	Saitô 2008: 136	qaɣur-; qaɣuur- qaɣul-	‘to fry’	Lessing 1960: 910, 911, 982				хуур-	xʊ:r-	to fry, roast'		xu:ra-	to fry'	Cheremisov 1951: 597							xu:ra-	to fry, roast'	DS 334							χurə	‘to stir-fry’	Chen 1986; Ma 2016	khuru [quru]	‘to fry, stir-fry, sautéed’	Ma & Chen 2001; Chen 2002; Lefort 2012
140	*kaɣur-	‘to fry’				qawuur-	‘to fry’	Saitō 2008: 136							хуур-	xʊ:r	‘to roast’	Bawden 1997																						*khuru [quru]	‘to fry, stir-fry, sautéed’	Ma & Chen 2001; Chen 2002; Lefort 2012
141	*kaɣurai					qu:rai	‘file (the tool)’	Nugteren 2011: 406	qaurai	‘file (tool)’	Lessing 1960: 946								xu:rai	file, rasp'	Cheremisov 1951: 597
142	*kadiɣar	‘bridle’				qada:r	‘bridle’	Saitô 2008: 414							хазаар	xacar	bridle'	Bawden 1997	xaza:r	bridle'	Cheremisov 1951: 536							xaza:r	bridle'	DS 311							*ɢadər	‘bridle’	Chen 1986; Ma 2016	*ghada [ɢada]	‘a horse bridle’	Ma & Chen 2001; Chen 2002; Lefort 2012
143	*kadu-	‘to cut, to rip’	qadu-	‘to cut, harvest, to sever ribs from the spine, to mow, to rip with fangs (of a wild swine), sickle, scythe’	Nugteren 2011: 399; Starostin DB	qadu-	‘to cut, harvest, to sever ribs from the spine, to mow, to rip with fangs (of a wild swine), sickle, scythe’	Saitô 2008: 208	qadu-	‘to mow, harvest, to cut (as grass, grain)’	Lessing 1960: 903				хада-	xata-	to mow'	Bawden 1997	xada-	to reap'	Cheremisov 1951: 533	xad-		Starostin DB				xada-	to mow'	DS 311				gadǝ-	‘to sever ribs from the spine, to mow, to rip with fangs (of a wild swine)’	Starostin DB	ɢada	‘to cut’	Chen 1986; Ma 2016
144	*kaduɣur	‘scythe, sickle’	qadu'ur	‘scythe, sickle’	Nugteren 2011: 399	qadu'ur	‘scythe, sickle’	Saitô 2008: 320	qaduɣur	‘scythe, sickle’	Lessing 1960: 903								xadu:r	‘sickle, scythe’	Cheremisov 1951: 533	xadu:r		Starostin DB; Muniev 1977: 567							haduur	‘scythe, knife, a kitchen knife, sickle’	Tumurdei and Cybenov 2014: 102; 175	gadūr	‘sickle, scythe’	Starostin DB	ɢadər, ɢadur	‘scythe, sickle’	Chen 1986; Ma 2016	ghadu [gadu]	‘sickle, to cut with a sickle’	Ma & Chen 2001; Chen 2002; Lefort 2012
145	*kayilasun		qailasun	‘elm tree’	Nugteren 2011: 400				qayilasu(n)	‘elm tree’	Lessing 1960: 912				хайлаас	xaiɮas	elm tree'	Bawden 1997	xaila:ha(n)	elm tree'	Cheremisov 1951: 537							xajla:sa(n)	elm tree'	DS 312
146	*kayinag	a hybrid of a cow and a yak'							qainuɣ	‘a hybrid between a yak and a cow, yak’	Lessing 1960: 913; Nugteren 2011: 400				хайнаг	xainəɢ	‘a hybrid between a yak and a cow’	Bawden 1997	xainag	‘a hybrid between a yak and a cow’	Cheremisov 1951: 537																			χi:nəɢ	‘yak’	Chen 1986; Ma 2016
147	*kalbuga	‘spoon’	qalbuga	‘spoon’	Nugteren 2011: 402	qalbuga	‘spoon’	Saitô 2008: 260	qalbaɣa(n); qalbuɣa	‘spoon, the knob on a flag staff, bobber (in fishing), spoonbill (bird)’	Lessing 1960: 917, 918				халбага	xaɮpəɢ	spoon'	Bawden 1997	xalbaga	spoon'	Cheremisov 1951: 540							xalbaga	spoon'	DS 313
148	*kalisun		qalisu	‘bark, rind, peel, outer covering, thin skin’	Nugteren 2011: 402				qalisu(n)	‘the outer layer of something, husk, hull, rind, peel, peelings, shell, bark, skin, membrane’	Lessing 1960: 920				хальс	xaɮis	rind, film, husk'	Bawden 1997	xaĺha(n)	husk, shell, putamen'	Cheremisov 1951: 543							xalisu(n)	shell, crust, bark, husk'	DS 313	xal's	‘bark, rind, peel, outer covering, thin skin’	Nugteren 2011: 402; Enkhbat et al. 1984: 102										xalʒə, xalasə	‘bark, rind, peel, outer covering, thin skin’	Nugteren 2011: 402; Junast 1981: 99; Khasbaatar et al. 1985 [1986]: 67
149	*kaliyarsun		qaliyarsun	‘wild onion and similar plants’	Nugteren 2011: 402				qaliyar	‘wild garlic, allium victorialis’	Lessing 1960: 920								xaĺa:r	wild garlic'	Cheremisov 1951: 543										kalye:r	‘mountain leek’	Nugteren 2011: 402; Enkhbat et al. 1984: 139
150	*karam-	to gather, be greedy'				qarma-	‘to gather together’	Saitô 2008: 436							харам-	xarəm	‘to gather’	Xin Meng-Han cidian 1999										xaram; xaramna-	miserliness'; 'stint'	DS 318
151	*kataɣu	hard'				qata:q-	‘hard’	Saitô 2008: 303							хатуу	xatʰʊ	‘hard’	Bawden 1997										xata-	dry, dry up; harden'	DS 320	kata:-	‘to dry’	Tumurdei and Cybenov 2014: 88
152	*kisuran	‘sterile, barren, infertile’				qisran, qusran	‘sterile, barren, infertile’	Saitô 2008: 8, Nugteren 2011: 414	qusurung	‘barren, not bearing young’	Lessing 1960: 992
153	*koɣa	‘to dry (intr.), wither’				qo:-	‘to dry (intr.), wither’	Saitô 2008: 414, Nugteren 2011: 416							хуурай	xʊ:rai	‘dry’	Bawden 1997										xu:rai	‘dry’	DS 334							χɵ	‘to dry ’	Chen 1986; Ma 2016	ghono [ɢono]		Ma & Chen 2001; Chen 2002; Lefort 2012
154	*koli-	to mix'	qoli-	‘to mix’	Nugteren 2011: 418				qoli-	‘to mix, mingle, blend, alloy, adulterate’	Lessing 1960: 959				холи-	xɔɮi	to mix'	Starostin DB	xoli-	to mix'	Cheremisov 1951: 576										xɔlye:-	‘to mix’	Nugteren 2011: 418; Enkhbat et al. 1984: 116										xolə-	‘to mix’	Nugteren 2011: 418; Junast 1981: 100	xolo-	‘to mix’	Nugteren 2011: 418; Dpal-ldan-bkra-shis et al. 1996: 237
155	konak (bor.)	‘millet, etc.’	qonoq	‘millet’	Nugteren 2011: 419	qonaq	‘millet, etc.’	Saitô 2008: 17	qonuɣ	‘millet’	Lessing 1960: 964				хоног	xɔnəɢ	millet'																							ghono [ɢono]		Ma & Chen 2001; Chen 2002; Lefort 2012							ġunəğ
156	*konin	‘sheep’	qonin	‘sheep’	Nugteren 2011: 419	qonin	‘sheep’	Saitô 2008: 281	qoni(n)	‘sheep, the eight year in the 12-year cycle, period from 1 to 3 p m’	Lessing 1960: 963				хонь	xɔnʲ	‘sheep’	Bawden 1997	xoni(n)	sheep'	Cheremisov 1951: 579							xoni(n)	‘sheep’	DS 325	xoni	‘sheep’	Todaeva 1986: 11				χonə, ɢonə, ɢɵni	‘sheep’	Chen 1986; Ma 2016	ghoni [ɢon]		Ma & Chen 2001; Chen 2002; Lefort 2012	xonə	‘sheep’	Nugteren 2011: 419; Junast 1981: 100	qoni	‘sheep’	Nugteren 2011: 419; Junast & Lĭ 1982: 464	χɔni ~ χuni
157	*kora	poison'	qo:ron	‘poison’	Nugteren 2011: 419	qora, ɣora	‘poison’	Nugteren 2011: 419	qour-a	‘harm, evil malice,embitterment, poison’	Lessing 1960: 973				хор	xɔr	poison'		xoro(n)	poison'	Cheremisov 1951: 583							xoro(n)	poison'	DS 327
158	*korgo-	‘lead’				qorqasun	‘lead’	Saitô 2008: 11							хорголж	xɔrɢəɮč	lead'
159	*kormai	lower hem'	qormai	‘skirt, lower hem’	Nugteren 2011: 421	qormai	‘skirt, lower hem’	Nugteren 2011: 421	qormai; qormui	‘lower hem, flap, skirt, foot of a mountain’	Lessing 1960: 967, 968				хормой	xɔrməi	lower hem'		xormoi	lower hem'	Cheremisov 1951: 583							xormoj	lower hem'	DS 327							χurmi	‘front of a Chinese garment ’	Chen 1986; Ma 2016
160	*kotuga	‘pot (of clay)’				qoduga	‘pot (of clay)’	Saitô 2008: 539							хотго	xɔtʰəɢ	‘pottery’	Bawden 1997
161	*kubqai	‘pail, bucket’				qobqai	‘pail, bucket’	Saitô 2008: 131							хувхай	xuvxəi	pale, withered'	Starostin DB	xubxai	pale, withered'	Cheremisov 1951: 589
162	*kuča	‘ram’	quča	‘ram’	Nugteren 2011: 430	quča, guča	‘ram’	Saitô 2008: 90, 369	xuca(n)	‘ram, uncastrated lamb’	Lessing 1960: 979				хуц	xucʰ	‘ram’	Bawden 1997	xusa	ram'	Cheremisov 1951: 595							xuca	tuppig ram, stud ram'	DS 334										khucha [qutʂa] ~ khuzha [qudʐa]	‘ram'’	Ma & Chen 2001; Chen 2002; Lefort 2012
163	*kuča-	‘to bark’				quča-	‘to bark’	Saitô 2008: 540							хуц-	xucʰ	‘to bark’	Bawden 1997	xusa-	to bark'	Cheremisov 1951: 595							xuca-	‘to bark’	DS 334							χədʑia, hdʑa	‘to bark’	Chen 1986; Ma 2016	khucha [qutʂa] ~ khuzha [qudʐa]	‘to bark'’	Ma & Chen 2001; Chen 2002; Lefort 2012
164	*kudku-	‘to stir, mix, blend’	qutqu-	‘to stir, mix, blend’	Nugteren 2011: 430	qutqu-	‘to stir, mix, blend’	Saitô 2008: 273	qudqu-; qudqula-	‘to stir, mix , mingle, blend, to put in disorder, to agitate, to embroil, to stir up trouble’	Lessing 1960: 981				хутга-	xʊtʰəɢ	‘to mix’	Bawden 1997																			xdaɢə, doɢə	‘to stir, mix, blend’	Chen 1986; Ma 2016	khudugvu [quduʁu]	‘to stir, mix, blend'’	Ma & Chen 2001; Chen 2002; Lefort 2012
165	*kui	sheath'	qui	‘sheath (of a knife)’	Nugteren 2011: 431-432				qui	‘scabbard, sheath’	Lessing 1960: 982								xui	sheath'	Cheremisov 1951: 591																ɢui	‘sheath (of a knife)’	Chen 1986; Ma 2016
166	*kulan	‘wild ass’				qulan	‘wild ass’	Saitô 2008: 87							хулан	xʊɮəŋ	‘wild ass’	Bawden 1997	xulan	wild ass'	Cheremisov 1951: 591
167	*kulasun	reed'	qulusun	‘reed, bamboo’	Nugteren 2011: 432				qulusu(n)	‘rush, reed, bamboo’	Lessing 1960: 985								xulha(n)	reed'	Cheremisov 1951: 592																ɢɵlsɵŋ, ɢuləsuŋ, ɢumsuŋ	‘bamboo’	Chen 1986; Ma 2016	ghilusun [ɢɯlisuŋ] ~ ghulusun [ɢulusuŋ]	‘bamboo’	Ma & Chen 2001; Chen 2002; Lefort 2012
168	*kumaki	‘fine sand’				qumaqi(n)	‘fine sand’	Saitô 2008: 10; 206							хумаг	xʊməg	‘loose soil’	Bawden 1997	xumxi	sand particle; dust'	Cheremisov 1951: 593
169	*kura	‘rain’	qura	‘rain’	Nugteren 2011: 433	qura	‘rain’	Saitô 2008: 10							хур	xʊr	‘rain’	Bawden 1997	xura	rain'	Cheremisov 1951: 593							xura	‘rain’	DS 332				xura	‘rain’	Starostin DB	ɢura	‘rain’	Chen 1986; Ma 2016	ghura [ɢura]	‘rain’	Ma & Chen 2001; Chen 2002; Lefort 2012
170	*kurigan	‘lamb’	quriqan	‘lamb’	Nugteren 2011: 433	quragan	‘lamb’	Saitô 2008: 88	quraɣa(n); qurɣa(n)	‘lamb’	Lessing 1960: 987, 989				хурга	xʊrəɢ	‘lamb’	Bawden 1997	xuŕga(n)	lamb'	Cheremisov 1951: 595							xuriga(n), xurigu(n)	‘lamb’	DS 332	kurub	‘lamb’	Todaeva 1986: 22				ɢurɢaŋ, ɢorɢaŋ	‘lamb’	Chen 1986; Ma 2016
171	*kuriya-		quriya-, quriya'a-	‘to gather (tr.)’	Nugteren 2011: 433				quriya-; quraɣa-	‘to gather, assemble, concentrate, accumulate’ (Lessing 1960: 987), ’to collect, gather, accumulate’ to take, receive, to confiscate, requisition, to summaraize, to stop talking, to surround’	Lessing 1960: 989, 987								xuŕa:-	‘to gather, collect’	Cheremisov 1951: 595							xurja:-, xur'e:-	to gather'	DS 333							ɢuri, ɢɵra	‘to gather (tr.)’	Chen 1986; Ma 2016	ghura [ɢura]	‘to gather’	Ma & Chen 2001; Chen 2002; Lefort 2012
172	*keɣer	‘field, plain, steppe’	ke'er	‘field, plain, steppe’	Nugteren 2011: 408	ke'e:r	‘field, plain, steppe’	Saitô 2008: 225	kegere	‘uninhabited place, desert, steppe, wasteland, field (mil)’	Lessing 1960: 443				хээр	xe:r	‘steppe’	Bawden 1997	xe:re	uninhabited places, steppe or taiga'	Cheremisov 1951: 633							ke:re, kö:re	‘steppe’	DS 196	keer (xeer)	‘steppe, field, open field’	Todaeva 1986: 18; Tumurdei and Cybenov 2014: 200
173	*kebek (bor.)		kebek	‘chaff, bran, husks’	Nugteren 2011: 406														xibag	food crumbles'	Cheremisov 1951: 566																			kewo [kewo]	‘chaff, bran, husks'’	Ma & Chen 2001; Chen 2002; Lefort 2012	kavaġ, kayaġ	‘chaff, bran, husks’	Nugteren 2011: 406-407; Khasbaatar et al. 1985 [1986]: 84, 85	qəbəġ, kəbəġə	‘chaff, bran, husks’	Nugteren 2011: 406-407; Dpal-ldan-bkra-shis et al. 1996: 208; Slater 2003: 370	kivʉ
174	kendir (bor.)	‘hemp’				kendir	‘hemp’	Saitô 2008: 17																													kətɕir	‘hemp’	Chen 1986; Ma 2016	kienchi [kiəntʂi]	‘hemp’
175	kenjid (bor.)	‘sesame seeds’				kenjid	‘sesame seeds’	Saitô 2008: 396
176	*ki-		ki-	‘to pour’	Nugteren 2011: 415														xe-	to pour' (contaminated with 'to do')	Cheremisov 1951: 632							ki-, kii-, ke-	‘to pour’ (additional meaning of the verb "to do'	DS 171							ki	‘to put into, to pour ’	Chen 1986; Ma 2016
177	kibez (bor.)	‘carpet, cotton’				kibez	‘carpet, cotton’	Saitô 2008: 68; 116							хивс	xiws	‘carpet’	Bawden 1997	xibis	a kind of cloth'	Cheremisov 1951:566							kibes	‘carpet’	DS 170							kebsə	‘carpet’	Chen 1986; Ma 2016
178	*kiröɣe	saw'	kiru’e	‘saw, file, awl’	Nugteren 2011: 416; Starostin DB				kiröge	‘saw’	Lessing 1960: 473								x́ürö:	‘saw, file, awl’	Cheremisov 1951:633	körɛ̄	‘saw, file, awl’	Starostin DB				kirö:	saw'	DS 172	kiree, kirū	‘saw’	Tumurdei and Cybenov 2014: 90; Kałużyński 1970: 115	kürē	‘file, saw, awl’	Starostin DB	kuru	‘saw’	Chen 1986; Ma 2016				ćiru:, ćirəu:	‘saw’	Nugteren 2011: 416; Khasbaatar et al. 1985 [1986]: 209; Junast 1981: 100	ćirɔu	‘saw’	Nugteren 2011: 416; Čenggeltei 1988 [1991]: 393	kirʉ
179	*kituga	‘knife’	kituqai	‘knife’	Nugteren 2011: 414	qituga	‘knife’	Saitô 2008: 59	kituɣa; qutaɣa; qutuɣa	‘knife, knife-like cutting tool or weapon’	Lessing 1960: 474, 992								xutaga, xotigo	‘knife’	Cheremisov 1951:595, Starostin DB	utx	knife'	Nugteren 2011: 414				xutaga	‘knife’	DS 333				χudaʁa	‘knife’	Starostin DB	ʂdɵɢə, xdoɢə	‘pocket knife’	Chen 1986; Ma 2016	khudogvo [qudoʁo]	‘knife’	Ma & Chen 2001; Chen 2002; Lefort 2012
180	klim (bor.)	‘woven matting’				klim	‘woven matting’	Saitô 2008: 414
181	*köke	‘sky’				köke	‘sky’	Saitô 2008: 5; 198							хөх	xox	‘blue’	Bawden 1997	xüxe	blue, green'	Cheremisov 1951:620							kükü, kökö	‘blue’	DS 180							kəgo, kugɵ	‘blue’	Chen 1986; Ma 2016	kugie [kugiə]	‘sky, blue’	Ma & Chen 2001; Chen 2002; Lefort 2012
182	*köküɣür	‘leather vessel for liquids, snuffbottle’	kökür	‘leather vessel for liquids, snuffbottle’	Nugteren 2011: 425				kökügür, köküür	‘skin bag for wine or other liquids’	Lessing 1960: 483																										kɵkɵr	‘snuffbottle’	Chen 1986; Ma 2016
183	*köl-	‘to harness an animal (to a cart or plough)’	köl-	‘to harness an animal (to a cart or plough)’	Nugteren 2011: 426; Starostin DB				köl-	‘to harness, hitch to a vehicle’	Lessing 1960: 484				хөллө-, хөлө-	xoɮɮ-	'to harness an animal (to a cart or plough)’		xülle-	to harness, to horse a carriage'	Cheremisov 1951:608	köll-	‘to harness’	Starostin DB				külle-	to harness an animal (to a cart or plough)’	DS 182
184	*kömeli								kümel; kömel(i)	‘wild onion, kind of onion’	Lessing 1960: 501; 487; Nugteren 2011: 435				хөмөл	xoməɮ	wild onion'	Starostin DB
185	*könerge ~ *köreŋge	‘seed, ferment, yeast, leaven’	kʰönörge (Phags-Pa), könörge (preclassic Mong.)	‘seed, ferment, yeast, leaven’	Nugteren 2011: 427	körenge	‘seed, ferment, yeast, leaven’	Saitô 2008: 65	köröngge(n)	‘seed, grain, leaven, yeast, ferment, source, origin’	Lessing 1960: 491				хөрөнгө	xorəŋg	‘yeast, ferment’	Bawden 1997	xürengge	seed; ferment, yeast'	Cheremisov 1951:616							kürüngü, kürünge	fermented milk product'	DS 187							kunge	‘yeast’	Chen 1986; Ma 2016	kuniegve [kuniəʁə]	‘yeast’	Ma & Chen 2001; Chen 2002; Lefort 2012
186	*könjile	‘blanket, quilt’	konjile/gonjile	‘blanket, quilt’	Nugteren 2011: 427				könǰile(n)	‘blanket, bedcover, bedding, quilt’	Lessing 1960: 490				хөнжил	xončiɮ	blanket'		xünžel	blanket'	Cheremisov 1951:612							kündžil	blanket'	DS 183										gonzhelie [goŋdʐəlie] ~ gonzhelien [goŋdʐəlien]	‘blanket, quilt'’	Ma & Chen 2001; Chen 2002; Lefort 2012
187	*körü-sü	bark, upper stratum	korisu	‘crust’	Nugteren 2011: 429	küsere (with metathesis)	‘ground, earth’	Saitô 2008: 154; 326	körüdesü(n); körüsü(n)	‘uppermost stratum of earth, topsoil, soil, turf, crust, peel, rind’	Lessing 1960: 491, 490				хөрс	xors	‘soil, ground, earth’	Bawden 1997	xüŕhe(n)	soil, upper layer of soil'	Cheremisov 1951:615							küsür	ground, soil'	DS 187
188	*kösige	‘curtain’				kösige	‘curtain, canopy’	Saitô 2008: 184							хөшиг	xošəg	‘curtain’	Bawden 1997	xüšege	curtain'	Cheremisov 1951:621							küšige	‘curtain’	DS 189
189	*kötel-	‘mountain pass, low pass’	kötöl-	‘mountain pass, low pass’	Nugteren 2011: 429							хөтөл	хotʰəɮ	low mountain pass, small hill'					xütel	low mountain pass, small hill'	Cheremisov 1951:618							kütül	low mountain pass, small hill'	DS 187
190	kuknar (bor.)	‘poppy-seed, oil’				kuknar	‘poppy-seed, oil’	Saitô 2008: 64
191	*kuruɣud	‘dried curds, kind of cheese’				guru:t	‘dried curds, kind of cheese’	Saitô 2008: 66							хурууд	xʊrʊt	‘a type of cheese’	Bawden 1997	xuru:d	‘dried curds, kind of cheese’	Cheremisov 1951: 594							xuru:d	‘a type of cheese’	DS 333
192	*küder	‘hill’				küdüri	‘hill’	Saitô 2008: 10							хүдэр	xutər	‘ore’	Bawden 1997
193	*küji		güji	‘incense, incense stick, perfumery’	Nugteren 2011: 434				kyzi	‘incense (usually made of fragrant barks), incense stick’	Lessing 1960: 509																										ɢuʒi	‘incense, incense stick, perfumery’	Chen 1986; Ma 2016
194	*künesün	‘food’				künesün	‘food’	Saitô 2008: 384							хүнс	xuns	‘food’	Bawden 1997	xünehe(n)	food'	Cheremisov 1951:613							künesü(n), künese(n)	‘food’	DS 185
195	*kürǰeg ~ *kürǰe	‘shovel, oar, spade’				kürjek	‘shovel, oar, spade’		kürje	‘shovel, spade’	Lessing 1960: 508				хүрз	xurc	‘spade’	Bawden 1997	xürze	shovel; rifle butt'	Cheremisov 1951:614							kürze	‘spade’	DS 186	kullur ~ kuldur ?	‘spade, shovel’	Nugteren 2011: 436; Enkhbat et al. 1984: 155				gurdʑig	‘shovel’	Chen 1986; Ma 2016				gurʒ́ig	‘spade, shovel’	Nugteren 2011: 436; Junast 1981: 101	kurʒ́i	‘spade, shovel’	Nugteren 2011: 436; Čenggeltei 1988 [1991]: 381	gʉrǰiʉ
196	*kürü	‘dune’				kürü	‘dune’	Saitô 2008: 10							хүр	xur	‘gully, ravine’	Bawden 1997										kür	snowdrift'	DS 185
197	*küyimer	‘foot of a mountain’				küimer	‘foot of a mountain’	Saitô 2008: 10
198	*labčin	‘leaf, foliage’	nabčin	‘leaf, foliage’	Nugteren 2011: 450	nabčin	‘leaf, foliage’	Saitô 2008: 204	nabči(n)	‘leaf (of a plant), foliage, petall’	Lessing 1960: 555				навч	nawčʰ	‘leaf’	Bawden 1997	nabša, nabšaha(n)	‘leaf, foliage’	Cheremisov 1951:333							nabči	‘leaf’	DS 212	larč	‘leaf, foliage’	Nugteren 2011: 450; Enkhbat et al. 1984: 450				labtɕyŋ, labtɕaŋ	‘leaf’	Chen 1986; Ma 2016				labʒ́ə, labśʒ́i, laśʒ́i, larśʒ́ə	‘leaf, foliage’	Nugteren 2011: 450; Junast 1981: 97; Khasbaatar et al. 1985 [1986]: 110; De Smedt & Mostaert 1933: 218, 222, 112	laġći, ləġći	‘leaf, foliage’	Nugteren 2011: 450; Junast & Lĭ 1982: 461; Dpal-ldan-bkra-shis et al. 1996: 233	lašǰɔ ~ lar̥ čɔ
199	loŋgqu (bor.)		longqa	‘bottle’	Nugteren 2011: 437				longqu	‘bottle, vase, cupping glass’	Lessing 1960: 517								lonxo	bottle'	Cheremisov 1951:304							lonxo	bottle'	DS 198
200	lu:sa (bor.)	‘mule’	lausa, laosa-s-ut (pl.)	‘mule’	Nugteren 2011: 437	lu:sa	‘mule’	Saitô 2008: 116	luusa; laɣusa	‘mule’	Lessing 1960: 518, 515				луус	ɮʊ:s	‘mule’	Bawden 1997																			lusə, lusa	‘mule’	Chen 1986; Ma 2016
201	ma:ya (bor.)	‘ferment’				ma:ya	‘ferment’	Saitô 2008: 382
202	*magalai ~ *malagai	‘hat, headgear’	maqalai	‘hat, headgear’	Nugteren 2011: 438				malaɣai; malaɣa	‘hat, cap, headgear'	Lessing 1960: 524, 523				малгай	maɮɢəi	hat'		malgai	hat'	Cheremisov 1951:307							malagai	hat'	DS 199	mahal	‘cap’	Kałużyński 1970: 119				malɢa	‘hat’	Chen 1986; Ma 2016	magvala [maʁala] ~ malagva [malaʁa]	‘hat’	Ma & Chen 2001; Chen 2002; Lefort 2012
203	mal (bor.)	‘domestic animal(s), livestock’				mal	‘domestic animal(s), livestock’	Saitô 2008: 114	mal	‘domestic animal, livestock, cattle’	Lessing 1960: 523				мал	maɮ	‘livestock’	Bawden 1997	mal	livestock'	Cheremisov 1951:307							mal	‘livestock’	DS 199
204	*maŋggirsu(n)	‘wild onion (and similar bulbous plants)’	manggirsun	‘wild onion (and similar bulbous plants)’	Nugteren 2011: 440				manggir	‘wild onion’	Lessing 1960: 527				мангир	maŋgir	wild onion'		manggir	wild onion'	Cheremisov 1951:309							mangir	wild onon'	DS 200
205	*mikan	‘meat’	mikan	‘meat’	Nugteren 2011: 443-444	mikan	‘meat’	Saitô 2008: 173	miqa(n)	‘meat, flesh, body, real, actual’	Lessing 1960: 540				мах	max	‘meat’	Bawden 1997	ḿaxa(n)	meat'	Cheremisov 1951:330							maxa(n), mixa(n)	‘meat’	DS 201	mag, maga, m'ah	‘meat’	Todaeva 1986: 23; Kałużyński 1970: 119				muɢa, maɢa, moɢa	‘meat’	Chen 1986; Ma 2016				maxa	‘meat’	Nugteren 2011: 443-444; Junast 1981: 102; Khasbaatar et al. 1985 [1986]: 119	muqa, maqa	‘meat’	Nugteren 2011: 443-444; Čenggeltei 1988 [1991]: 383; Todaeva 1973: 344	mağa
206	*milaɣan	‘to whip’	mina’a	whip'	Nugteren 2011: 444	mina:	‘to whip’	Saitô 2008: 83							минаа, малиа	mina, maɮia	whip'		mina:	whip'	Cheremisov 1951:314										minā, mina	‘whip	Kałużyński 1970: 121				mula, məla	‘whip’	Chen 1986; Ma 2016	minada [minada]	‘to whip’	Ma & Chen 2001; Chen 2002; Lefort 2012
207	miš (bor.)	‘sheep’				miš	‘sheep’	Saitô 2008: 258
208	*modun	‘tree’	modun	‘tree’	Nugteren 2011: 444	modun	‘tree’	Saitô 2008: 20	modu(n)	‘tree, woods, forest’	Lessing 1960: 541				мод	mɔt	‘tree’	Bawden 1997	modo(n)	tree'	Cheremisov 1951:315							modo(n)	‘tree’	DS 202	mod	‘tree’	Kałużyński 1970: 121				murtuŋ, mɵtɵŋ, mɵdɵŋ, mətɵŋ			mutun [mutuŋ]	‘tree’	Ma & Chen 2001; Chen 2002; Lefort 2012
209	*möɣere-		mo'ore-	‘to moo, low’	Nugteren 2011: 446				mögere-; mögeri-	‘to moo, low, bellow (of cows)’	Lessing 1960: 545								mö:re-	to moo'	Cheremisov 1951:319							mö:re-	to moo'	DS 204
210	*möŋgün	‘silver’	mönggün	‘silver’	Haenisch 1939: 112; Nugteren 2011: 448	möngü	‘silver’	Saitô 2008: 11	mönggü(n)	‘silver, money’	Lessing 1960: 547				мөнгө	moŋg	‘silver’	Bawden 1997	münge(n)	silver'	Cheremisov 1951:323							müngen, menge(n), möhgö(n)	‘silver’	DS 207							miaŋgu, mengu, miŋgo	‘silver’	Chen 1986; Ma 2016
211	*mören	‘great river, sea’	mören	‘river’	Haenisch 1939: 112; Nugteren 2011: 448; Starostin DB	mören	‘great river, sea’	Saitô 2008: 15	mören	‘large river or lake’	Lessing 1960: 548				мөрөн	morəŋ	‘river’	Bawden 1997	müre(n)	‘river’	Cheremisov 1951:326	mörṇ	‘river’	Starostin DB				müre(n)	‘river’	DS 209				merēn, merēm	‘river’	Starostin DB	moruŋ	‘river’	Chen 1986; Ma 2016	moron [moroŋ]	‘river’	Ma & Chen 2001; Chen 2002; Lefort 2012
212	*morin	‘horse’	morin	‘horse’	Nugteren 2011: 446; Starostin DB	morin	‘horse’	Saitô 2008: 417	mori(n)	‘horse, equine, (chiefly in names of plants and animals) great, big, large (cf, üker), knight (in chess)’	Lessing 1960: 543	m.ri	‘horse’	Yingzhe & Janhunen 2010: 166; Kane 2009: 102; Yelü xiangwen muzhi 12-19/20	морь	mɔrʲ	‘horse’	Bawden 1997	mori(n)	‘horse’	Cheremisov 1951:317							mori(n)	‘horse’	DS 204	mor'	‘horse’	Kałużyński 1970: 121	mōrǝ	‘horse’	Starostin DB	morə, mɵrə	‘horse’	Chen 1986; Ma 2016	morei [morəi]	‘horse’	Ma & Chen 2001; Chen 2002; Lefort 2012	morə	‘horse’	Nugteren 2011: 446; Junast 1981: 102	moʐï, mori	‘horse’	Nugteren 2011: 446; Čenggeltei 1988 [1991]: 383	mɔri
213	*naɣur	lake'	na'ur	‘lake, pond’	Nugteren 2011: 453				naɣur, nuur						нуур	nʊ:r	lake'		nu:r	lake'	Cheremisov 1951:350							nu:r	lake'	DS 221										noer [noɚ] ~ no [no]	‘lake, pond’	Ma & Chen 2001; Chen 2002; Lefort 2012
214	nahal (bor.)	‘young plant, any plant transplanted’				nahal	‘young plant, any plant transplanted’	Saitô 2008: 126
215	na:r (bor.)	‘pomegranate’				na:r	‘pomegranate’	Saitô 2008: 181; Godziński 1985: 95							анар	anər	‘pomegranate’	Bawden 1997
216	*najir	‘summer’	najir	‘summer’	Nugteren 2011: 451														nažar	summer'	Cheremisov 1951:334										najir, nad'ir	‘summer	Kałużyński 1970: 122
217	*namur	‘autumn, fall’	namur	‘autumn, fall’	Haenisch 1939: 113; Nugteren 2011: 452	namur	‘autumn, fall’	Saitô 2008: 1	namur	‘autumn, fall’	Lessing 1960: 564	n.am.úr	‘autumn’	Yingzhe & Janhunen 2010: 197; Kane 2009: 84; Yelü xiangwen muzhi 29-1/39	намар	namər	‘autumn’	Bawden 1997	namar	autumn'	Cheremisov 1951:337							namar	‘autumn’	DS 214	namar	‘autumn’	Kałużyński 1970: 123
218	*naran	‘sun’	naran	‘sun’	Haenisch 1939: 113; Nugteren 2011: 452	naran	‘sun’	Saitô 2008: 5	nara(n)	‘sun’	Lessing 1960: 565				нар	nar	‘sun’	Bawden 1997	nara(n)	sun'	Cheremisov 1951:338							nara(n), naru(n)	‘sun’	DS 214							narɔŋ, naraŋ	‘sun’	Chen 1986; Ma 2016
219	nazbui (bor.)	‘the herb basilicum’				nazbui	‘the herb basilicum’	Saitô 2008: 242
220	*neɣüle		ne'ule	‘a big tree, an old tree’	Haenisch; 1939: 116										нүүл	nu:ɮ	‘thick fallen tree’	Bawden 1997	nü:le	dead-wood, scrog, fallen twigs'	Cheremisov 1951:350
221	*neke-	‘to weave’	neke-	‘to web, to knit, to weave’	Haenisch; 1939: 114; Nugteren 2011: 454; Starostin DB	neke-	‘to web, to knit, to weave’	Saitô 2008: 307	neke-	‘to knit, to weave’	Lessing 1960: 572				нэх-	nix	‘to weave’	Bawden 1997	nexe-	‘to weave, knit’	Cheremisov 1951:355	nekǝ-	‘to weave, knit’	Starostin DB							neku-	‘to weave’	Kałużyński 1970: 124	neke-	‘to weave, knit’	Starostin DB
222	*nekei	fur coat'	nekei	‘(garment made of) sheepskin’	Nugteren 2011: 454				nekei	‘sheepskin with its wool’ fur-lined’	Lessing 1960: 572								nexei, nexɨ	made of fur'	Cheremisov 1951:355							neky, nököi	long-haired, shaggy'	DS 223										neki [nəki]	‘manteau en peau’	Ma & Chen 2001; Chen 2002; Lefort 2012
223	*neme-	to add'	neme-	‘to add’	Nugteren 2011: 455				neme-	‘to add, supplement, increase’	Lessing 1960: 573								neme-	to add, to increase'	Cheremisov 1951:353							neme-	to add'	DS 223
224	*nemürge	‘horse blanket’	nemurge	‘felt shirt’	Haenisch; 1939: 115										нөмрөг	nomrəg	‘gown’	Bawden 1997	nemerge	horse blanket, horsecloth'	Cheremisov 1951:353
225	*nilka	‘tender, young’				nilqa	‘tender, young’	Saitô 2008: 318							нялх	nʲaɮx	‘just born’	Bawden 1997	nilxa	infant, baby, newborn'	Cheremisov 1951:344																ninta	‘tender, young’	Chen 1986; Ma 2016	ningien [niŋgiən] ~ ninkien [niŋkiən]	‘young’	Ma & Chen 2001; Chen 2002; Lefort 2012
226	*nidü-		nodu-	‘to pound, crash’	Nugteren 2011: 459				nidü-	‘to pound, powder, crush, pulverize’	Lessing 1960: 578								ńüde-	‘to pound, crash’	Cheremisov 1951:357										nid-	‘to pound, crush’	Nugteren 2011: 459; Enkhbat et al. 1984: 60				nodə -nədə	‘to pound, crush’	Chen 1986; Ma 2016	nudu [nudu]	‘to pound, crash, hit, smash, grind, mull, to buikd a wall’	Ma & Chen 2001; Chen 2002; Lefort 2012	nədə-	‘to pound, crush’	Nugteren 2011: 459; Junast 1981: 97	nedu-	‘to pound, crush’	Nugteren 2011: 459; Junast & Lĭ 1982: 470	nʉde- ~ nʉdʉ-
227	*nokai	‘dog’	noqai	‘dog’	Haenisch 1939: 118; Nugteren 2011: 462; Starostin DB	noqai	‘dog’	Saitô 2008: 540	noqai	‘dog, for superstitious reasons substitutes for ‘wolf’ (cinu-a) in certain contexts, one of the 12 animal cycle, swindler, cheat, crafty, cunning, tricky’	Lessing 1960: 592	ńi.qo	‘dog’	Kane 2009: 93; Liaoshi 116	нохой	nɔxɔi	‘dog’	Bawden 1997	noxoi	‘dog’	Cheremisov 1951:348	noxä:, noxa:	‘dog’	Starostin DB				noxoi	‘dog’	DS 220	nog(o), noh, noho	‘dog’	Todaeva 1986: 26; Kałużyński 1970: 125				noɢəi, nɵχəi	‘dog’	Chen 1986; Ma 2016	nogvei [noʁəi] ~ naogvei [naoʁəi]	‘dog’	Ma & Chen 2001; Chen 2002; Lefort 2012
228	*nöke-	‘to patch, mend’				nöke-	‘to patch, mend’	Saitô 2008: 400							нөх-	nox	‘to patch, to mend’	Bawden 1997	nüxe-	to patch (cloth)'	Cheremisov 1951:351							nüke-	‘to patch, to mend’	DS 222
229	*nuku-	‘to mash, knead, rub, press’	nuqu-	‘to mash, knead, rub, press’	Nugteren 2011: 456-457	nuqu-	‘to mash, knead, rub, press’	Saitô 2008: 137	niqu-; nuqu-	‘to rub, massage, to mash, press, knead, to crumple, to finish off, dispose of completely, kill’	Lessing 1960: 586, 597				нух-	nʊx	‘to rub, to knead’	Bawden 1997	ńuxa-	‘to mash, knead, rub, press’	Cheremisov 1951:359										nɔɣ -	‘to rub, press, knead’	Nugteren 2011: 456-457; Enkhbat et al. 1984: 62				nuɣə, nɵɢɵ	‘rub, press’	Chen 1986; Ma 2016	nukhu [nuqu]	‘to mash, knead, rub’	Ma & Chen 2001; Chen 2002; Lefort 2012	nuġʊ-	‘to rub, press, knead’	Nugteren 2011: 456-457; Khasbaatar et al. 1985 [1986]: 35	nuġu-	‘to rub, press, knead’	Nugteren 2011: 456-457; Dpal-ldan-bkra-shis et al. 1996: 232	nʉġe-
230	*nümjige	grease'							nümjige	‘grease, oil, fat’	Lessing 1960: 597; Nugteren 2011: 465
231	*nuŋɣasu	wool, down'	nungqasun, ungqasun	‘(sheep-)wool	Haenisch; 1939: 120; Nugteren 2011: 461	unqasun	‘wool’	Saitô 2008: 90	noɣusu(n); ungɣasu(n); ungɣusu(n)	‘wool, down’	Lessing 1960: 589, 876, 877				ноос; унгас	nɔ:s, ʊŋɢəs	‘wool’	Bawden 1997	no:ho(n)	wool'	Cheremisov 1951:347							no:su(n)	‘wool’	DS 220							noɢosuŋ, nɵɢsɵŋ, noɢsoŋ	‘(sheep-)wool’	Chen 1986; Ma 2016	noghosun [noɢosuŋ]	‘hair, goat hair’	Ma & Chen 2001; Chen 2002; Lefort 2012
232	*nintug ?	‘(Nomadic) camp, pasture, grazing area, drift’	nuntuq, nutuh, nutuh	nomadic camp'	Nugteren 2011: 464	nutuq	country'	Saitô 2008: 13							нутаг	nʊtʰəg	‘locality, homeland’	Bawden 1997	ńutag	native place'	Cheremisov 1951:358
233	*neɣü-	‘to nomadize, to move, to roam, to migrate’	ne'u-, nou'u-	‘to nomadize, to move, to roam, to migrate’	Nugteren 2011: 455-456; Starostin DB	nü:-	‘to nomadize, to move, to roam, to migrate’	Saitô 2008: 293	negü-	‘to nomadize, move from place to place, change pasture grounds, to trek, migrate, to move to a new place’	Lessing 1960: 569	n.ad.bü	‘travelling palace’	Yingzhe & Janhunen 2010: 144; Yelü xiangwen muzhi 3-26/34 and 4-1/9	нүү-	nu:	‘to shift pastures’	Bawden 1997	nü:-	‘to nomadize, roam’	Cheremisov 1951:351	nü:-	‘to roam, migrate, nomadize’	Starostin DB				nü:-	‘to nomadize’	DS 222	neu-	‘to roam’, ’to resettle, to change the dwelling place’	Todaeva 1986: 20; Kałużyński 1970: 124	nǖ-	‘to roam, migrate, nomadize’	Starostin DB
234	očag (bor.)	‘iron ring, fireplace’				očaq	‘iron ring, fireplace’	Saitô 2008: 212							оцог	ɔcʰəg	‘support for cooking-pot’	Xin Meng-Han cidian 1999
235	*oɣači-	to take a sip'							oɣuci-; ouci-	‘to take a mouthful of liquid, to sip, drink’	Lessing 1960: 602; 625; Nugteren 2011: 465								o:šo-	‘to take a mouthful of liquid, to sip, drink’	Cheremisov 1951:372																			atɕal	‘to take a sip’	Chen 1986; Ma 2016				ochi [otʂi]	‘to drink’	Ma & Chen 2001; Chen 2002; Lefort 2012
236	*oɣur- ?	‘to wear’				u'u:r-	‘to wear’	Saitô 2008: 420
237	*olang (?)	‘fresh grass’	olang	‘fresh grass’	Haenisch; 1939: 122
238	*olusun	‘hemp’	olosun	‘hemp’	Nugteren 2011: 467; Starostin DB				olosu(n)	‘hemp, hemp thread, rope, cord’	Lessing 1960: 610								ulha(n)	hemp'	Cheremisov 1951:480	olsṇ	‘hemp’	Starostin DB				oloso(n), ulasa(n)	rope made from hemp'	DS 228	ols	‘bast crops, hemp’	Tumurdei and Cybenov 2014: 131	losǝn	‘hemp’	Starostin DB							losə	‘hemp’	Nugteren 2011: 467; Junast 1981: 95
239	*oraɣa		oro'a	‘wilderness, wild, untamed, undomesticated’	Haenisch; 1939: 127; Nugteren 2011: 468				oruɣa	‘difficult to catch (of animals), difficult to get hold of, difficult to handle (of people), difficult to find (of objects), unyielding, entangled’	Lessing 1960: 621								oro:	mating call; oestrum'	Cheremisov 1951: 375
240	*oya-	‘to sew, stitch’	oya-	‘to sew, stitch’	Nugteren 2011: 469; Starostin DB	oya-	‘to sew, stitch’	Saitô 2008: 221	oyu-	‘to sew’	Lessing 1960: 606				оё-	ɔj	‘to sew’	Bawden 1997	ojo-	‘to sew, stitch’	Cheremisov 1951: 363	ujǝ-	‘to sew, stitch’	Starostin DB				ojo-	‘to sew, stitch’	DS 226	oi-	‘to sew’	Kałużyński 1970: 126
241	*öbči-	‘to flay, skin’				öbči-	‘to flay, skin’	Saitô 2008: 228							өвч-	owčʰ	‘to skin’	Bawden 1997	übše-	to skin, to flay'	Cheremisov 1951:495							übči-	‘to skin’	DS 297
242	*ödme / *ödmeg (bor.)	‘bread’	ütmek	Nugteren 2011: 470		etmek	‘bread’	Saitô 2008: 419; Godziński 1985: 46-47; 93							эдмэг	itməg	‘porridge given to sick livestock’	Xin Meng-Han cidian 1999													utumo	‘bread’	Kałużyński 1970: 142							ichime [itʂimə]	‘kind of bread or cake'’	Ma & Chen 2001; Chen 2002; Lefort 2012
243	*ölirsün	‘wild pear tree, a small pear’	olirsun	‘wild pear tree, a small pear’	Haenisch; 1939: 123										үлир	ülir	Starostin DB											üril, öril	wild apple'	DS 305
244	ölös-	‘to hunger, to be hungry’	oles-, olos-, öles-	‘to hunger, to be hungry’	Godziński 1985: 48; Nugteren 2011: 473	öles-	to hunger'	Saitô 2008: 275	ölüs-	‘to suffer starvation, famine’ to becomne or feel hungry’	Lessing 1960: 634				өлс-	oɮs	‘to be hungry’	Bawden 1997	ülde-	to be hungry'	Cheremisov 1951:505							ülüd-; ülen, ülün, ölön	to starve'; 'hungry'	DS 302	unse-	‘to be hungry, to get hungry’	Kałużyński 1970: 142				ɵlər, ɵlɵr	‘to be hungry’	Chen 1986; Ma 2016	oliesidan [oliəsidaŋ]	‘hunger’	Ma & Chen 2001; Chen 2002; Lefort 2012
245	*ömdege, *emdüge	‘egg’	ondegen, ömdegen	‘egg’	Nugteren 2011: 474	ömdügen	‘egg’	Saitô 2008: 93	öndege(n); ömdege(n); ömdöge(n)	‘egg’	Lessing 1960: 636, 635				өндөг	ontəg	‘egg’	Bawden 1997	ündege(n)	‘egg’	Cheremisov 1951:510	öndǝgǝ	‘egg’	Starostin DB				ündege(n)	‘egg’	DS 303	önduhu	‘egg’	Kałużyński 1970: 128				əndəgi, emdəge	‘egg’	Chen 1986; Ma 2016	endegvei [əndəʁəi]	‘egg’	Ma & Chen 2001; Chen 2002; Lefort 2012
246	*öreme	‘scum on boiled milk’	öreme	‘scum on boiled milk’	Nugteren 2011: 476	öreme	‘scum on boiled milk’	Saitô 2008: 66	örüme	‘scum on boiled milk, milk condensed to a hard substance by boiling it for a long time’	Lessing 1960: 644				өрөм	orəm	‘clotted cream’	Bawden 1997	ürme(n)	‘dried scum on boiled milk’	Cheremisov 1951:516							ürme(n)	‘clotted cream’	DS 305	urum	‘skin on boiled milk’	Nugteren 2011: 476; Enkhbat et al. 1984: 50										rəmen, rme:n, yermiæn	‘skin on boiled milk’	Nugteren 2011: 476; Junast 1981: 96; Khasbaatar et al. 1985 [1986]: 240; Lĭ 1988: 467; De Smedt & Mostaert 1933: 492
247	örgesün	thorn'	örgesün	‘thorn’	Nugteren 2011: 476				örgegüsü(n); örgesü(n); örgösü(n)	‘thorn, splinter’	Lessing 1960: 641																	ürgüsü(n), ürgüsö(n)	thorn'	DS 305										egvesun [əʁəsuŋ]	‘thorn, brambles, thistles’	Ma & Chen 2001; Chen 2002; Lefort 2012
248	*örmege (bor.)	„kind of coarse fabric‟	ormege	‘kind of coarse fabric’	Nugteren 2011: 476; Haenisch; 1939: 126				ermüge(n); örmöge	‘coarse fabric made of hair of camel or sheep’s wool, bast mat’	Lessing 1960: 331, 642				өрмөг	orməg	‘coarse wool sacking’	Bawden 1997																						mugve [muʁəi]	‘coarse cloth’	Ma & Chen 2001; Chen 2002; Lefort 2012
249	*ös-	‘to grow’	ös-	‘to grow’	Nugteren 2011: 477	ös-	‘to grow’	Saitô 2008: 544	ös-	‘to grow, multiply, to increase’	Lessing 1960: 645				өс-	os	‘to grow’	Bawden 1997	üde-	to grow'	Cheremisov 1951: 500																osï	‘to grow’	Chen 1986; Ma 2016	osi [osi]	‘to grow, increase’	Ma & Chen 2001; Chen 2002; Lefort 2012
250	ötügen (bor.)	homeland'	otogen (= etugen)	‘earth’	Haenisch; 1939: 129										этүгэн, өтөгөн)	ithugən	homeland'		üteg	homestead'	Cheremisov 1951: 519
251	*öyeɣe								̈ögjüge	‘food for birds, feed, fodder’	Lessing 1960: 633; Nugteren 2011: 478											üye:(g)	‘feed, fodder’	Nugteren 2011: 478; Cheremisov 1973: 496																						uye [ujə]	‘food for animals’	Ma & Chen 2001; Chen 2002; Lefort 2012
252	ruzi (bor.)	‘daily food’				ruzi	‘daily food’	Saitô 2008: 194
253	*saba	‘vessel, (household) container, utensil’	saba	‘vessel, (household) container, utensil’	Nugteren 2011: 479	saba	‘vessel, (household) container, utensil’	Saitô 2008: 128	saba	‘any container or receptacle, vessel, vase, purse, wallet, internal organs, abdomen, matrix, uterus (anat), river bed’	Lessing 1960: 653				сав	saw	‘container’	Bawden 1997	haba	vessel; container; can'	Cheremisov 1951: 636																sawɵr	‘vessel’	Chen 1986; Ma 2016				sava:	‘vessel, household container, utensil’	Nugteren 2011: 479; Khasbaatar et al. 1985 [1986]: 134	saba	‘vessel, household container, utensil’	Nugteren 2011: 479; Junast & Lĭ 1982: 467
254	*saɣa-	‘to milk’	sa'a-	‘to milk’	Haeisch 1939: 130; Nugteren 2011: 478	sa:-	‘to milk’	Saitô 2008: 175	saɣa-	‘to milk’	Lessing 1960: 656				саа-	sa:	‘to milk’	Bawden 1997	ha:-	‘to milk’	Cheremisov 1951: 636	sa:-	‘to milk’	Nugteren 2011: 478; Muniev 1977: 434							sa:	‘to milk’	Nugteren 2011: 479; Enkhbat et al. 1984: 209	sa:-	‘to milk’	Nugteren 2011: 478-479; Bolčuluu et al. 1984: 96; Junast 1981: 102	sa, sa:	‘to milk’	Chen 1986; Ma 2016								‘to milk’	Nugteren 2011: 479, Junast & Lĭ 1982: 469; Čenggeltei 1988 [1991]: 384	sa-, ca-
255	*saču-; čaču-	to sprinkle'	saču-	‘to drop, scatter, shed, sprinkle’	Godziński 1985: 45; Haenisch 1939: 142; Nugteren 2011: 480	čači-	Saitô 2008: 206		sacu-; čaču-	‘to sow, strew, scatter, spread, to sprinkle, spray’	Lessing 1960: 655, 156				цац-	cʰacʰ	‘to sprinkle, to scatter’	Bawden 1997	sasa-	‘to sprinkle, scatter, shed’	Cheremisov 1951: 399	cac-	‘to sprinkle, scatter, shed’	Nugteren 2011: 480; Muniev 1977: 628				caca-	splatter with smth., spray; sprinkle'	DS 337	čeč-	‘to sprinkle, scatter, shed’	Nugteren 2011: 480; Enkhbat et al. 1984: 297	saǰə-	‘to sprinkle, scatter, shed’	Nugteren 2011: 480; Bolčuluu et al. 1984: 98; Junast 1981: 50	sar ?	‘to scatter’	Chen 1986; Ma 2016	shizhi [ʂidʐi]	‘to scatter, to sprinkle’	Ma & Chen 2001; Chen 2002; Lefort 2012	saʒ́ə-	‘to sprinkle, scatter, shed’	Nugteren 2011: 480; Junast 1981: 94	səġʒ́i-	‘to sprinkle, scatter, shed’	Nugteren 2011: 480; Dpal-ldan-bkra-shis et al. 1996: 217
256	*sačuli		sačuli	‘offering sacrifice, libation’	Haenisch 1939: 131										цацал	cʰacʰəɮ	‘ritual sprinkling of milk’	Bawden 1997
257	*saɣulga	‘pail, bucket’	sa’ulqa	‘leather pail’	Godziński 1985: 45Nugteren 2011: 484; Starostin DB	sawu:lgai	‘pail, bucket’	Saitô 2008: 414	saɣulɣa	‘pail, bucket’	Lessing 1960: 659				суулга	sʊ:ɮəɢ	‘pail, bucket’	Bawden 1997	hu:lga	‘bucket, pail’	Nugteren 2011: 484; Starostin DB; Cheremisov 1973: 692	su:lɣǝ	‘bucket, pail’	Nugteren 2011: 484; Muniev 1977: 463													solɢo, sɵlɢa	‘leather bucket (for milking)’’	Chen 1986; Ma 2016				sau:lġa	‘bucket, pail’	Nugteren 2011: 484; Junast 1981: 102	sorgo	‘bucket, pail’	Nugteren 2011: 484; Potanin 1893: 411	sulğu
258	*sagad ~ *sagadai ~ *sagag								saɣaɣ; saɣada	‘buckwheat, different sorts of buckwheat’	Lessing 1960: 656; Nugteren 2011: 480; Starostin DB														saksǟ, saksā	‘different sorts of buckwheat’	Starostin DB										sïgd(ï)	‘buckwheat’	Nugteren 2011: 480; Potanin 1893: 398	saɢəd, səɢədə	‘buckwheat’	Chen 1986; Ma 2016	saġa	‘buckwheat’	Nugteren 2011: 480; De Smedt & Mostaert 1933: 318	ska	‘buckwheat’	Nugteren 2011: 480; Potanin 1893: 398
259	*sara	‘moon’	sara	moon'	Nugteren 2011: 483	sara	‘moon’	Saitô 2008: 6							сар	sar	‘moon’	Bawden 1997	hara	moon'	Cheremisov 1951: 648																sarə, sara	‘moon’	Chen 1986; Ma 2016
260	*sarimsaq (bor.)	‘garlic’	sarimsaq	‘garlic’	Nugteren 2011: 483	sarimsaq	garlic'	Saitô 2008: 18	sarimsaɣ; sarimsang	‘garlic’	Lessing 1960: 676				саримсаг	sarimsəg	garlic'					särmsg	‘garlic’	Nugteren 2011: 483; Muniev 1977: 445										sarəmsaġ	‘garlic’	Nugteren 2011: 483; Bolčuluu et al. 1984: 99; Junast 1981: 102	samsəɢ, samsəɢ, samsɵɢ	‘garlic’	Chen 1986; Ma 2016				sərəmsaġ, surəmsɔġ, surunsag	‘garlic’	Nugteren 2011: 483; Junast 1981: 103; Khasbaatar et al. 1985 [1986]: 140; Lĭ 1988: 537	sanpəʒəġ	‘garlic’	Nugteren 2011: 483; Dpal-ldan-bkra-shis et al. 1996: 225	samasïğ, suamsïğ
261	*sarqut	offering meat'	sarhut	‘offering meat’	Haenisch 1939: 132
262	*serke	‘castrated billy-goat, castrated goat’	serke	‘castrated billy-goat, castrated goat’	Nugteren 2011: 487; Starostin DB; Haenisch 1939: 134	serke	‘castrated billy-goat, castrated goat’	Saitô 2008: 88	serke	‘castrated goat’	Lessing 1960: 691				сэрх	sirx	‘gelded goat’	Bawden 1997	herxe	castrated billy-goat'	Cheremisov 1951: 679	serkǝ	‘gelded goat’	Starostin DB; Muniev 1977										serke	‘gelded goat’	Starostin DB
263	*siɣuči	chisel'	si'uči	‘chisel’	Nugteren 2011: 498				cüce	‘chisel	Lessing 1960: 209				цүүц	cʰu:cʰ	chisel'		hü:̈še	‘chisel’	Cheremisov 1951: 672	šü:̈nč	‘chisel’	Nugteren 2011: 498; Muniev 1977: 687													cəbtɕə	‘chisel’	Chen 1986; Ma 2016
264	*siɣüder	dew'	si'üder	‘dew’	Nugteren 2011: 498				sigüder(i)	‘dew’	Lessing 1960: 703	ś.eu.ka	‘dew’	Kane 2009: 90; Xu wang	шүүдэр	šu:tər	dew'		šü:der	dew'	Cheremisov 1951: 708									suidur	‘dew’	Nugteren 2011: 498; Enkhbat et al. 1984: 224											śiu:dərə	‘dew’	Nugteren 2011: 498; Junast 1981: 103	ʂəuderi	‘dew’	Nugteren 2011: 498; Junast & Lĭ 1982: 472
265	*side-								side-	‘to baste, stitch, sew’	Lessing 1960: 697; Nugteren 2011: 494								šede-	to sew, stitch'	Cheremisov 1951: 712	šede-	‘to sew, stitch, baste’	Nugteren 2011: 494	šid-	‘to sew, stitch, baste’	Nugteren 2011: 494; Muniev 1977: 671													ʂde	‘to sew, stitch, baste’	Chen 1986; Ma 2016
266	*siyira	hoof'	si'ira	‘hoof’	Haenisch 1939: 143										шийр	šiir	‘shin, lower leg (animal)’	Bawden 1997	ši:ra	shin, lower leg of an animal; unprocessed sinews'	Cheremisov 1951: 696
267	*sigui	thicket'	sikui	‘thick forrest, thicket’	Haenisch 1939: 140										шугуй	šʊɢʊi	‘wood, grove’	Bawden 1997	šugɨ	thick forest; grove'	Cheremisov 1951: 702
268	*siɣüsün		süsün	‘juice, portion of meat allocated to a certain person’	Nugteren 2011: 499				sigüsü(n); šüsü	‘sap, juice, food (usually meat) for offerings, food for travelling officials, whole sheep cooked and served to honored guests’	Lessing 1960: 704, 759								šü:he(n)	‘juice, portion of meat allocated to a certain person’	Cheremisov 1951: 709	šü:̈sn	‘juice, portion of meat allocated to a certain person’	Nugteren 2011: 499; Muniev 1977: 688
269	*siɣü-	‘to filter, skim off’				sü:-	‘to filter, skim off’	Saitô 2008: 404							шүү-	šu:	‘to strain, to filter’	Bawden 1997	šü:-	to filter, strain'	Cheremisov 1951: 709
270	*silegü	two year old animal'	silegu	‘two years old sheep or goat’	Haenisch 1939: 140
271	*silön	‘soup, meat broth’	sülen	‘soup, meat broth’	Nugteren 2011: 495	sülen	‘soup, meat broth’	Saitô 2008: 410							шөл	šoɮ	‘soup’	Bawden 1997	šüle(n)	‘meat broth, soup’	Cheremisov 1951: 707	šöln	‘meat broth, soup’	Nugteren 2011: 495; Muniev 1977: 681							śil	‘Bouillon, meat soup’	Kałużyński 1970: 132	šelen, šölön, šəlen	‘meat broth, soup’	Nugteren 2011: 495; Bolčuluu et al. 1984: 107; Bolčuluu et al. 1984: 109; Junast 1981: 103	ʂile, ʂlɛ, xile	‘soup, juice’	Chen 1986; Ma 2016
272	*siltesü	yurt wall'	siltesu	wattle wall of a yurt’	Haenisch 1939: 140																																*dam	‘wall’
273	*sime	juice'		-	-				sime	‘sap, essence, elixir, extract, nourishment, nutritiousness, quintessence, substance, vital principle, force, vigor, juice’	Lessing 1960: 709; Nugteren 2011: 496								šeme	sap; juice'	Cheremisov 1951: 714	šeme	‘juice’	Nugteren 2011: 496	šimn	‘juice’	Nugteren 2011: 496; Muniev 1977: 673										šəme	‘taste, flavour’	Nugteren 2011: 496; Bolčuluu & Jalsan 1990: 343
274	*sinaɣa	island; temple of the head'	sina'a	‘island, land surrounded by water’	Haenisch 1939: 141										шанаа	šana	‘edge, border’	Bawden 1997
275	*sinaga	scoop'	šinaqa	‘spoon, trowel, ladle, scoop’	Nugteren 2011: 491	šinaɣa	‘ladle, dipper, scoop’	Saitô 2008: 31	sinaɣa	‘ladle, dipper, scoop’	Lessing 1960: 710				шанага	šanəɢ	‘ladle, scoop’	Bawden 1997	šanaga	‘ladle, scoop’	Cheremisov 1951: 689	šanɣ	‘spoon, ladle, scoop’	Nugteren 2011: 491; Muniev 1977: 664										šənağa	‘spoon, ladle, scoop’	Nugteren 2011: 491; Bolčuluu et al. 1984: 105; Junast 1981: 103	*naɢa, niaɢə	‘spoon’	Chen 1986; Ma 2016	shinagva [ʂinaʁa]	‘wooden spoon, spoon’	Ma & Chen 2001; Chen 2002; Lefort 2012
276	*sira-	‘to roast, cook, fry, broil’	sira-	‘to roast, cook, fry, broil’	Haenisch 1939: 141; Nugteren 2011: 492; Starostin DB	sira-	‘to roast, cook, fry, broil’	Saitô 2008: 119	sira-	‘to roast, broil, fry, to scorch, burn (of the sun), to gild’	Lessing 1960: 714				шар-	šar	‘to roast’	Bawden 1997	šara-	‘to roast, boil’	Cheremisov 1951: 692	šarx, šar-	‘to roast, broil’	Nugteren 2011: 492; Starostin DB; Muniev 1977: 667										šəra-	‘to roast’	Nugteren 2011: 492; Bolčuluu et al. 1984: 106; Junast 1981: 103	ʂa	‘to roast’	Chen 1986; Ma 2016	shira [ʂira]	‘to roast’	Ma & Chen 2001; Chen 2002; Lefort 2012
277	*siruɣa		širo’ai, šira’u	‘earth, soil, dust, ground’	Nugteren 2011: 492				sirui; siruɣa; siruɣai	‘earth, ground, soil’	Lessing 1960: 718, 719				шороо	šɔrɔ	‘earth, soil’	Bawden 1997	šoroi	‘ dust; soil’	Cheremisov 1951: 700	šora	‘earth, ground, soil, dust’	Nugteren 2011: 492; Muniev 1977: 680										šəru:, šoru:	‘earth, ground, soil, dust’	Nugteren 2011: 492Junast 1981: 103; ; Bolčuluu & Jalsan 1990: 343; Bolčuluu et al. 1984: 108	çiru, xiru	‘earth, soil’	Chen 1986; Ma 2016
278	*siremün	cast iron'	siremun	‘copper (ore)’	Haenisch 1939: 142										ширмэн	širməŋ	‘cast-iron’	Bawden 1997	šerem	cast iron'	Cheremisov 1951: 718
279	*sirke	‘vinegar’				sirke	‘vinegar’	Saitô 2008: 414
280	*sisegei	‘felt, felt blanket’	sisegei	‘felt, felt blanket’	Nugteren 2011: 376	sisegei	‘felt, felt blanket’	Saitô 2008: 67	isegei; esegei	‘felt’	Lessing 1960: 416, 333				эсгий	isgi	‘felt’	Bawden 1997	hejɨ / hegej	felt'	Cheremisov 1951: 674										šisəɣ, šidəɣ, šidəg	‘felt, felt blanket’	Nugteren 2011: 376-377; Enkhbat et al. 1984: 235-236; Zhòng 1982: 92										sgi:, šge:, sge:	‘felt, felt blanket’	Nugteren 2011: 376-377; Junast 1981: 95; Khasbaatar et al. 1985 [1986]: 143; Todaeva 1973: 383
281	*sogta-	to be drunk’				soqta-	‘to intoxicate, to be drunk’	Saitô 2008: 231	soɣta-,						согт-	sɔgtʰ	‘to get drunk’	Bawden 1997	hogto-	‘to be drunk’	Cheremisov 1951: 654	sogt-	‘to be drunk’	Nugteren 2011: 499-500; Muniev 1977: 453							sorto-	‘to be drunk, get drunk’	Todaeva 1986: 11	sɔgtɔ-, soġdo:-	‘to be drunk’	Nugteren 2011: 499; 500; Bolčuluu et al. 1984: 101; Junast 1981: 5	soɢtə, sɵχta, soχtə	‘to intoxicate, to be drunk’	Chen 1986; Ma 2016	sudo [sudo]	‘to be drunk’	Ma & Chen 2001; Chen 2002; Lefort 2012
282	*soŋgina	‘onion’	songgina	‘onion’	Nugteren 2011: 501	sonqina	‘onion’	Saitô 2008: 64	songgina	‘onion’	Lessing 1960: 727				сонгинo	sɔŋgʲin	‘onion’	Bawden 1997	hongino	‘onion’	Cheremisov 1951: 656	soŋgĭn	‘onion’	Nugteren 2011: 501; Ramstedt 1935: 331													soŋɢonəɢ, suŋɢoluŋ, sonoɢ -**suŋɢonaŋ	‘onion’	Chen 1986; Ma 2016	sungghuna [suŋɢuna]	‘onion’	Ma & Chen 2001; Chen 2002; Lefort 2012
283	*sorisun	wild leek'							sorisu	‘wild leek, the dried flowers of which are eaten, edible flowers of wild leek’	Lessing 1960: 729; Nugteren 2011: 502														sorsn	‘spice, originally preserved leek flowers’	Nugteren 2011: 502; Ramstedt 1935: 332
284	*subag	ditch, canal'	subaq	‘ditch, canal’	Nugteren 2011: 504				subaɣ; zubaɣ	‘ditch, trench, canal [Mo] Narrow, long swampy depression with tufted grass, irrigation channel, gutter, ditch, drain, sewer’	Lessing 1960: 733, 1077								hubag	‘ditch, canal’	Cheremisov 1951: 659													sβaġ	‘ditch, canal’	Nugteren 2011: 504; Bolčuluu et al. 1984: 103	ʒaɢ, səɢ, suwaɢ	‘canal’	Chen 1986; Ma 2016
285	*subai	barren (cattle)'							subai	‘female animal (cow, mare, etc.) which has not borne a foal (or calf) during the year, barren (of livestock)’	Lessing 1960: 733; Nugteren 2011: 504								hubai	barren, farrow, open (of a cow)'	Cheremisov 1951: 659				suwɛ:, suvrxa	‘barren (of livestock)’	Nugteren 2011: 504; Ramstedt 1935: 338; Muniev 1977: 459
286	*sumal	bag'	sumal	‘bag’	Nugteren 2011: 505				sumal	‘oblong bag or sack’	Lessing 1960: 737											suml	‘bag’	Nugteren 2011: 505; Ramstedt 1935: 337										su:mal	‘bag’	Nugteren 2011: 505; Bolčuluu et al. 1984: 102
287	*sübe	needle eye’				sübe	needle eye’	Saitô 2008: 60							сүв	suw	‘hole, opening’	Bawden 1997	hübe	narrow hole; needle hole'	Cheremisov 1951: 666
288	*süke		süke	‘axe’	Nugteren 2011: 508; Starostin DB	süke	‘axe’	Saitô 2008: 34	süke	‘axe, hatchet’	Lessing 1960: 742								hüxe	‘axe’	Cheremisov 1951: 672	sük, sükǝ	‘axe’	Nugteren 2011: 508; Starostin DB; Muniev 1977: 464							suh, sug	‘axe, hatchet’	Kałużyński 1970: 133	sʉke, suge, sǝge	‘axe’	Nugteren 2011: 508; Starostin DB; Bolčuluu et al. 1984: 103; Junast 1981: 104	sige, ge, ʂge, **darig	‘axe’	Chen 1986; Ma 2016
289	*süreg	‘herd, flock’	sürük	‘herd, flock’	Haenisch 1939: 138	sürük	‘herd, flock’	Saitô 2008: 88	sürüg	herd, flock'	Lessing 1960: 745				сүрэг	surəg	‘herd, flock’	Bawden 1997	hüreg	herd'	Cheremisov 1951: 669
290	ta‘a:m (bor.)	‘food’				ta‘a:m	‘food’	Saitô 2008: 189
291	*tabag	plate'													таваг	tʰawəg	plate'	Bawden 1997	tabag	plate'	Cheremisov 1951: 421
292	*taka	horseshoe'	taga	‘horseshoe’	Nugteren 2011: 510				taqa	‘horseshoe, metal or leather cleats on the heels of shoes’	Lessing 1960: 788								taxa	‘horseshoe’	Cheremisov 1951: 431	tax	‘horseshoe’	Nugteren 2011: 510; Čeremisov 1973: 482										daqasən, taka	‘horseshoe’	Nugteren 2011: 510; Bolčuluu et al. 1984: 125; Potanin 1893: otanin 1893: 418				*dagva [daʁa]	‘to follow, heel’	Ma & Chen 2001; Chen 2002; Lefort 2012
293	*takiyan	hen'	takiya	‘chicken, hen’	Nugteren 2011: 510	taqi’a	‘chicken, hen’	Saitô 2008: 320	takiya(n)	‘chicken, the tenth of the twelve animals of the zodiac’	Lessing 1960: 770	te.qo.a	‘chicken’	Kane 2009: 88	тахиа	tʰaxʲa	‘hen’	Bawden 1997	tax́a:	‘hen’	Cheremisov 1951: 432	taka	‘chicken’	Nugteren 2011: 510; Muniev 1977: 473										daɣqa, daχġa, daqa	‘chicken’	Nugteren 2011: 510; Bolčuluu et al. 1984: 125; Junast 1981: 104; Sūn Zhú 1990: 628 (most likely)	təχa, tχa	‘chicken, hen’	Chen 1986; Ma 2016	tiigha [tɯɢa] - tegha [təɢa]	‘chicken, hen'’	Ma & Chen 2001; Chen 2002; Lefort 2012
294	*tala	‘plain, steppe’							tala	plain, level space, steppe'	Lessing 1960: 771				тал	tʰaɮ	‘plain, steppe’	Bawden 1997	tala	steppe'	Cheremisov 1951: 424
295	*talkan (bor.)	bread'				talqan	‘food made of crushed parched wheat, flour, roasted flour, bread’	Saitô 2008: 244; Nugteren 2011: 511	talqa(n)	‘powder, flour, meal, bread’	Lessing 1960: 773				талх	tʰaɮx	‘bread’	Bawden 1997	talxa(n)	‘flour, roasted flour, bread’	Cheremisov 1951: 425	talxn	‘flour, roasted flour, bread’	Nugteren 2011: 511; Muniev 1977: 474										talğan	‘flour, roasted flour, bread.’	Nugteren 2011: 511; Bolčuluu et al. 1984: 115; Junast 1981: 52	talɢaŋ	‘roasted flour’	Chen 1986; Ma 2016	tagvan [taʁaŋ]
296	*tamu- / *tomu-	‘to twist or spin thread, etc.’				tomu-, doma-	‘to twist or spin thread, etc.’	Saitô 2008: 131, 361							том-	tʰɔm	‘to spin, to twist’	Bawden 1997	tomo-	‘to twist or spin thread or rope’	Cheremisov 1951: 440	tom-; töm-	‘to rub, to twist or spin thread or rope’	Nugteren 2011: 511; Muniev 1977: 504; Ramstedt 1935: 407				tomo-	‘to spin, to twist’	DS 276				tɔmɔ- , tomə- , tomu-	‘to rub, to twist or spin thread or rope’	Nugteren 2011: 511; Bolčuluu et al. 1984: 120; Junast 1981: 104; Junast 1981: 18	tamal-, toməl-, tɵm-	‘to rub, to twist ’	Chen 1986; Ma 2016	tamu [tamu]	‘to twist thread ’	Ma & Chen 2001; Chen 2002; Lefort 2012
297	*tarag	‘clabbered milk, sour milk, yoghurt, cottage cheese, etc’.	taraq	‘clabbered milk, sour milk, yoghurt, cottage cheese, etc’.	Haenisch 1939: 145; Nugteren 2011: 512	taraq	‘clabbered milk, sour milk, yoghurt, cottage cheese, etc’.	Saitô 2008: 65	taraɣ	‘clabbered milk, sour milk [Mo] kumiss’	Lessing 1960: 779				тараг	tʰarəg	‘a drink made by fermenting the milk of sheep, goat or cow’	Bawden 1997	tarag	‘a kind of sour milk product'	Cheremisov 1951: 428	targ	‘sour milk, clabbered milk, yoghurt, cottage cheese, etc’.	Nugteren 2011: 512; Muniev 1977: 478										taraġ	‘sour milk, clabbered milk, yoghurt, cottage cheese, etc’.	Nugteren 2011: 512; Bolčuluu et al. 1984: 116.
298	*tari-	‘to sow, plant’	tari-	‘to sow, plant’	Nugteren 2011: 512-513	tari-	‘to sow, plant’	Saitô 2008: 178	tari-	‘to sow, plant, to plow, to inoculate against infection, vaccinate’	Lessing 1960: 780				тари-	tʰarʲ	‘to sow, to plant’	Bawden 1997	tari-	‘to sow, plant’	Cheremisov 1951: 428	tär-	‘to sow, plant’	Nugteren 2011: 512-513; Muniev 1977: 487							tarigu-, tari-	‘plant, sow’, ’work the field, do arable farming’	Tumurdei and Cybenov 2014: 154; Kałużyński 1970: 135	tarə-	‘to sow, plant’	Nugteren 2011: 512-513; Bolčuluu et al. 1984: 116; Junast 1981: 104	tar	‘to sow, plant’	Chen 1986; Ma 2016	tarei [tarəi]	‘to sow, plan’	Ma & Chen 2001; Chen 2002; Lefort 2012	tarə-	‘to sow, plant’	Nugteren 2011: 512; Junast 1981: 104	tari-	‘to sow, plant’	Nugteren 2011: 512; Dpal-ldan-bkra-shis et al. 1996: 243	tari-
299	*tariyačin	farmer'	tari'ačin	‘a farmer’	Godziński 1985: 24; Haenisch 1939: 146										тариачин	tʰarʲačʰəŋ	‘farmer’	Bawden 1997	taŕa:ša(n)	farmer'	Cheremisov 1951: 430													tara:-laŋ, tara:-lǰən, tarālǯin	‘farmer (with unclear suffix, crops’	Nugteren 2011: 513; Starostin DB; Bolčuluu et al. 1984: 119				tarichi [taritʂi]	‘rice merchand’	Ma & Chen 2001; Chen 2002; Lefort 2012
300	*tariyan	‘(farmable) grain, crops’	tari'an	‘sowing, seed, (farmable) grain, crop, agricultural field, farmland, crop, harvest’	Godziński 1985: 44; Nugteren 2011: 513	tari'a:n	‘sowing, seed, (farmable) grain, crop, agricultural field, farmland, crop, harvest’	Saitô 2008: 178	tariya(n)	‘grain, corn, wheat, crop, field, farm, inoculation, vaccination’	Lessing 1960: 781				тариа	tʰarʲa	‘grain, crops’	Bawden 1997	taŕa:(n)	‘crop, grain, cereal, agricultural field, crops’	Cheremisov 1951: 429	tärän, tara:n, tärε:n	‘crop, grain, cereal, agricultural field’	Nugteren 2011: 513; Starostin DB; Muniev 1977: 486; Ramstedt 1935: 380							tar'ee, tar'ä, tarä, tar'ē	‘ 1) crops; 2) field’	Todaeva 1986: 25; Tumurdei and Cybenov 2014: 154; Kałużyński 1970: 135				taraŋ	‘crop, grain ’	Chen 1986; Ma 2016	taran [taraŋ]	‘crop, plan’	Ma & Chen 2001; Chen 2002; Lefort 2012	tara:	‘crop, grain, cereal, agricultural field’	Nugteren 2011: 513; Junast 1981: 104	tara	‘crop, grain, cereal, agricultural field’	Nugteren 2011: 513; Junast & Lĭ 1982: 462	tarɔ
301	*tarka-	to scatter, disperse'	tarqa-	‘to scatter, spread, disperse’	Nugteren 2011: 513; Starostin DB				tarqa-	‘to scatter, spread, be dispersed’	Lessing 1960: 782								tara-	‘to disperse, scatter’	Cheremisov 1951: 428	tarχă-, tara:-	‘to scatter, spread, disperse’	Nugteren 2011: 513; Starostin DB; Ramstedt 1935: 381										tarqa- , tarā-	‘to scatter, spread, disperse’	Nugteren 2011: 513; Starostin DB; Bolčuluu & Jalsan 1990: 344.
302	tašqin (bor.)	‘flood’				tašqin	‘flood’	Saitô 2008: 15
303	*tataɣali	‘ditch, canal’				tata:li	‘ditch, canal’	Saitô 2008: 127; Saitô 2008: 15							татаал	tʰatʰaɮ	‘channel, ditch’	Bawden 1997
304	*taulai	hare'	taolai, ta'ulai, taulai	‘hare’	Nugteren 2011: 514				taulai; tulai	‘hare, the fourth of the twelve animals of the zodiac’	Lessing 1960: 788, 840	tau.lí.a	‘hare, rabbit’	Kane 2009: 101; Liaoshi 116					tu:lai	‘hare’	Cheremisov 1951: 450	tu:la	‘hare’	Nugteren 2011: 514; Muniev 1977: 520							tauli, tawl	‘hare’	Tumurdei and Cybenov 2014: 155; Kałużyński 1970: 136	tu:li:	‘hare’	Nugteren 2011: 514; Bolčuluu et al. 1984: 121; Junast 1981: 103	taoləi, tɵli	‘hare’	Chen 1986; Ma 2016				to:li:	‘hare’	Nugteren 2011: 514; Junast 1981: 103	taulai	‘hare’	Nugteren 2011: 514; Junast & Lĭ 1982: 469	tuli
305	*tayi-		tayi-	‘to make an offering, to sacrifice’	Nugteren 2011: 510	tayiqči	‘the one who makes offering’	Saitô 2008: 92	tayi-	‘to make an offering or oblation, to sacrifice, (as a noun) ritual, cult, liturgy, religious service’	Lessing 1960: 767				тай-	tʰai	‘to worship, to offer a sacrifice to’	Bawden 1997	tai-	‘to make an offering, to sacrifice’	Cheremisov 1951: 424	tä:-	‘to make an offering, to sacrifice’	Nugteren 2011: 510; Muniev 1977: 485							tai-	‘to make an offering, to sacrifice’	Nugteren 2011: 510; Enkhbat et al. 1984: 83-202	tai-	‘to make an offering, to sacrifice’	Nugteren 2011: 510; Bolčuluu & Jalsan 1990: 343				*tai [tai]	‘to free, to cast, drop, hit’	Ma & Chen 2001; Chen 2002; Lefort 2012
306	*tebene	large needle'	tebene	‘a big needle, awl’	Nugteren 2011: 515				tebene	‘a large needle used for sewing leather and other stiff material’	Lessing 1960: 790								tebene	‘large needle’	Cheremisov 1951: 463
307	*teɣe-	to load'	te'e-	‘to load, to load onto sth’	Haenisch 1939: 147										тээ-	tʰe:	‘to transport, to carry’	Bawden 1997	te:-	to load'	Cheremisov 1951: 472
308	*teɣü-	‘to pick up, collect, gather’				tü:	‘to pick up, collect, gather’	Saitô 2008: 192; Nugteren 2011: 520; Starostin DB	tegü-	‘to pick up scattered objects, collect, gather, to select’	Lessing 1960: 794				түү-	tʰu:	‘to gather, to collect’	Bawden 1997	tü:-	‘to gather, pick up, collext’	Cheremisov 1951: 461	tü:-	‘to gather, pick up’	Nugteren 2011: 520; Muniev 1977: 525										tü:-	‘to gather, pick up, collect’	Nugteren 2011: 520; Starostin DB; Bolčuluu et al. 1984: 123; Junast 1981: 104
309	*tegermen (bor.)	‘mill’	thegirmed (pl. Phags-pa script)	mills'	Nugteren 2011: 516	tegirmen	‘mill’	Saitô 2008: 538	tegerme	‘mill’	Lessing 1960: 793				тээрэм	tʰe:rəm	‘mill’	Bawden 1997	te:rme	‘mill’	Cheremisov 1951: 472	te:rm	‘mill’	Nugteren 2011: 516; Muniev 1977: 489							terme	‘water mill’	Kałużyński 1970: 137	termen	‘mill’	Nugteren 2011: 516; Bolčuluu et al. 1984: 118; Junast 1981: 104	tarmaŋ, termaŋ	‘mill’	Chen 1986; Ma 2016	qieman [tɕiəmaŋ]	‘mill'’	Ma & Chen 2001; Chen 2002; Lefort 2012
310	*tejiɣe-	to feed'	teji'e-, teji'ye-	‘to feed, nourish’	Nugteren 2011: 517	teǰe:-	‘to feed, nourish’	Nugteren 2011: 517	teǰiye-, teǰige-	‘to feed, rear, keep, raise (as animals), to bring up (as children), to nourish, support, to treat (medically)'	Lessing 1960: 808				тэжээ-	tʰiče-	‘to feed, to bring up’	Bawden 1997	teže:-	‘to feed, nourish’	Cheremisov 1951: 465	tejä-	‘to feed, nourish’	Nugteren 2011: 517; Muniev 1977: 490							teje-	‘nourish, feed, care for, raise’	Kałużyński 1970: 136				tɕiʒiə, tɕiʒe	‘to feed, nourish’	Chen 1986; Ma 2016	qiezhe [tɕiədʐə]	‘to feed animals’	Ma & Chen 2001; Chen 2002; Lefort 2012	təʒ́e:-, ćiʒ́ie:-	‘to feed, nourish’	Nugteren 2011: 527; De Smedt & Mostaert 1933: 446; Junast 1981: 104	‘to feed, nourish’	‘to feed, nourish’	Nugteren 2011: 527; Junast & Lĭ 1982: 462	čiǰe-
311	*teke	‘a he-goat, billy-goat’				teke	‘a he-goat, billy-goat’	Saitô 2008: 146; Nugteren 2011: 517	teke	‘wild goat, ibex (Capra siberica) [Ko] Uncastrated goat’	Lessing 1960: 797								texe	‘billy-goat’	Cheremisov 1951: 470	tek	‘billy-goat’	Nugteren 2011: 517; Muniev 1977: 490										teke, tege	‘billy-goat’	Nugteren 2011: 517; Bolčuluu et al. 1984: 117.
312	tekke	‘food’				tekke	‘food’	Saitô 2008: 196
313	*temeɣen	‘camel’	teme'en	‘camel’	Haenisch 1939: 148; Nugteren 2011: 517	teme:n	‘camel’	Saitô 2008: 325	temege(n)	‘camel, bishop (in chess)’	Lessing 1960: 800				тэмээ	tʰime	‘camel’	Bawden 1997	teme:(n)	‘camel’	Cheremisov 1951: 466	temän	‘camel’	Nugteren 2011: 517; Muniev 1977: 491							temee	‘camel’	Todaeva 1986: 25; Tumurdei and Cybenov 2014: 164	teme:n, temen	‘camel’	Nugteren 2011: 517; Bolčuluu et al. 1984: 117; Junast 1981: 104
314	*temgü-	to gather'	temgu-	‘to gather, pick up, collect’	Nugteren 2011: 517																																tuŋgə, toŋgə	‘to pick up’	Chen 1986; Ma 2016
315	*temür	iron'	temur, temür	‘iron’	Nugteren 2011: 518	temür	‘iron’	Saitô 2008: 82	temür	‘iron, metal’	Lessing 1960: 800								tümer	‘iron’	Cheremisov 1951: 457	tömr	‘iron’	Nugteren 2011: 518; Muniev 1977: 513										temər	‘iron’	Nugteren 2011: 518; Bolčuluu et al. 1984: 117; Junast 1981: 104	təmər	‘iron’	Chen 1986; Ma 2016	qiemu [tɕiəmu]	‘iron’	Ma & Chen 2001; Chen 2002; Lefort 2012	təmur	‘iron’	Nugteren 2011: 518; Junast 1981: 104	tərmər	‘iron’	Nugteren 2011: 518; Čenggeltei 1988 [1991]: 389	čimɔ
316	*teŋgeli(g)	axle'	tenggeli	‘axle’	Nugteren 2011: 518	tüngelik modun (modun 'wood').	axle wood'	Saitô 2008: 86	tenggelig	‘axletree’	Lessing 1960: 802
317	*tergen	cart'	tergen	‘cart’	Nugteren 2011: 519	tergen	‘cart’	Saitô 2008: 21	terge(n)	‘vehicle, cart, wagon, carriage, car, rook (in chess)’	Lessing 1960: 805				тэрэг	tʰirəg	‘cart, vehicle’	Bawden 1997	terge(n)	cart'	Cheremisov 1951: 468	tergn	‘cart’	Nugteren 2011: 519; Muniev 1977: 495							ter'g, terge	‘cart’	Kałużyński 1970: 137	terɣen	‘cart’	Nugteren 2011: 519; Bolčuluu et al. 1984: 118; Junast 1981: 104				qierge [tɕiərmu]	‘car, cart’	Ma & Chen 2001; Chen 2002; Lefort 2012
318	*terem	tent'	terme	‘tent’	Haenisch 1939: 149										тэрэм	tʰirəm	‘section of a tent-wall’	Bawden 1997
319	tirit (bor.)	‘bread crumbled into milk’				tirit	‘bread crumbled into milk’	Saitô 2008: 405
320	*tobarag (bor.)	earth, soil'							tobaraɣ; tobraɣ	‘dust, earth, dust cloud, speck of dust’	Lessing 1960: 810; Nugteren 2011: 520											to:rog; toborog	‘earth, dust, dust cloud, speck of dust’	Nugteren 2011: 520; Cheremisov 1973: 423, 429	toorm (sic); tovrg	‘earth, dust, dust cloud, speck of dust’	Nugteren 2011: 520; Muniev 1977: 506; 499				twa:rəl	‘earth, dust, dust cloud, speck of dust’	Nugteren 2011: 520; Enkhbat et al. 1984: 266																turu; turğu
321	*toguɣan	‘cooking pot’	toqo’an	‘cooking pot, pot, pan, cauldron’	Haenisch 1939: 150; Nugteren 2011: 521	toga:n	‘cooking pot, frying pan’	Saitô 2008: 367	toɣoɣa(n); toɣo(n)	‘saucepan, cooking pot’	Lessing 1960: 816, 817				тогоо	tʰɔɢɔ	‘cooking-pot’	Bawden 1997	togo:(n)	‘pot, pan, cauldron’	Cheremisov 1951: 436	toɣa:čĭ	‘cook’	Nugteren 2011: 521; Ramstedt 1935: 397							tuga	‘pot’	Kałużyński 1970: 139	tɔğɔ:n, toğo:n	‘pot, pan, cauldron’	Nugteren 2011: 521; Bolčuluu et al. 1984: 119; Junast 1981: 104	tuχuŋ, tχuŋ, təχɵŋ	‘cooking pot, pan, cauldron’	Chen 1986; Ma 2016
322	toqu-	to saddle, to cover with smth'	toku-	to saddle'	Nugteren 2011: 522	toku-	to saddle'	Nugteren 2011: 522	toku-	to saddle'	Lessing 1960: 829				tox-	tʰɔx	to saddle'	Bawden 1997	toxo-	to saddle'	Cheremisov 1951: 445	tox-	to saddle'	Nugteren 2011: 522							tɔɣw-	to saddle'	Nugteren 2011: 522	tɔğə-	to saddle'	Nugteren 2011: 522	taoġə-, tɵχɵ-	to saddle'	Nugteren 2011: 522	toğu-	to saddle'	Nugteren 2011: 522	tuġu-	to saddle'	Nugteren 2011: 522				tuğu-
323	toqu-	‘to weave’				toqu-	‘to weave’	Saitô 2008: 539							тох-	tʰɔx	to weave'	BAMRS 2001																						togvei [toʁəi]	‘to weave'’	Ma & Chen 2001; Chen 2002; Lefort 2012
324	*torgan	silk'	torqan	‘silk’	Haenisch 1939: 152; Nugteren 2011: 523	torqa	silk'	Saitô 2008: 66	torɣa(n); torɣu(n)	‘silk’	Lessing 1960: 826				торго	tʰɔrəɢ	‘silk’	Bawden 1997	torgo(n)	‘silk’	Cheremisov 1951: 443	torɣn	‘silk’	Nugteren 2011: 523; Muniev 1977: 507							toroha, torho	‘silk’	Kałużyński 1970: 138	tɔrğɔ, torğo	‘silk’	Nugteren 2011: 523; Bolčuluu et al. 1984: 120; Junast 1981: 104
325	*tosun	‘fat, oil, butter’	tosun	‘fat, oil, butter’	Haenisch 1939: 152; Nugteren 2011: 523	tosun	‘fat, oil, butter’	Saitô 2008: 405	tosu(n)	‘fat, butter, oil, grease, lard, tallow’	Lessing 1960: 828				тос	tʰɔs	‘oil, fat’		toho(n)	‘fat, oil, butter’	Cheremisov 1951: 445	tosn	‘fat, oil, butter’	Nugteren 2011: 523; Muniev 1977: 508							tos, toso, toos	‘butter, oil’	Todaeva 1986: 17; Kałużyński 1970: 138	tu:sən, tɔ:sən	‘fat, oil, butter’	Nugteren 2011: 523; Bolčuluu & Jalsan 1990: 351	tosuŋ, tɵsɵŋ	‘fat, oil’	Chen 1986; Ma 2016	tosun [tosuŋ]	‘oil, fat, butter’	Ma & Chen 2001; Chen 2002; Lefort 2012
326	*töɣe	‘span’				töle-	‘to measure by spans’	Saitô 2008: 122							төө	tʰo:	‘ span’	Bawden 1997	tö:le-	to measure by spans'	Cheremisov 1951: 445
327	*tuɣulgan		tu'ulqan	‘tin, lead’	Nugteren 2011: 526				tuɣulɣa(n)										tu:lga(n)	‘tin, lead’	Cheremisov 1951: 450
328	*tugal	‘calf’	tuqul	‘calf, calf less than a year old’	Haenisch 1939: 153; Nugteren 2011: 524; Starostin DB	tugul	‘calf, calf less than a year old’	Saitô 2008: 284;	tuɣul	‘calf less than a year old’	Lessing 1960: 838				тугал	tʰʊɢəɮ	‘calf in the first year’	Bawden 1997	tugal	‘calf’	Cheremisov 1951: 446	tuɣl, tuɣǝl	‘calf’	Nugteren 2011: 524; Starostin DB; Muniev 1977: 516							unee tokuli, tohol (unee 'cow')	‘calf’, ’one year old calf’	Tumurdei and Cybenov 2014: 169; Kałużyński 1970: 137				təltsɵɢ, tɵltsɵɢ, toɢla	‘calf’	Chen 1986; Ma 2016	tughun [tuɢuŋ]	‘calf ’	Ma & Chen 2001; Chen 2002; Lefort 2012
329	*tulam	‘leather bag, animal skin used as a container’				tulum	‘leather bag, animal skin used as a container’	Saitô 2008: 209; Nugteren 2011: 525	tulum	‘whole skin used as a vessel for liquids, leather bags’	Lessing 1960: 841				тулам	tʰʊɮəm	‘leather bag’	Bawden 1997	tulam	leather bag'	Cheremisov 1951: 447	tulm	‘animal skin used as a container, leather bag’	Nugteren 2011: 525; Muniev 1977: 517										tulum	‘animal skin used as a container, leather bag’	Nugteren 2011: 525; Bolčuluu et al. 1984: 122.
330	*turma (bor.)	turnip'	turma	‘turnip’	Nugteren 2011: 525																													turma	‘turnip	Nugteren 2011: 525; Junast 1981: 83	terma	‘turnip’	Chen 1986; Ma 2016	tuma [tuma]	‘radish, turnip’	Ma & Chen 2001; Chen 2002; Lefort 2012
331	*turuɣun	‘hoof’	turu’un	‘hoof’	Nugteren 2011: 525	turu:n	‘hoof’	Saitô 2008: 88	turuɣu; tuɣura; tuɣurai						туруу	tʰʊrʊ	‘hoof’	Bawden 1997	turu:(n)	‘hoof’	Cheremisov 1951: 449	turun; turu:n	‘hoof’	Nugteren 2011: 525; Muniev 1977: 518; Ramstedt 1935: 412							toroha, torho	‘hoof’	Kałużyński 1970: 138	turu:n	‘hoof’	Nugteren 2011: 525; Bolčuluu et al. 1984: 122; Junast 1981: 105
332	tuša-, tušaɣa	‘a hobble for a horse’				tušaq	‘a hobble for a horse’	Saitô 2008: 198							тушаа	tʰʊša	‘hobble’	Bawden 1997	tuša:	horse hobble'	Cheremisov 1951: 452
333	*tuturgan	rice'	tuturqan	‘pea (?), rice’	Nugteren 2011: 526	tuturgan	‘pea (?), rice’	Saitô 2008: 17; Saitô 2008: 64	tuturɣa(n)	‘rice’	Lessing 1960: 847				тутрага	tʰʊtʰrəɢ	‘rice’	Bawden 1997				tutrɣ	‘rice’	Nugteren 2011: 526; Muniev 1977: 519										hturğan, hdurğan	‘rice’	Nugteren 2011: 526; Bolčuluu et al. 1984: 61; Junast 1981: 14.
334	*tüge-	‘to distribute, spread’				tüge:-	‘to distribute, spread’	Saitô 2008: 143							түгээ-	tʰuge	‘to distribute, to spread (trans.)’	Bawden 1997	tüge-	to distibute (intr.)'	Cheremisov 1951: 455																			tugie [tugiə]	‘donate, distribute’	Ma & Chen 2001; Chen 2002; Lefort 2012
335	*tüimer	wild fire, steppe fire'							tüimer	‘forest or steppe fire, wildfire’	Lessing 1960: 851; Nugteren 2011: 526-527								tüimer	wildfire'	Cheremisov 1951: 455	tüymer	‘(unwanted) fire, steppe fire’	Nugteren 2011: 526-527; Cheremisov 1973: 443	tüümr	‘(unwanted) fire, steppe fire’	Nugteren 2011: 526-527; Muniev 1977: 525				tuimur	‘(unwanted) fire, steppe fire’	Nugteren 2011: 526-527; Enkhbat et al. 1984: 262				tü:mər, tü:mer	‘(unwanted) fire, steppe fire’	Nugteren 2011: 526-527; Bolčuluu et al. 1984: 123; Junast 1981: 104
336	*tüle-	‘to set on fire, burn’				tüle-	‘to set on fire, burn’	Saitô 2008: 335							түл-	tʰuɮ	‘to set light to, to fire’	Bawden 1997	tüli-, tüle-	to burn, to set fire'	Cheremisov 1951: 456, 457											tul-	Nugteren 2011: 527; Enkhbat et al. 1984: 262				tuliə, təli:	‘to burn’	Chen 1986; Ma 2016	tulie [tuliə]	‘set on fire, burn, fever, soup, spicy’	Ma & Chen 2001; Chen 2002; Lefort 2012	tule:-; təle-	‘to burn (one’s hand), to light, set on fire’	Nugteren 2011: 527; Khasbaatar et al. 1985 [1986]: 183, 196	tuli-	‘to burn (one’s hand), to light, set on fire’	Nugteren 2011: 527; Junast & Lĭ 1982: 460	čile- (?=)
337	*tün	thick forest'	tun	‘forest’	Haenisch 1939: 154
338	*tüsür-	‘to sprinkle, to pour, to cast (metal)’	tüsür-	to pour’	Nugteren 2011: 528				tüsür-	‘to sprinkle, pour out, to water (as flowers)’	Lessing 1960: 857								tüher-	to dilute with water'	Cheremisov 1951: 462										tusrə:-	‘to sprinkle, to pour, to cast (metal)’	Nugteren 2011: 528; Enkhbat et al. 1984: 264										fuʒuru-, fuʒuri-, suri-, sʒuri-, surə-, sʒurə-	‘to sprinkle, to pour, to cast (metal)’	Nugteren 2011: 528; De Smedt & Mostaert 1933: 103; Lĭ 1988: 536, 544; Khasbaatar et al. 1985 [1986]: 140, 146	sur-	‘to sprinkle, to pour, to cast (metal)’	Nugteren 2011: 528; Dpal-ldan-bkra-shis et al. 1996: 243
339	*uɣu-	‘to drink’	u:-	‘to drink’	Nugteren 2011: 536	u:-	‘to drink’	Nugteren 2011: 536; Starostin DB	uɣu- ; uuɣu- ; uu- ; aɣu-	‘to drink, to eat liquid food, to absorb liquids, to smoke tobacco’	Lessing 1960: 864, 889, 15								u:-	‘to drink’	Cheremisov 1951: 490	u:-	‘to drink’	Nugteren 2011: 536; Starostin DB; Muniev 1977: 542							ō-, o-	‘to drink’	Kałużyński 1970: 126	ū-	‘to drink’	Starostin DB	u, u:	‘drink’	Chen 1986; Ma 2016
340	*uɣurga	‘a long wooden pole to catch horses, urga, pole with a noose at the end used for catching horses, lasso pole’	u’urqa, uqurqa	‘a long wooden pole to catch horses, urga, pole with a noose at the end used for catching horses, lasso pole’	Nugteren 2011: 536	uruqa	‘a long wooden pole to catch horses, urga, pole with a noose at the end used for catching horses, lasso pole’	Saitô 2008: 160	urɣ-a(n); uɣurɣa	‘a long wooden pole with a loop on the end used to catch horses’	Lessing 1960: 881, 865				уурга	ʊ:rəɢ	‘pole with a noose at the end for catching horses’	Bawden 1997	urga	‘urga, pole with a noose at the end used for catching horses, lasso pole’	Cheremisov 1951: 484	u:rɣ, ūrɣǝ	‘urga, pole with a noose at the end used for catching horses, lasso pole’	Nugteren 2011: 536; Starostin DB; Muniev 1977: 542
341	*ugulja		uqulja	‘longhorn sheep, argal, ibex, mountain goat’	Nugteren 2011: 530				uɣulǰa; uɣalǰa	‘male wild mountain sheep, argali’	Lessing 1960: 863, 864				угалз	ʊɢəlc	‘male of the wild sheep’	Bawden 1997	ugalza	‘ibex, mountain goat’	Nugteren 2011: 530	uɣulzɒ, ġulzɒ (Torgut)	‘ibex, mountain goat’	Nugteren 2011: 530; Ramstedt 1935: 447										ğulǰa (?ġulǰa) xɔ:nə, ɣulǰa	‘argali, wild sheep’	Nugteren 2011: 530; Bolčuluu et al. 1984: 79; Mannerheim 64
342	*uka-	‘to dig’				uqu-	‘to dig’	Saitô 2008: 188							ух-	ʊx	‘to dig’	Bawden 1997
343	*ukana /*ukuna	‘male goat, billy-goat’	uɣuna	‘male goat, billy-goat’	Nugteren 2011: 531	uquna-	‘male goat, billy-goat’	Saitô 2008: 230	uquna; uqana		Lessing 1960: 892				ухна	ʊxən	‘billy-goat’	Bawden 1997	uxana	‘young billy-goat’	Cheremisov 1951: 492	uχŭnă	‘a young billy-goat’	Nugteren 2011: 531; Ramstedt 1935: 447
344	*uli-	‘to howl’				uli-	‘to howl’	Saitô 2008: 540	uli-	‘to howl (of dogs, wolves, etc.)’	Lessing 1960: 873				ули-	ʊlʲ	‘to howl’	Bawden 1997	uli-	to howl'	Cheremisov 1951: 480
345	*una-	to ride'	una-	‘to ride a horse’	Nugteren 2011: 532				unu-	‘to sit or ride astride’ to mount (as a horse)’	Lessing 1960: 877	on.s.ii	‘to ride (converb)’	Yingzhe & Janhunen 2010: 166; Yelü xiangwen muzhi 12-19/20					una-	to ride'	Cheremisov 1951: 481										ono-,	‘ride on a horseback’	Todaeva 1986: 12; Kałużyński 1970: 127
346	*unagan	‘foal, colt’	unoqan, unuqan	‘foal, colt’	Nugteren 2011: 532	unagan	‘foal, colt’	Saitô 2008: 87	unaɣ-a(n)	‘Foal up to one year oldm, yearling colt’	Lessing 1960: 875				унага	ʊnəɢ	‘foal’	Bawden 1997	unaga(n)	‘foal, colt’	Cheremisov 1951: 480	unɣn	‘foal, colt’	Nugteren 2011: 532; Muniev 1977: 532																unagvan [unaʁaŋ]	‘foal, colt'’	Ma & Chen 2001; Chen 2002; Lefort 2012	naġa	‘foal, colt’	Nugteren 2011: 532; Junast 1981: 95				nuğun
347	*usun	‘water’	usun	‘water’	Haenisch 1939: 167; Nugteren 2011: 535-536; Starostin DB	usun	‘water’	Nugteren 2011:536	usu(n)	‘water, body of water’	Lessing 1960: 887				ус	ʊs	‘water’	Bawden 1997	uha(n)	‘water’	Cheremisov 1951: 492	usn, usṇ	‘water’	Nugteren 2011: 535-536; Starostin DB; Muniev 1977: 538							os, oso	‘water’	Todaeva 1986: 12; Kałużyński 1970: 128	qusun, gusun	‘water’	Starostin DB	sɵ, sə	‘water’	Chen 1986; Ma 2016
348	*ündesün	root'	undus	original	Starostin DB	hündüsün	‘root’	Nugteren 2011: 541	ündüsü(n)	‘root, beginning, origin, base, basis, foundation, principle, original, basic, fundamental, principal’	Lessing 1960: 1007				үндэс	undis	root'		ündehe(n)	‘root’	Cheremisov 1951: 510	ündsn, ündǝsṇ	‘root’	Nugteren 2011: 541; Starostin DB; Muniev 1977: 552				ündüsün	‘root’	DS 303	undus, undusun	‘root, source’	Todaeva 1986: 23; Tumurdei and Cybenov 2014: 169; Kałużyński 1970: 141
349	*üniɣen	‘cow’				üne'e:n	‘cow’	Saitô 2008: 129; Starostin DB	ünij-e(n)	‘cow’	Lessing 1960: 1010	uni	‘ox’	Yingzhe & Janhunen 2010: 64; Kane 2009: 110; Xiao dilu 4-4/6	үнээ	une	‘cow’	Bawden 1997	üńe:(n)	‘cow’	Cheremisov 1951: 511	üngn, ünɛ̄, ünε:n	‘cow’	Nugteren 2011: 541-542; Starostin DB; Muniev 1977: 551							unee, une, une ukur	‘cow’, ’milk cow’	Todaeva 1986: 13; Tumurdei and Cybenov 2014: 169; Kałużyński 1970: 141	nīn	‘cow’	Starostin DB	uniaŋ, uniɔŋ, unaŋ	‘cow’	Chen 1986; Ma 2016
350	*ünügün	‘young goat, kid (goat)’	uno.gun	looking like a male lamb'	Nugteren 2011: 542	ünügün	‘young goat, kid (goat)’	Saitô 2008: 6	ünüg	kid of a goat'	Nugteren 2011: 542																										imaŋ nəguŋ, nogol, unɢu	‘goat’	Chen 1986; Ma 2016	unugvun [unuʁuŋ]	‘goat ’	Ma & Chen 2001; Chen 2002; Lefort 2012
351	*üriɣe		uri'e	‘three-year-old hose, young stallion (of three, four or five years)’	Haenisch 1939: 166; Nugteren 2011: 542				ürij-e; ürege	‘three to five-year-old stallion’	Lessing 1960: 1011, 1013				үрээ	ure	‘male horse from three to five years’	Bawden 1997	üŕe:	a horse of three or four years old'	Cheremisov 1951: 516	ürä	‘young stallion (of three, four or five years)’	Nugteren 2011: 542; Muniev 1977: 553							uree	‘horse three to five years old’	Tumurdei and Cybenov 2014: 170
352	*üsün ?	‘milk’	sun	‘milk’	Nugteren 2011: 507	sün	‘milk’	Saitô 2008: 418	sün	‘milk’	Lessing 1960: 744				сүү	su:	‘milk’	Bawden 1997	hü(n); ühe(n); sü:	‘milk’	Cheremisov 1951: 523, 668, 414	üsn	‘milk’	Nugteren 2011: 507; Muniev 1977: 555							süü	‘milk’	Tumurdei and Cybenov 2014: 146	hsʉn, sun	‘milk’	Nugteren 2011: 507; Bolčuluu et al. 1984: 60; Junast 1981: 103							sun	‘milk’	Nugteren 2011: 507; Junast 1981: 104
353	*ütergen ~ *ütürme	‘threshing floor’							ütürm-e	‘threshing floor’	Lessing 1960: 1014; Nugteren 2011: 542																													terɢaŋ, targaŋ	‘threshing floor’	Chen 1986; Ma 2016	sdierge, ʂdergɜ, ʂdərgɜ	‘threshing floor’	Nugteren 2011: 542; De Smedt & Mostaert 1933: 335; Khasbaatar et al. 1985 [1986]: 167	śdərge, iterge	‘threshing floor’	Nugteren 2011: 542; Junast & Lĭ 1982: 478, Potanin 1893: 412	tɔrğɔ ~ tarğɔ ~ tɔğɔ
354	*üyile	‘work, deed, affair’	üile	‘work, deed, affair’	Nugteren 2011: 539	üile	‘work, deed, affair’	Saitô 2008: 332	üile	‘work, act, occupation, employment, service, action, deed, fate, destiny, needlework’	Lessing 1960: 999	ui	‘matter’	Yingzhe & Janhunen 2010: 64-65; Xiao dilu 4-7/11	үйл	uiɮ	‘deed, action’	Bawden 1997	üile	‘work, deed, affair’	Cheremisov 1951: 503	ü:l	‘work, deed, affair	Nugteren 2011: 539; Muniev 1977: 556							uilde-	‘to make, do’	Kałużyński 1970: 141				jile ge	‘to work’	Chen 1986; Ma 2016
355	*üyilsün	birch bark'	ujilsun	‘birch bark’	Haenisch 1939: 168; Starostin DB				üisün	‘birch-bark’	Lessing 1960: 1001				үйс	uis	‘birch-bark’	Bawden 1997	üyhen, üjhe(n)	‘birch bark’	Cheremisov 1951: 504	ü:sn	‘birchbark’	Nugteren 2011: 540; Ramstedt 1935: 462
356	yarma (bor.)	‘grain of which part has been broken by the millstone’				yarma	‘grain of which part has been broken by the millstone’	Saitô 2008: 208
[truncated: 2 more columns]

## Sheet: Tungusic
No	Manchu			Jurchen			Xibe			Oroch			Udihe			Nanai			Orok			Ulcha			Even			Solon			Evenki			Negidal			Oroqen			Remarks
	form	meaning	source	form	meaning	source	form	meaning	source	form	meaning	source	form	meaning	source	form	meaning	source	form	meaning	source	form	meaning	source	form	meaning	source	form	meaning	source	form	meaning	source	form	meaning	source	form	meaning	source
1	abdaha	‘leaf’	Norman 2013: 1; Gorelova 2002: 43; Hauer 2007: 1; Zakharov 1875: 26	ha-[bxa]	‘leaf’	Starostin DB				abdasa, abdaha, addasa	‘leaf’	Schmidt (1928), Avrorin and Lebedeva (1978), Girfanova (2001), Starostin DB	abdehä	‘leaf’	Starostin DB	χabdata, χaftaca	‘leaf, leafage, paddle blade’	Onenko 1980: 436; Starostin DB	xamdatta	葉 leaf	Starostin DB, Ikegami 1997	χabdata	‘leaf’	Starostin DB	əbdənrə	‘leaf’	Robbek 2005: 338				abdanna, avdanna	‘leaf’	Boldyrev 2000 I: 15; Pikunova 2004: 186; Starostin DB	abdana	‘leaf’	Starostin DB				Udihe: abdä (in Southern dialect). Evenki: The Starostin DB spelling may be somewhat phonetic. The presented version is transliterated from standard Evenki orthography. Nanai: Naykhin dialect: χabdata.
2	abuha	‘Caprella bursa: shepherd’s purse (a kind of a wild vegetable)’	Norman 2013: 3; Hauer 2007: 3																																					Tsintsius 1975-1977 (I): 7 provides the Manchu spelling abuna ‘the name of a healing plant’.
3	adu	‘garment’	Norman 2013: 5; Gorelova 2002: 141; Hauer 2007: 6; Zakharov 1875: 31	ad-hu	‘cloth, fabric’	Starostin DB							abdu	‘pendant (decoration on woman’s dress usually made of beads)’	Starostin DB				abdu; aduli; andu	家財道具 household item(s); fishing net, 手で作った物 product of handwork, handwork	Starostin DB, Ikegami 1997				abdu	‘household, property, thing, item, garment’	Robbek 2005: 32				abdu, avdu	‘cattle, herd household, property, things, livestock, reindeer’	Boldyrev 2000 I: 15; Starostin DB	abdụn	‘cattle, herd’	Starostin DB				Manchu: adun ‘herd’ is probably < Mong. (Novinkowa 1972: 107).
4	afiun	‘opium’	Norman 2013: 6; Hauer 2007: 7																xapa	すかんこ, すいば, ウラジモイダドリ esculent plant	Ikegami 1997
5	afiya	‘grass and bean plants cut together while still green’	Norman 2013: 6; Hauer 2007: 7, Zakharov 1875: 57																axiri-kku; axiri-	broom made from branches with leaves or feathers; to sweep	Ikegami 1997																			Manchu: In Hauer 2007: 7 it means ‘Satureja freed from pods’ (DE: ‘von den Schoten befreites Bohnenkraut’).
6	agūra	‘tool’	Norman 2013: 7; Gorelova 2002: 101													aχora	‘stuff, clothes, furniture, utensil’	Onenko 1980: 49																						Manchu: In Gorelova 2002: 101 there is only the expression agūra tetun ‘tools’. In Haenisch 2007: 7-8 the meaning of agūra tetun is ‘tools and vessels, things used in the household’ (DE: ‘Utensilien und Gefäße, Gebrauchsgegenstände, Hausrat’). So it is more specific for the household than by Norman or Gorelova.
7	ajila-	‘to remove the chaff’	Norman 2013: 11																aǰǰeekta, aǰiakta; xalǰi-	type of grass; 削る shave (a piece of wood)	Ikegami 1997										aī	‘spring frost, cold northern or eastern spring winds’	Boldyrev 2000 I: 22							Evenki: Derived from the ‘winds’ needed to ‘winnow’, ‘winter’, ‘wheat’? I was not able to get an exact time frame for when the aī ‘winds’ occur.
8	alisun	‘grain that has sprouted from lost or abandoned seeds’	Norman 2013: 15; Hauer 2007: 20; Pozdneev 1901: 28																																					Manchu: In Hauer 2007: 20 this grain produces sprouts and it is also mown (DE: ‘verregnetes, Keime treibendes gemähtes Korn’), so this definition is focused more on the ‘activities’ of this grain rather than on its origins. In Pozdneev 1901: 28 it is ‘a plant that originated from the grains of barley which fell down during the harvest', but also ‘a fallen seed’.
9	amsun	‘offerings of wine and food to a deity’	Norman 2013: 18; Hauer 2007: 25													amta , amtaka , amta-la- , amtan , amtasī	‘delicious, sweet, berries, fruits, taste, flavour, delicious, sweet’	Onenko 1980: 38-39							amta-	‘to taste’	Robbek 2005: 42; Tsintsius 1975-1977 (I): 39													Even: Cf. Mongolic ‘amsa-’ to try, to taste, to experience; ‘amt’ taste.
																amta-la-	‘to try some food’	Onenko 1980: 38-39
10	anja	‘a plow’	Norman 2013: 21; Hauer 2007: 29													anǯa	‘plough’	Onenko 1980: 43; Starostin DB				anǯa	‘a plough’	Starostin DB	aŋa-	‘to gap, to open’	Tsintsius 1975-1977 (I): 45
11	ara	‘chaff, husks of grain’	Norman 2013: 21; Hauer 2007: 30													araxa	‘bran, husks of grain’	Onenko 1980: 46; Tsintsius 1975-1977 (I): 48				araxa	‘grain’	Tsintsius 1975-1977 (I): 48							aga	‘bone case for needles’	Boldyrev 2000 I: 17
12	arajan (arjan)	‘strong distilled liquor made from milk’	Norman 2013: 21, 22; Hauer 2007:30																																					Manchu: In Hauer 2007: 30 it is derived from (MONG. araĵa) (please note that the dash over ‘j’ should be facing down, not up, but I was not able to find this sign in digital sources to copy it to this data set.) and it also means kumis.
13	arcan	‘cream, milk thickened with wine and sugar’	Norman 2013: 22																ari	butter	Ikegami 1997
14	arfa	‘barley, grain’	Norman 2013: 22; Haenisch 2007: 30
15	arki	‘distilled liquor, strong liquor’	Norman 2013: 22; Haenisch 2007: 31							araki	‘strong liquor, wine, vodka’	Schmidt (1928), Avrorin and Lebedeva (1978), Tsintsius 1975-1977 (I): 48	ai	‘vodka, wine, alcohol’	Tsintsius 1975-1977 (I): 48	araki	‘vodka, wine’	Onenko 1980: 46; Tsintsius 1975-1977 (I): 48	arakki	さけ (酒) spirits, wine	Ikegami 1997				(Sakkyryr) arɨɣɨ, (Yukaghir Even) argɨ	‘vodka’	Tsintsius and Rishes 1952: 69; Tsintsius 1975-1977 (I): 48	араxи/арxи			araki, araka, araki:	‘vodka, wine’	Boldyrev 2000 I: 41; Tsintsius 1975-1977 (I): 48							Udihe: ‘ai in the Southern dialect - the first vowel is laryngealized (denoted here as ’), can it be a reflex of some consonant(s)? Even: From Yakut. Cf. Mongolic arhi ‘vodka, wine’. Evenki: Obsolete, bagdama ‘white’ is the prefered slang term. Manchu: In Haenisch 2007: 31 it is shown that it is related to Mongolian word (MONG. ariki).
16	asara-	‘to put away for safekeeping, to store, to guard’	Norman 2013: 23; Gorelova 2002: 403; Zakharov 1975: 27; Tsintsius 1975-1977 (I): 54																asara-	大切にする, 大事にする to treat with care	Ikegami 1997																			Manchu: In Gorelova 2002: 403 the meaning is ‘to store’. In Zakharov 1975: 27 the meaning also refers to keeping something safe at home, to protect something.
17	ayara	‘sour milk, buttermilk, koumiss’	Norman 2013: 24; Haenisch 1961: 73																ari	butter																				Manchu: ayara ‘Kumiß’ Haenisch 1961: 73.
18	baksangga	‘an ancient Chinese grain measure equaling eight bushels’	Norman 2013: 28																												baksa	‘column, support, tree stump, longitudianal board in a sled’	Boldyrev 2000 I: 60
19	bara-	‘to mix together, to soak one’s rice with soup, to pour soup on rice’	Norman 2013: 30; Zakharov 1875: 57																						baraːm-	‘(Arman) to saturate, to eat’	Tsintsius 1975-1977 (I): 72													Manchu: In Zakharov 1875: 57 the meaning also includes ‘to dissolve dough’.
20	bargiya-	‘to store, to preserve, to protect, to take in, to receive, to harvest, to gather, to collect’	Norman 2013: 30; Hauer 2007: 42; Tsintsius 1975-1977: 75							bargi-, baggi-	‘to keep, to store, to preserve’	Avrorin and Lebedeva (1978), Girfanova (2001), Tsintsius 1975-1977 (I): 75				barge- ; bargi-	‘to prepare, to cook, to preserve’	Onenko 1980: 61-62; Tsintsius 1975-1977: 75	bargi-	支度する prepare	Tsintsius 1975-1977: 75, Ikegami 1997	bargi-/u-	‘pack up, get ready’	Tsintsius 1975-1977: 75										bargi-	‘pack up, get ready’	Tsintsius 1975-1977: 75				Manchu: In Tsintsius 1975-1977 (I): 75 bargiya- means only to ‘collect’ (apart from other meanings which are not related to agriculture).
21	bele	‘hulled rice, an edible grain’	Norman 2013: 33; Tulisow 2000: 107; Gorelova 2002: 403																												bèli	‘pale, palefaced’	Boldyrev 2000 I: 90							Evenki: Plausible, but more likely a loan from the Russian belyj ‘white’. Manchu: In Gorelova 2002: 403 bele means just ‘rice’; In reference to derived words: belemi- ‘to thresh’ Tulisow 2000: 107.
22	belge	‘a grain of rice, the core of fruit’	Norman 2013: 33; Hauer 2007: 46
23	bethele-	‘to arrange grain in small piles to allow it to dry’	Norman 2013: 35; Hauer 2007: 47																beeltu-	to spread																				Manchu: In Hauer 2007: 47 it means ‘place sheaves in squats’.
24	bigan	‘wilderness, an uncultivated area, wild’	Norman 2013: 35; Hauer 2007: 49										biga, biɣa	‘field, steppe’	Kormushin 1998: 212																									Manchu: Names of plants and animals that are considered to be wild, have the word bigan i as the first item in the compound name. Bigan i consists of a noun bigan and a genitive case -i.
25	bilca	‘cake made from bean and millet flour’	Norman 2013: 36; Hauer 2007: 50
26	bire-	‘to roll out (dough), to crush seeds with a roller’	Norman 2013: 37; Hauer 2007: 52													birə- , birə-ku	‘to roll out (dough), rolling pin (for folling dough)’	Onenko 1980: 67; Tsintsius 1975-1977 (I): 85				birə-	‘to roll out (dough)’	Tsintsius 1975-1977 (I): 85																Manchu: In Hauer 2007: 52 it refers more to making a cake rather than working with seeds (DE: ‘walzen, mangeln, walken’).
27	bisan	‘flood, inundation, excessive water in a field’	Norman 2013: 37
28	biyandu	‘hyacinth bean, kidney bean’	Norman 2013: 39													beando	‘kidney bean’	Onenko 1980: 65																						Nanai: Borrowed from Chinese Tsintsius 1975-1977 (I): 81. Manchu: It might be that this word is related to the noun biya ‘moon, month’ Norman 2013: 38 because of the shape of the beans.
29	bodori	‘the handle of a plow’	Norman 2013: 40							bulö, bule, bulə	‘a handle, a stick, wooden handle’	Schmidt (1928), Avrorin and Lebedeva (1978), Girfanova (2001)							bɵdɵɵ-, bodo- (INTR), bɵddɵu-, boddou- (TR)	to follow, to lead	Ikegami 1997				bod-	‘to follow’	Robbek 2005: 58; Tsintsius 1975-1977 (I): 88				bodo	‘to follow after somebody' ’	Boldyrev 2000 I: 73							Evenki: The nominalized form bodovun means ‘non-lead reindeer in a caravan’. Maybe the -ri morpheme could be a nominalizer? I'm assuming Chinese plow handles were behind the plow, as they were in the US.
30	boihon	‘earth, ground, soil’	Norman 2013: 40							buga, bua, boi-hon	‘nature, outside, place, land’	Schmidt (1928), Girfanova (2001)
31	bola-	‘to roast, to broil, to bake (in a pan), to cook dry’	Norman 2013: 41													bola-	‘to put potatoes in the ashes (to bake them)’	Onenko 1980: 72													bula, bulat	‘to bake in ash, to roast on coals, to roast on coals’	Boldyrev 2000 I: 81; Vasilevich 2005: 128							Evenki: bulatča ‘to roast on coals’ Vаsilevitch . -ča is likely an imperfective suffix, leaving the bulat-. A -t apears on some verbal stems when adding morphology, and is sometimes part of the root.
32	boso	‘cloth’	Norman 2013: 44							busu, busju, boso	‘linen, texture, cotton cloth’	Schmidt (1928), Avrorin and Lebedeva (1978), Girfanova (2001)				boso, boso-ma	‘cloth, made of cloth, fabric’	Onenko 1980: 77	busu; bəəsi	cloth; type of thin cloth (for making mosquito nets)	Ikegami 1997
33	buda	‘cooked cereal, cooked rice, food, meal’	Norman 2013: 44; Gorelova 2002: 141; Möllendorff 1892: 37							buda	‘Chinese millet, millet’	Schmidt (1928), Avrorin and Lebedeva (1978), Tsintsius 1975-1977 (I): 102				boda	‘Nanai national liquid unsalted feed, made of millet, cooked with fat, oil, salmon caviar, peas and corn’	Onenko 1980: 70; Tsintsius 1975-1977 (I): 102	buda	米、飯 (めし) uncooked/cooked rice	Tsintsius 1975-1977 (I): 102, Ikegami 1997	buda	‘millet, millet porridge’	Tsintsius 1975-1977 (I): 102										buda	‘millet’	Tsintsius 1975-1977 (I): 102				Manchu: In Norman 2013: 44 bele means ‘cooked cereal, cooked rice, food’; In Gorelova 2002: 141 bele means ‘meal, cooked cereals, cooked rice’. In Möllendorff 1892: 37 it is just ‘rice’.
34	buju-	‘to cook, to boil’	Norman 2013: 45							xuju- , xuju-si-	‘to boil’	Avrorin and Lebedeva (1978), Starostin DB	xui-hi-	‘to boil’	Starostin DB				puj- [Sta DB]	to boil'	Starostin DB, Ikegami 1997	puju-	‘to boil’	Starostin DB	huj-	‘to boil’	Robbek 2005: 307; Tsintsius 1975-1977 (II): 337	uji-	‘to boil’	Starostin DB	huju- , huju-	‘to boil’	Boldyrev 2000 II: 296; Starostin DB	xuj-	‘to boil’	Starostin DB				Udihe: The stem is actually xui-, while -hi- is a kind of aspectual suffix. Evenki: intransitive only. Nanai: puju- doesn't fit, because Na. p doesn't correspond to Ma. b, as well as Na. j to Ma. ʤ; Na. puju- corresponds to Ma. fuje-, see (EDAL: 1179). All Tungusic languages mentioned in Starostin DB: Tsintsius 1975-1977 (II): 337-338. Even though the form in Starostin's DB for Literary Manchu is…
35	buksa	‘an area of ponds and dry land interspersed, a partially cleared field, a field in which some spots have been burned off’’	Norman 2013: 46							buksa- , buču	‘to become dry, unripe, coarse’	Avrorin and Lebedeva (1978), Starostin DB				boačā̃	‘island’	Onenko 1980: 69; 78				bučị-	‘to become dry’	Starostin DB	bučī-	‘to dry on fire’	Robbek 2005: 65				bučī- , bučī	‘to dry on fire, to dry on a fire’	Boldyrev 2000 I: 89; Starostin DB	bočị-	‘to dry on fire’					All Tungusic languages mentioned in Starostin DB: Tsintsius 1975-1977 (I): 97-98, 117.
																bočo- , bočō̃-	‘to become dry, unripe, coarse’	Onenko 1980: 69; 78				bučule bi	‘unripe, coarse’	Starostin DB										bočụxịn	‘unripe, coarse’	Starostin DB
36	buktaIi-	‘to pile up (grain)’	Norman 2013: 46							buktə-	‘to distribute’	Avrorin and Lebedeva (1978)
37	bulu-	‘to stack hay in piles’	Norman 2013: 47
38	buthaša-	‘to gather, to collect’	Norman 2013: 48										buta-	‘to store up (meat etc.)’	Nikolaeva & Tolskaya 2001	bota-	‘to fish with nets’	Onenko 1980: 77																						Manchu: It seems that buthaša- can be used in the context of food collecting or gathering, because the first meaning of this verb is ‘ to hunt, to fish’ Norman 2013: 48.
39	cahin	‘well crib - sometimes used simply in the sense of ’well’, compartment for storing grain, bin, crib’	Norman 2013: 50																												sèsin, kasima	‘herd, bunch, leg box at front of sleigh’	Boldyrev 2000 II: 85; Boldyrev 2000 I: 282
40	caidu	‘a kind of bean eaten while drinking tea’	Norman 2013: 50													čai ~ čaj, čaekā̃	‘tea, kettle (for water), teapot’	Onenko 1980: 497	čai	tea	Ikegami 1997																			Nanai: Borrowed from Chinese.
41	calu	‘a granary’	Norman 2013: 51; Haenisch 1961: 27																																					Manchu: ‘storehouse’ in Haenisch 1961: 27 (DE: ‘Speicher’)
42	cang	‘sacrificial wine’	Norman 2013: 52																																					Manchu: It can be assumed that it was drunk in autumn, since the first meaning of cang is ‘autumnal sacrifice’ Norman 2013: 52.
43	cara	‘a tall wine vessel made of gold, silver, or pewter’	Norman 2013: 52
44	caru-	‘to fry, to deep-fry’	Norman 2013: 52													čero-	‘to fry with oil’	Onenko 1980: 509	čeru-	to melt fat, to fry in fat, to roast/bake with fat	Ikegami 1997										kèrunde-	‘to crunch’	Boldyrev 2000 I: 316							Evenki: -de is likely a progressive morpheme.
45	ceceri	‘a kind of loose-textured silk, lustring’	Norman 2013: 53							seure	‘silk’	Avrorin and Lebedeva (1978)							tətu-	to wear	Ikegami 1997
46	cola-	‘to stir-fry’	Norman 2013: 58										colo	‘soup’	Nikolaeva & Tolskaya 2001	čōlo-	‘to cook soup’	Onenko 1980: 513													sōl-	‘to mix’	Boldyrev 2000 II: 51
																čōlõ	‘soup’	Onenko 1980: 513
47	coman	‘goblet, large cup for wine’	Norman 2013: 58							cami, cāmi	‘Chinese cup, cup’	Schmidt (1928), Girfanova (2001)
48	congki-	‘to pound grain to remove the husk’	Norman 2013: 59													čoŋki-	‘to pound a deepening (e.g. making a boat), to peck a nest’	Onenko 1980: 514	čiga-; čiŋgu-	to cut, to break (TR)	Ikegami 1997										koŋki	‘holly, cavity, empty space’	Boldyrev 2000 I: 297
49	corho	‘a wooden tube used in the brewing of liquor’	Norman 2013: 60							kula (?)	‘tube’	Girfanova (2001)				čorge-	‘to flow a stream (e.g. about blood), to splatter (about a water stream)’	Onenko 1980: 515																						Nanai: It's not sure that it is a cognate.
50	cuse moo	‘bamboo, silk’	Norman 2013: 61; Haenisch 1961: 83																																					Manchu: cuse moo is glossed solely as ‘bamboo’ in Haenisch 1961: 83.
51	da	‘root’	Norman 2013: 63	da	‘root’	Starostin DB				daha, daca	‘root’	Schmidt (1928), Starostin DB	dā, daha	‘root’	Starostin DB	dāčā̃, dā̃	‘root, base, sole (of a mountain), beginning’	Onenko 1980: 142; 137; Starostin DB	daata	根 root	Starostin DB, Ikegami 1997	dāča(n), dāni	‘root’	Starostin DB				dagasã, dagsã	‘root’	Starostin DB	daɣačān, dagačān	‘root, root (of a tree)’	Boldyrev 2000 I: 140; Starostin DB	dā	‘root’	Starostin DB				Evenki: Starostin DB seems to be using a semi-phonological transcription. All Tungusic languages mentioned in Starostin DB: Tsintsius 1975-1977 (I): 188-189.
52	dambagu	‘tobacco’	Norman 2013: 67; Möllendorff 1892: 37							damgi, damagi, dami, damixi(n)	‘tabacco’	Schmidt (1928), Avrorin and Lebedeva (1978)	dami(gdugu)	‘tobacco’	Nikolaeva & Tolskaya 2001	damaxi	‘tobacco’	Onenko 1980: 137	daata	煙草の木 (煙草用の歯が付く) tobacco plant	Ikegami 1997										damga	‘tobacco’	Boldyrev 2000 I: 143							Udihe: cf. dami-si- ‘to smoke’. The stem is dami, the rest are derivational suffixes. Evenki: obsolete.
53	damna-	‘to sift, to strain’	Norman 2013: 68
54	darasu	‘an undistilled Mongolian liquor’	Norman 2013: 69													dāra-	‘to take a sip (e.g. of vodka) or try a small piece of food’	Onenko 1980: 139																						Nanai: It's not sure that it is a cognate.
55	dargūwan	‘a wooden hoe’	Norman 2013: 69													dargoã	‘a long stick used for drying nets’	Onenko 1980: 140																						Manchu: It seems that darhūwan Norman 2013: 69 and darguwan Norman 2013: 69 are the same words.
56	darhūwan	‘plowing stick’	Norman 2013: 69																																					Manchu: It seems that darhūwan Norman 2013: 69 and darguwan Norman 2013: 69 are the same words.
57	dedubu-	‘to rise (said of dough), to leaven’	Norman 2013: 71																												dègdè	‘to lift (a weight)’	Boldyrev 2000 I: 188
58	defu	‘bean curd’	Norman 2013: 71																												dèpè	‘rot, rotten’	Boldyrev 2000 I: 192							Evenki: Phologically plausible, but Manchu /f/ seems to appear more often as Evenki /v/ than Evenki /p/. Semantically, I believe bean curd is fermented.
59	dehen	‘boundary of a field, low bank of earth between fields’	Norman 2013: 72													dəlki- , dəlkin-ku, dəlxə-	‘to split and to flatten stem of reed with a special stick, a stick used for splitting and flattening reed stems, to split, to turn aside’	Onenko 1980: 167							delkə-	‘to split, to break up’	Tsintsius 1975-1977 (I): 232				daran	‘alongside ’	Boldyrev 2000 I: 144
60	deide	‘black buckwheat flour, whole buckwheat flour’	Norman 2013: 72; Pozdneev 1901: 4
61	deocy	‘fermented bean paste’	Norman 2013: 74										deuze	‘beans’	Nikolaeva & Tolskaya 2001																									Udihe: Chinese borrowing?
62	doli	‘the pulp of fruit, flesh of a melon’	Norman 2013: 78																												dōlī	‘inside (of something)’	Boldyrev 2000 I: 169
63	dolmo-	‘to add more liquor to a cup already containing some, to fill a cup with liquor, to top off’	Norman 2013: 78													dolga	‘not full’	Onenko 1980: 159	dau	一杯, 一杯に入る分量 full amount	Ikegami 1997										djalup-	‘to fill up, become full’	Boldyrev 2000 I: 214							Nanai: They are cognates according to Tsintsius 1975-1977.
64	dubi	‘bean flour, crushed beans’	Norman 2013: 82
65	duksursehun	‘rough (said of terrain)’	Norman 2013: 84; Gorelova 2002: 108
66	dzungse	‘glutinous rice filled with meat or sweet bean paste and wrapped in bamboo leaves’	Norman 2013: 87
67	efen	‘bread, pastry, cake, any kind of bread-like product made from flour’	Norman 2013: 90							öpö	‘flour’	Schmidt (1928)	efe	‘flour, dough’	Nikolaeva & Tolskaya 2001	əpə̃	‘baked flat bread, cake’	Onenko 1980: 533; Starostin DB				epe(n)	‘baked bread, cake’	Starostin DB				ouo ~ uɣon ~ eweń	‘baked bread, cake’	Starostin DB	ewedi	‘baked bread, cake’	Starostin DB							Evenki: Plausible, but I can find no evidence of this word listed by Starostin DB in my sources. The word for bread varies from dialect to dialect and is usually a loan from Russian. I'm not aware of any words native to Evenki which mean bread. All Tungusic languages mentioned in Starostin DB: Tsintsius 1975-1977 (II): 436.
68	ekšun	‘the dregs of yellow rice wine’	Norman 2013: 92																																					Evenki: Vasilevich 2005 lists kèju as ‘dregs’.
69	elben	‘grasses used to make thatch, speargrass, cover, grass or reeds used in thatching’	Norman 2013: 92							ölburi, öbö-pti	‘roof’	Schmidt (1928)				əlbənə	‘sail’	Onenko 1980: 526							əlbə-	‘to cover a tent’	Robbek 2005: 342 Tsintsius 1975-1977 (II): 445				èlbèn	‘cover for a chum, traditionally birch bark, now cloth’	Boldyrev 2000 II: 369
70	elgiyen	‘prosperous, rich, plentiful, abundant’	Norman 2013: 94							ögdi, ögde	‘much, many’	Schmidt (1928)				əlgĩ	‘prosperous, rich, plentiful, abundant’	Onenko 1980: 526
71	ersulen	‘a kind of willow whose branches were used to make cages’	Norman 2013: 100; Haenisch 1961: 37																																					Evenki: sēkta ‘willow’ Pikunova 2004: 205. Manchu: ‘basket’ in Haenisch 1961: 37 (DE: ‘Korb’). Most likely the meaning of the willow was transposed on the product - the basket made with willow branches.
72	etuku	‘clothing, garment, clothes’	Norman 2013: 101; Gorelova 2002: 141													tətu-	‘to put on clothes’	Onenko 1980: 422							tət-	‘to put on clothes’	Tsintsius 1975-1977 (II): 241				tètȳ	‘clothing (general term)’	Boldyrev 2000 II: 171							Nanai: It's not sure that it is a cognate. Manchu: etuku means ‘clothing, garment’ in Norman 2013: 101, while in Gorelova 2002: 141 it means ‘clothing, clothes garment’. In Hauer 2007: 6 etuku adu represents a pluar noun, clothes and garments (DE: ‘Kleid und Gewand, Kleider, Gewänder’).
																tətuə	‘clothes’	Onenko 1980: 422							harān
73	eye	‘pit for storing grain, vegetables, etc.’	Norman 2013: 101							öjö-ki	‘below, to go below’	Schmidt (1928)				ə̄i	‘a pit’	Onenko 1980: 523							hөk						èe	‘channel in a river, rapids ’	Boldyrev 2000 II: 361
74	faha	‘kernel, grain, seed, the pit of a fruit’	Norman 2013: 104																paaxa, paaɣa, paaka	liver	Ikegami 1997				orolwāt-															Manchu: sinda- , when it appears on its own, is not related to agricultural vocabulary: ‘1. to put, to place, to set; 2. to let go, to let out, to release, to liberate; 3. to dissipate, to be unrestrained; 4. to play (chess); 5. to appoint (an official); 6. to bury; 7. to fire (a gun); 8. to give head to (a horse); 9. to give off (rays of light); 10. to remit, to forgive’ Norman 2013: 323; In ref…
75	falan so-	‘to offer bread on the threshing floor after the autumn harvest’	Norman 2013: 106							pala	‘a deal, a flour’	Schmidt (1928)				palã	‘floor’	Onenko 1980: 322							huj-															Nanai: I didn't find any words or expressions close to ‘to offer bread on the threshing floor’. Manchu: falan itself means ‘1. floor; 2. threshing floor; 3. quarter of a town, neighborhood, residential area; 4. sacrificial site; 5. a while, a short period’ Norman 2013: 106 and so- means ‘to strew, to scatter, to scatter in every direction’ Norman 2013: 328, so there is actually no bread in this e…
76	fara-	‘to spread out freshly harvested grain to dry’	Norman 2013: 108																paa-	to dry (INTR)	Ikegami 1997				harān	‘place for a yurt, bed, sleeping place in the yurt’	Robbek 2005: 284				хара	‘middle section of a bow (weapon)’	Boldyrev 2000 II: 252; Myreeva 2004: 546							Evenki: Alternatives options might be xaravin ‘open place for dancing’ or xaragan ‘open place for setting up tents’. Manchu: fara- could be related to the verb faringgiya- ‘to cut with a sickle and layout to dry’ Norman 2013: 108, because freshly cut grains can be spread out to dry, but it could also be related to a different verb, namely fa- ITR ‘to dry up, to become very thirsty’ Norman 2013: 1…
77	faringgiya-	‘to cut with a sickle and layout to dry’	Norman 2013: 108																						hurəl
78	fata-	‘to pinch, to pick (fruit)’	Norman 2013: 109																						huj-
79	fe-	‘to layout new-mown hay or other grass to dry’	Norman 2013: 111																paa-	to dry (INTR)	Ikegami 1997																			Manchu: It seems that ‘hay’ was used in phraseological expressions to suggests that someone talks nonsense (it can be also found in Polish language). fe- ‘1. to layout new-mown hay or other grass to dry; 2. to talk heedlessly’ Norman 2013: 111; fehe gisun ‘careless talk’ Norman 2013: 111; feme gisure- ‘to talk nonsense, to speak heedlessly’ Norman 2013: 111.
80	feifu-	‘to boil, to brew’	Norman 2013: 110																pujjuu-	to boil (TR)	Ikegami 1997
81	fisihe	‘Panicum miliaceum: glutinous millet, broomcorn millet’	Norman 2013: 115; Hauer 2007: 157; Zakharov 1875: 1055													pikse, (Kur-Urm.) fisxe	‘millet’	Starostin DB	piičiga(n), piičiska(n)	kind of mushroom growing on birch trees used as tinder	Ikegami 1997	pikse	‘millet’	Starostin DB																Nanai: No such or similar item in Onenko 1980. See Tsintsius 1975-1977 (II): 38 (where the Nan. and Ul. forms are qualified as borrowed from Manchu, which is hardly justified; Oroch pikse is < Ul.), 300, 371. One should probably unite the Manchu stems ‘breed, offspring’ and ‘millet’ (*‘seed’). The -e-vowel in Even is not quite clear. Manchu: In Zakharov 1875: 1055 the meaning is ‘shallow, reddish…
82	fiyakū-	‘to heat, to dry by a fire, to dry in the sun, to bake’	Norman 2013: 116							xeku, xekusi	‘hot’	Starostin DB	xekuhi	‘hot’	Starostin DB	peku	‘hot’	Onenko 1980: 346; Starostin DB	xəkku-uli, xəkku-si-/xəkku-či-	hot, to be hot	Starostin DB, Ikegami 1997	pukeuli	‘hot’	Starostin DB	hөk	‘hot, feat’	Robbek 2005: 303	exūgdi	‘hot’	Starostin DB	heku, hekuu, hèkū, hèku	‘hot, to heat’	Boldyrev 2000 II: 302-303; Starostin DB	xeku-gdi	‘hot’	Starostin DB				Udihe: xekui in the Southern dialect. All Tungusic languages mentioned in Starostin DB: Tsintsius 1975-1977 (II): 322, 362. The root should be distinguished from *pigi- (v. sub *p`i̯agV). Ulcha: pukeuli ‘hot’, pē̂kki- ‘to bake’ ( > Ud. piki-le- id.)
																pịqị-	‘to warm, heat’	Onenko 1980: 346; Starostin DB				pē̂kki-	‘to bake’	Starostin DB
83	fiyaringgiya-	‘(intr.) to bleach in the sun’	Norman 2013: 116
84	foro-	‘(intr.) to spin, to turn, to turn around, to face, to turn toward’	Norman 2013: 119							porpu	‘spindle’	Girfanova (2001)				pojõ, pojoll	‘whirlpool, whirling (about whirlpool) adv.’	Onenko 1980: 332				pori-	‘to weave (nets)’	Starostin DB	orolwāt-	‘(Arman) to start spinning’	Tsintsius and Rishes 1952: 131				horol- , xorol-	‘to spin, turn round, to spin, turn’	Boldyrev 2000 II: 272; Starostin DB	xojịl-	‘to spin’	Starostin DB				All Tungusic languages mentioned in Starostin DB: Tsintsius 1975-1977 (II): 47, 334. Manchu: It seems that if the verb forobu- ‘1. (causative of forombi); 2. to pray, to chant incantations’ is related to foro- (itr.) ‘to spin; 2. to turn, to turn around, to face, to turn toward’, then the incantations were sung and prayers were said while the the performer was spinning, turning around.
85	fuifu-	‘(tr.) to boil, to brew (tea), (intr.) to boil down (as salt), (intr.) to stew, to cook soft’	Norman 2013: 121													pujū-	‘(tr.) to boil’	Onenko 1980: 345	pujjuu-	to boil (TR)	Ikegami 1997				huj-	‘to boil’	Robbek 2005: 307
86	fulehe	‘root’	Norman 2013: 123; Haenisch 1961: 28, 63; Gorelova 2002: 96													hulətũ	‘root of a special medicinal plant (used for internal diseases)’	Onenko 1980: 480							ul-	‘to dig, to plow’	Robbek 2005: 267													Nanai: It's not sure that it is a cognate.
87	fulhu-	‘to put out shoots, to sprout’	Norman 2013: 124																pogyu	knot (of a tree)	Ikegami 1997
88	fulhū	‘bag, sack’	Norman 2013: 124; Haenisch 1961: 37																pulu	Sakhalin aspen, Sakhalin willow	Ikegami 1997
89	funiyesun	‘a kind of coarse woolen, felt’	Norman 2013: 126																																					Manchu: Another spelling is funiyesen Norman 2013: 126
90	fursun	‘shoots, sprouts (especially of a grain), crops’	Norman 2013: 126													piktə, puril	‘kid, children’	Onenko 1980: 328; 344	puri, purigə, puri-	young (offspring), to have many children	Ikegami 1997				hurəl	‘kids’	Tsintsius and Rishes 1952: 169
91	fuye-	‘(intr.) to come to a boil, to boil’	Norman 2013: 128													pujsi- , pujlu-	‘(itr.) to boil, to come to a boil’	Onenko 1980: 340	pui-	to boil (INTR)	Ikegami 1997				huj-	‘to boil’	Robbek 2005: 307
92	gerhen	‘grain with small ears’	Norman 2013: 137; Tsintsius 1975-1977: 182																																					Manchu: In Tsintsius 1975-1977(I): 182 it is ‘a small (grain) ear’.
93	gohoto	‘a wooden cylinder used for rolling or pounding grain’	Norman 2013: 146													goako, goxo	‘hook for hanging a pot, a small hook, bent finger’	Onenko 1980: 109; 116
																goa-	‘to push off with a pole on a boat’	Onenko 1980: 109; 116
94	gokci	‘the handle of a plow’	Norman 2013: 146																						gөkəsəsən-	‘to rush forward’	Robbek 2005: 79
95	gokji-	‘to knot up, to plait, to plait with silk thread, to wrap and sew colored thread around a pouch or belt’	Norman 2013: 146													goako, goxo	‘hook for hanging a pot, a small hook, bent finger’	Onenko 1980: 109; 116
96	guru-	‘to dig up, to dig out, to collect (vegetables, herbs)’	Norman 2013: 151
97	hadu-	‘to cut with a sickle, to reap’	Norman 2013: 159; Gorelova 2002: 197-198							haduku	‘a scythe’	Schmidt (1928)				xado-	‘to cut with a sickle, to reap’	Onenko 1980: 439							kadɨ-	‘to squeeze, to constrain, to press down, to force into a corner’	Robbek 2005: 135				hus-	‘to reap, cut’	Boldyrev 2000 II: 292
98	hakša-	‘to fry in fat, to render fat or oil, to become scorched’	Norman 2013: 163													kaktari, kaktarsi	‘it is salty, it is acrid (about smoke), bitter (about salt), acrid (about smoke)’	Onenko 1980: 203
99	halhan	‘plowshare’	Norman 2013: 163																kalta-; xal-pin-	to split (into two); 切り裂く to cut into and rend/tear apart	Ikegami 1997
100	handu	‘the rice plant, leaven for making soy sauce’	Norman 2013: 164													xandu-bələ	‘rice’	Onenko 1980: 453	kamdu(n)	糊, 膠 glue made from boiled fish skin (scale)	Ikegami 1997																			Manchu: If the word handu means ‘the rice plant; 2. leaven for making soy sauce’ Norman 2013: 164, and handutun means ‘a round vessel for holding offerings at sacrifices’ Norman 2013: 165, then it means that rice plant was a likely offering at sacrifices.
101	haša-	‘to cover, to shelter from, to bank with earth’	Norman 2013: 167													geasa, geasa-la-	‘fence, to fence off’	Onenko 1980: 103	kərə(n)	fence, wall	Ikegami 1997																			Nanai: It's not sure that it is a cognate. Manchu: haša- can be used in the context of sheltering grains, like in the example bele be haša- ‘to store rice’ Norman 2013: 33.
102	hašahan	‘a grain container made of mats sewn together’	Norman 2013: 167													geasa, geasa-la-	‘fence, to fence off’	Onenko 1980: 103																						Nanai: It's not sure that it is a cognate. Manchu: It could be a Mongolian word, because one of its meanings is ‘the felt covering for a section of a Mongolian yurt’ Norman 2013: 167; It seems that the words hašahan and haša derive from the verb haša- ‘to cover, to shelter from, to bank with earth’ Norman 2013: 167; but the verb does not directly pertain to the agricultural vocabulary, therefore …
103	hashala-	‘to plait’	Norman 2013: 166; Haenisch 1961: 83													geasa, geasa-la-	‘fence, to fence off’	Onenko 1980: 103							hasun-	‘to get lost or confused’	Robbek 2005: 285													Nanai: It's not sure that it is a cognate. Manchu: According to Norman 2013: 166 hashala- means ‘to erect a fence or palisade, to mark off’ but following Haenisch 1961: 83 it means ‘to plait’ (DE: ‘flechten’).
104	hedere-	‘to rake, to rake in, to scratch (said of thorns)’	Norman 2013: 168													kədərə-	‘to rake (with the rake), to scrape the skin, leather’	Onenko 1980: 237
105	helme-	‘to spin a web’	Norman 2013: 169
106	hence-	‘to pound in a mortar, to smash, to crush’	Norman 2013: 170													xəni	‘wooden mortar’	Onenko 1980: 490							hənčil-	‘to destroy’	Tsintsius 1975-1977 (II): 321				xène-	‘to crush, split’	Boldyrev 2000 II: 306
107	hibsu	‘honey’	Norman 2013: 173; Gorelova 2002: 141							kiaksu	‘honey’	Girfanova (2001)				keakso	‘honey’	Onenko 1980: 213	xapinau(n)	bee	Ikegami 1997
108	hife	‘Echinochloa crusgalli: barnyard grass, tares, darnel’	Norman 2013: 173																kəkkə	蝦夷ゴゼンタチバナ Hokkaidō Cornus canadensis	Ikegami 1997
109	hingke	‘land not suitable for agriculture’	Norman 2013: 174																																					Manchu: hinggan ‘mountain range, forested mountains’ Norman 2013: 174 and hingke usin ‘poor land, land unsuitable for cultivation, unproductive field’ Norman 2013: 174, possible derivation of hing ‘wild, montaneous, forest’.
110	hisala-	‘to pour a libation of liquor in honor of the dead’	Norman 2013: 174
111	hiyada-	‘to plait, to weave (a net or basket), to darn, to mend’	Norman 2013: 175																silita-	編む to plait	Ikegami 1997
112	hiyan	‘incense, perfume’	Norman 2013: 176													seã	‘incense’	Onenko 1980: 357
113	hiyase	‘box, a box of offerings attached to the top of a pole (used by shamans), a Chinese peck, a container holding one peck’	Norman 2013: 176													seaŋsa	‘a box for alcoholic drinks’	Onenko 1980: 357
114	hohon	‘a barrel for holding liquor’	Norman 2013: 177
115	hoifan	‘a dye made from the leaves and stems of the Amur maple’	Norman 2013: 177
116	hoji	‘coriander’	Norman 2013: 178
117	holimpa	‘a grain resembling maize’	Norman 2013: 178
118	holo	‘ravine, furrow, a tile drain, ditch’	Norman 2013: 179													xōl	‘a part of chimney under kang-bed stove’	Onenko 1980: 465													holokto	‘crack in a tree from which resin flows’	Boldyrev 2000 II: 269
119	hū	‘a paste made of boiled rice or other grain, paste’	Norman 2013: 184
120	hū-	‘to plait, to braid’	Norman 2013: 186; Hauer 2007: 247																																					Manchu: In Hauer 2007: 247 the meaning is more vast ‘twist, braid, wind, quilt, tap’. (DE: ‘fäden zusammendrehen, flechten, winden, steppen’).
121	huhu	‘leaven for making liquor’	Norman 2013: 182
122	hujure-	‘to grind, to mill’	Norman 2013: 182													xuǯirə- , xūǯū	‘to grind (e.g. grains), to flow (about ice in the rivers in spring), ground pepper’	Onenko 1980: 475; 476							hujukən	‘baby bird’	Robbek 2005: 314
123	hūkta-	‘(intr.) to be hot and moist, to be steaming, to ferment, to stew slowly’	Norman 2013: 185
124	hūktambu-	‘to stew, to braise, to steam (rice)’	Norman 2013: 185
125	hukun	‘dirt, refuse, manure, fertilizer’	Norman 2013: 183													kukpũ	‘refuse, dirt’	Onenko 1980: 232
126	hungkere-	‘to water (plants)’	Norman 2013: 183							önkö-; unku-	‘to pour, pour into, pour out’	Tsintsius 1975-1977 (II): 279				huŋkursi- ~ fuŋkursi-	‘to pour’	Tsintsius 1975-1977 (II): 279							unk'-; onk't-	‘to pour, pour in’	Tsintsius 1975-1977 (II): 279	önku-	‘to spill’	Tsintsius 1975-1977 (II): 279	unku-, unkut-	‘to pour, pour in’	Tsintsius 1975-1977 (II): 279	onko-, unku-	‘to pour, pour in’	Tsintsius 1975-1977 (II): 279				Nanai: Bikin dialect.
127	hūntahan	‘cup, mug, glass’	Norman 2013: 186													kotā̃	‘mug, plate, dish’	Onenko 1980: 229
128	hurse	‘an earthen cooking pot’	Norman 2013: 183																kurkə	birch-bark vessel	Ikegami 1997
129	hūša	‘Pueraria Thunbergiana: kudzu-vine, a plant used for making a kind of coarse linen fabric’	Norman 2013: 187
130	hūwakiya-	‘to peel, to peel off’	Norman 2013: 188
131	hūwanta	‘bare, uncultivated, bald (said of a mountain), lacking vegetation’	Norman 2013: 188																																					Evenki: yaŋ is the typical word for this. Manchu: It is interesting to note that hūwanta has an opposite meaning to huweki, but the root seems to sound very similarly.
132	huweki	‘fertile, fruitful, luxuriant’	Norman 2013: 183																																					Manchu: It is interesting to note that huweki has an opposite meaning to hūwanta, but the root seems to sound very similarly.
133	ibiyaha	‘well-developed ears of grain’	Norman 2013: 190
134	ice-	‘to dye, to bleach, to contaminate, to stain’	Norman 2013: 191													ičəku	‘paint, dye’	Onenko 1980: 201
135	ilha	‘flower, blossom’	Norman 2013: 195; Zakharov 1875: 107	hil-ɣa	‘to blossom, flower’	Starostin DB				ilakta	‘flower’	Avrorin and Lebedeva (1978), Girfanova (2001), Starostin DB	ila-	‘to blossom, flower’	Starostin DB	sịla-, sịlaqta	‘to blossom, flower’	Onenko 1980: 361; Starostin DB	sillaa	flower	Starostin DB, Ikegami 1997	sịla-, sịla	‘to blossom, flower’	Starostin DB							ila-, ilaɣa	‘to blossom, flower’	Starostin DB	ịlaɣa-, ịlaɣa	‘to blossom, flower’	Starostin DB				Evenki: Baldymi is the typical verb form here, though it means literally ‘to grow’. I could not find the root ila- in Pikunova's 2004 Evenki langauge Encyclopedia of Flora and Fauna. All Tungusic languages mentioned in Starostin DB: Tsintsius 1975-1977 (I): 304. Manchu: In Zakharov 1875: 107 it is also, among others, a pattern sewn on the cap of the household owner.
										ilakta-	‘to blossom, flower’	Avrorin and Lebedeva (1978), Girfanova (2001), Starostin DB
136	ira	‘a small variety of glutinous millet that matures early (smaller than fisihe)’	Norman 2013: 199; Gorelova 2002: 141; Tsintsius 1975-1977: 324; Zakharov 1875: 116							ira	‘millet’	Avrorin and Lebedeva (1978), Girfanova (2001)				era	‘millet’	Onenko 1980: 196							iral-	‘to turn yellow or gray, to become visible (about yellowish and gray objects)’	Robbek 2005: 126													Manchu: In Gorelova 2002: 141 and Zakharov 1875: 116 ira means only ‘millet’. Manchu: It seems to me that it resembles yeye ira ‘glutinous millet’ Norman 2013: 415.
137	irun	‘rows of grain in a field raised path between fields’	Norman 2013: 199													irũ	‘rows of grain in a field’	Onenko 1980: 197													irūn	‘a type of cart’	Boldyrev 2000 I: 258
138	isa-	‘(intr.) to come together, to gather, to assemble, (tr.) to plait’	Norman 2013: 199
139	je-	‘to eat’	Norman 2013: 209; Hauer 2007: 278; Möllendorff 1892: 10	ǯe-fu	‘to eat’	Starostin DB				ǯepte- , dzjöptö- , ʒep- , dep-	‘to eat’	Schmidt (1928), Avrorin and Lebedeva (1978), Girfanova (2001), Starostin DB	ǯo-, ǯe-, ǯepte-	‘to eat’	Starostin DB	ǯəb-, ǯəp-	‘to eat’	Onenko 1980: 144; Starostin DB	dəptu-	to eat	Starostin DB, Ikegami 1997	ǯepuwu	‘to eat’	Starostin DB	deb-	‘to eat’	Robbek 2005: 89	ǯeg-, ǯeb-	‘to eat’	Starostin DB	ǯep-, ǯeb- , dev-	‘to eat, to eat’	Boldyrev 2000 I: 148; Starostin DB	ǯep-	‘to eat’	Starostin DB				Udihe: -pte- is a derivational suffix. Evenki: Starostin DB and my word here are the same. Starostin DB is using some type of phonetic transcription. All Tungusic languages mentioned in Starostin DB: Tsintsius 1975-1977 (I): 279-280. Manchu: I think that it could be assumed that je ‘1. foxtail millet (Setaria italica); 2. grain in general’ Norman 2013: 208; Hauer 2007: 176 could be considered to …
																ǯiəktə	‘foxtail millet’ (Setaria Italica)’	Onenko 1980: 156
140	jefeliyen	‘field rations’	Norman 2013: 209													ǯəp-	‘to eat’	Onenko 1980: 144
141	jeku	‘grain, provisions, food’	Norman 2013: 209; Gorelova 2002: 141, 403; Hauer 2007: 287							depte	‘food’	Girfanova (2001)				ǯəp-	‘to eat’	Onenko 1980: 144	dəptu-kku	食事場所 place for eating	Ikegami 1997				deb-	‘to eat’	Robbek 2005: 89													Manchu: In Gorelova 2002: 141 jeku means only ‘grain’; In Hauer 2007: 287 it means ‘grain, cereal’.
142	jempin	‘fried cakes of buckwheat or wheat filled with meat or vegetables’	Norman 2013: 210
143	jihana-	‘to bloom (said of grains)’	Norman 2013: 212
144	jima	‘sesame’	Norman 2013: 213
145	jinjima	‘a kind of small bean very hard to cook soft’	Norman 2013: 214
146	jodo-	‘to weave’	Norman 2013: 215; Hauer 2007: 285							dzjoduku, dzjotoko, döduku	‘ribbon’	Schmidt (1928), Girfanova (2001)
147	joron	‘Lophatherum gracile: wild beans, a straight plant with large leaves and flowers resembling the blossoms of the bean plant (used as feed for horses)’	Norman 2013: 217
148	jungšun	‘water or wine poured in a sacrificial pig’s ear’	Norman 2013: 220													xoaŋǯu	‘red wine’	Onenko 1980: 461																						Nanai: It may have been borrowed from Chinese. Then the 2nd syllable may be of the same origin: ǯu.
149	junihin	‘an ancient land measure - a plot of land, a kind of ancient land tax’	Norman 2013: 220													ǯoã, ǯoargõ	‘ten, measure = 10 fingers or 2 palms’	Onenko 1980: 146
150	juwenusi	‘porter, stevedore, one who loads grain at a water lock’	Norman 2013: 223																dɵɵri-si-/dɵɵri-či-	to carry	Ikegami 1997
151	koloi	‘channel, furrow’	Norman 2013: 237													xōl	‘a part of chimney under kang-bed stove’	Onenko 1980: 465
152	kūrda-	‘to stir up, to mix up’	Norman 2013: 242																																					Manchu: It seems to me that kūrda- it has the same root as kūta- but I am not sure if it would be just kū- or kū- with a consonant.
153	kūta-	‘to mix’	Norman 2013: 242													kotoxo-	‘to mix, to bother people’	Onenko 1980: 229																						Manchu: It seems to me that kūta- it has the same root as kūrda- but I am not sure if it would be just kū- or kū- with a consonant.
154	kūwala-	‘to skin, to peel’	Norman 2013: 243; Hauer 2007: 319										kua-	‘to shave, to ram’	Nikolaeva & Tolskaya 2001										kuwun	‘curved knife for planing, scraper’	Robbek 2005: 152
155	kūwas kis	‘(onomatopoetic) the sound of a sickle mowing, the sound of sacks of grain being dragged on a floor’	Norman 2013: 243													xosir-xosir, xosor-xosor	‘rustling noise, noise (in ears)’	Onenko 1980: 474; Tsintsius 1975-1977 (I): 439.							kus'l'lkan	‘noisy’	Tsintsius 1975-1977 (I): 439				kusilin	‘noise, rustle, whistle’	Tsintsius 1975-1977 (I): 439
156	labari	‘a large wooden cup for liquor’	Norman 2013: 246							lala	‘gruel, the groats, cereal’	Schmidt (1928), Avrorin and Lebedeva (1978), Girfanova (2001), Starostin DB
157	laifa	‘a kind of small wild bean suitable for horse’s fodder, vetch’	Norman 2013: 247																lawikta	a kind of moss eaten by reindeer	Ikegami 1997
158	lala	‘cooked glutinous millet or rice’	Norman 2013: 247; Gorelova 2002: 66-67										lala	‘gruel (thin gruel made of rice or millet)’	Starostin DB	lala	‘gruel ’	Onenko 1980: 244; Starostin DB	lala, lala-	炊いた飯 cooked rice, kasha, to cook rice	Starostin DB, Ikegami 1997	lala	‘gruel’	Starostin DB							nilli, ńalliɣ, ńallikta, nilli	‘(fish) slime, mucas (on a fish), scales (fish)’	Boldyrev 2000 I: 392; Starostin DB	lala	‘gruel’	Starostin DB				All Tungusic languages mentioned in Starostin DB: Tsintsius 1975-1977 (I): 489, 593.
159	larsen	‘soggy, doughy, pulpy, cooked too soft’	Norman 2013: 249
160	lebenggi	‘swampy, marshy, damp, muddy’	Norman 2013: 250										liba-liba, libakta ~ lifakta	‘dirty, muddy, mud’	Nikolaeva & Tolskaya 2001	liwə- , liwə̄	‘to poach (in a swamp), swamp, marsh, mud’	Onenko 1980: 246-247	ləəmul	wet, swampy ground	Starostin DB, Ikegami 1997	liwe-	‘to poach (in a swamp)’	Starostin DB							lewē; lewē- ; lèvè̄	‘swamp, marsh to poach (in a swamp), swamp, marsh’	Boldyrev 2000 I: 334; Starostin DB							Udihe: onomatopoetic word, cf. limbi-limbi ‘soaked’, liŋgei ‘sticky’. -kta is a nominal derivational suffix. All Tungusic languages mentioned in Starostin DB: Tsintsius 1975-1977 (I): 514.
																					Starostin DB, Ikegami 1997
161	lidu	‘Phaseolus mungo: mung bean’	Norman 2013: 251										lidou	‘beans’	Nikolaeva & Tolskaya 2001																									Udihe: Chinese borrowing?
162	lifan	‘a stone or wooden vessel used to catch oil and wine from a press’	Norman 2013: 251
163	liyoo	‘fodder, forage’	Norman 2013: 252
164	loshan	‘a basket woven from willow branches and used for carrying preserved vegetables’	Norman 2013: 253
165	loso	‘slushy, muddy (refers especially to the spring when the fields are still too muddy to plow)’	Norman 2013: 253																loopso	溶けかかった地上の雪 (春の), 溶けかかった降る雪 (秋の), 水気の有る雪, 雨と混じった降る雪 slush	Ikegami 1997
166	lu šui muke	‘brine in which bean curd is prepared’	Norman 2013: 253
167	ludun	‘a reed basket for grain’	Norman 2013: 253
168	mada-	‘(intr.) to expand, to swell’	Norman 2013: 255													mada-	‘to swell, to increase’	Onenko 1980: 254
169	maise	‘wheat’	Norman 2013: 256; Tsintsius 1975-1977: 520
170	malanggū	‘sesame’	Norman 2013: 257													malengu (imekseni)	‘sesame oil, plant oil'’	Tsintsius 1975-1977 (I): 524; Starostin DB				mala (simseni)	‘sesame oil, plant oil’	Tsintsius 1975-1977 (I): 524; Starostin DB																The meaning in Starostin's DB is slightly differenft from the root presented here, but I think it is worth mentioning it here.
171	malu	‘a bottle (for liquor)’	Norman 2013: 257										mali, malu	‘honourable space within the house (front corner). It is a place in the winter house which faces the entrance behid the fireplace. It is meant for men, the honoured people and male guests. The idols sewexi representing spirits-helpers are also kept there.’	Starostin DB	malo	‘honourable space, kang-bed stove within the house (front corner)’	Onenko 1980: 256	malu	戸口に対して屋内の火反対側の座 the place opposite the fire facing the door, honourable/guest place	Starostin DB, Ikegami 1997	malụ	‘honourable space within the house (front corner)’	Starostin DB				malụ̄ɣụ̄	‘honourable space within the house (front corner)’	Starostin DB	malu, malū	‘honourable space within the house (front corner), space in a chum across from the entrance where the household spirit is said to live, often given to guests ’	Boldyrev 2000 I: 340; Starostin DB	malụ	‘honourable space within the house (front corner)’	Starostin DB				All Tungusic languages mentioned in Starostin DB: Tsintsius 1975-1977 (I): 525.
172	mamuhan sihan	‘bamboo air pipe inserted for ventilation into grain in storage’	Norman 2013: 257																																					Manchu: Separately mamuhan and sihan do not have meanings related to agriculture: mamuhan ‘used for ventilation, ventilating’ Norman 2013: 257, sihan ‘1. tube, pipe; 2. a cylindrical container, cask, keg, pail; 3. barrel of a gun, inner barrel of a cannon; 4. --+ sigan’ Norman 2013: 320.
173	matan	‘a kind of sweet food made from barley, malt candy’	Norman 2013: 260																moomoo	(wooden) tobacco pipe	Ikegami 1997
174	meihe geleku	‘castor-bean plant’	Norman 2013: 261													mujki, mujku-	‘snake, to crawl’	Onenko 1980: 271							mə̄i-	‘to swing, to shake’	Robbek 2005: 177													Manchu: Separately meihe and geleku do not have meanings related to agriculture: meihe ‘1. snake; 2. the sixth of the earth's branches’ Norman 2013: 261 and geleku ‘something frightful or terrifying’ Norman 2013: 135.
175	mibsehe	‘rice worm, grain eating insect’	Norman 2013: 264; Hauer 2007: 343
176	miceo	‘cloth made from silk remnants’	Norman 2013: 264
177	misun	‘a thick sauce, jam, fermented bean paste’	Norman 2013: 265
178	miyalida	‘the man who measures grain in a granary’	Norman 2013: 265													mealko	‘an instrument for measuring powder’	Onenko 1980: 261																						Nanai: It's not sure that it is a cognate. Manchu: However, the word miyali- means simply ‘to measure’ Norman 2013: 265, so it is not related just to granary.
179	miyegu	‘crust (formed on rice or gruel when it turns cold)’	Norman 2013: 266																																					Manchu: It seems that this food played an important, maybe religious role, because Norman's dictionary mentions a fixed expression miyegu wece- ‘to offer miyegu pastry’ Norman 2013: 266. The verb wece- appears in Norman's dictionary in numerous cases as a verb meaning sacrificing something, for example teisulebume wece- ‘to sacrifice to the earth spirits’ Norman 2013: 363, tu wece- ‘to make a sac…
180	miyehu	‘bean curd, tofu’	Norman 2013: 266
181	miyehusu	‘bean-curd skin’	Norman 2013: 266
182	monji-	‘to rub, to knead, to massage’	Norman 2013: 268													mone-	‘to crush, to grind’	Onenko 1980: 268	moni-; monǰi-	押し潰す to squash, to crush (cooking ingredients); 揉む to crumple (hide)	Ikegami 1997				monŋa-	‘to knead the skin’	Robbek 2005: 170; Tsintsius 1975-1977 (I): 545				moni- , monŋī-	‘to crush berries, to crush (general term)’	Boldyrev 2000 I: 355-356							Evenki: In the east, Vasilevich 2005 has documented the forms mènŋi and mèni.	In the east, Vasilevich has docuemtumented the forms mènŋi and mèni.
183	moro	‘bowl, a dry quart’	Norman 2013: 269; Pozdneev 1901: 40							moho	‘cup’	Schmidt (1928)							mɵrɵččɵ, mɵrɵččɵɵ	食器, 容器 (food) container	Ikegami 1997																			Manchu: In Pozdneev 1901: 40 moro means ‘vase, bowl, coup’; In Gorelova 2002: 114 the derived word tomoro means ‘a cup, a rather large bowl’.
184	mosela-	‘to mill, to grind’	Norman 2013: 269													mōsola-	‘to grind grains, to mill’	Onenko 1980: 270	moosi-	to rub against a tree	Ikegami 1997
185	mucen	‘Please have a look at the additional remarks	Please have a look at the additional remarks																																					Manchu: In my view, this word means ‘a pot’. It is not present in Norman's dictionary, but I found two phrases that contain this word: guwang mucen ‘a kind of iron cooking pot made in Guangdong’ Norman 2013: 152 and yonggan mucen ‘earthenware pot’ Norman 2013: 416.
186	mucu	‘Amur grape (Vitis arnurensis), the imported wine grape’	Norman 2013: 270										musikte ~ musukte	‘wild grapes’	Nikolaeva & Tolskaya 2001	muksultə	‘grape’	Onenko 1980: 271																						Udihe: -kte is a nominal derivational suffix.
187	mudan ara-	‘to knead to and fro (dough)’	Norman 2013: 270													modã	‘river bend, time (e.g. in "several times")’	Onenko 1980: 264	mudə-	齧る to chew, to gnaw	Ikegami 1997																			Nanai: It's not sure that it is a cognate. Manchu: ara- itself means ‘to do, to make’ Norman 2013: 21 and mudan means itself ‘1. curve, bend, curved, bent; 2. detour, roundabout way; 3. sound, tone, melody, rhyme; 4. expressio , tone of voice, implication; 5. out of the way, remote; 6. time, as in one time, two times, etc.; 7. peony; 8. --+ mudan efen; 9. curved piece of wood on a catapult’ Norma…
188	muji	‘Hordeum vulgare: barley’	Norman 2013: 272	mir-ɣe-i	‘product of agriculture’	Starostin DB				muʒi, mudi	‘barley’	Avrorin and Lebedeva (1978), Girfanova (2001)				muǯi	‘barley, oats'’	Onenko 1980: 270; Starostin DB				muǯi	‘barley’	Starostin DB				mụrgil	‘spring crop, spring field’	Starostin DB										All Tungusic languages mentioned in Starostin DB: Tsintsius 1975-1977 (I): 551, 558.
189	muke	‘water, river, stream’	Norman 2013: 273; Gorelova 2002: 96	mo	‘water’	Starostin DB				mū, mu	‘water, liquid’	Schmidt (1928), Avrorin and Lebedeva (1978), Girfanova (2001), Starostin DB	mu-de	‘inundation, flood’	Starostin DB	muə ~ mukə	‘water'’	Onenko 1980: 274	muu (N), mɵɵ (S)	water	Starostin DB, Ikegami 1997	mū	‘water’	Starostin DB	mө̄	‘water’	Tsintsius 1975-1977 (I): 548	mū	‘water’	Starostin DB	mū	‘water’	Boldyrev 2000 I: 358; Starostin DB	mū	‘water’	Starostin DB				Udihe: the root seems to be mu, cf. other derivations which could be from this root: mu-le-kči ‘ice hole’, mu-le-xi ‘bucket’. Nanai: Upper Amur dialects. All Tungusic languages mentioned in Starostin DB: Tsintsius 1975-1977 (I): 548-549.
190	murfa	‘highland barley (grown in Tibet and Qinghai)’	Norman 2013: 275													muǯi	‘barley, oats'’	Onenko 1980: 270; Starostin DB
191	muya	‘the broken stalks of grain, chaff, straw’	Norman 2013: 276																muiktə	根, 細い根 root, thin roots (used instead of thread for making kurkə)
192	na	‘earth, land, field’	Norman 2013: 277; Möllendorff 1892: 23	na	‘earth’	Starostin DB				nā, na	‘earth, land’	Schmidt (1928), Avrorin and Lebedeva (1978), Girfanova (2001), Starostin DB	nā	‘earth, soil, land’	Starostin DB	na:	‘earth, land, state’	Onenko 1980: 279	naa; naru, naruu	earth; wide, flat clearing (in a forest); 湿地 damp, swampy land	Starostin DB, Ikegami 1997	nā	‘earth’	Starostin DB							nèktè, nèktèkè	‘lowland field’	Boldyrev 2000 I: 406; Fieldwork	nā	‘earth’	Starostin DB				Evenki: The suffix -kta (-ktè, -kto) appears frequently with verbal roots in a distributive meaning. The root nè has ‘to plant, sow’ as one possible meaning. A quick glance through my data doesn't show other places where the distributive suffix is ocuring on clearly nominal forms, but the relative fluidity between word-classes in Evenki means its plausible. Note there is also a clearly nominalize…
193	narga-	‘to level with a harrow, to rake’	Norman 2013: 279																naŋisa	垢 dirt, grime
194	neme-	‘to remove the husks from grain’	Norman 2013: 281
195	nere	‘a three-legged prop for a cooking pot, a hole used for cooking purposes, stove, cooking range’	Norman 2013: 282
196	nijihe	‘small bits of grain produced during the husking and milling process’	Norman 2013: 282													neǯera-	‘to rub, to grind, to clean smth. (with sand or ashes)’	Onenko 1980: 289	niŋi	measure of length/thickness equal to the width of a finger	Ikegami 1997										nīdur-	‘to make small’	Boldyrev 2000 I: 391
197	niowancihiyan	‘smelling of new-mown hay or grass, having the fragrance of grass’	Norman 2013: 287							niugdä(n)	‘green’	Girfanova (2001)				n'oŋgeã, n'ōjgã	‘green, blue, standing out green, blue’	Onenko 1980: 288	ɲoogdo; ɲoom	yellow, green, blue, 青い blue, green	Ikegami 1997																			Manchu: It seems that it could also be translated as ‘smelling like fresh plants’, because many utterances in Norman's dictionary with the word stem niowa mean something green, usually something brightly green.
198	niyada	‘late in maturing, slow in growing’	Norman 2013: 288; Gorelova 2002: 60													n'ādoala- , n'ādoã	‘to delay, to procrastinate, slow, sluggish, careless’	Onenko 1980: 303
199	niyaman	‘pistil of a flower’	Norman 2013: 289													m'æwã	‘heart, beloved’	Onenko 1980: 261	meewa(n)	heart	Ikegami 1997				m'awun	‘heart’	Robbek 2005: 182
200	niyara	‘sweetened grain that has been allowed to ferment (in making liquor), fermented glutinous rice sweetened and served as a dessert’	Norman 2013: 290																nii-; naa-; naayi-	to open (INTR); to rot (INTR); 腐らす to rot (TR), to ferment (TR)	Ikegami 1997
201	niyele-	‘to roll, to mill (grains), to roll fabrics with a stone roller’	Norman 2013: 291
202	nure	‘undistilled liquor, (rice) wine’	Norman 2013: 293; Haenisch 1961: 57; Gorelova 2002: 114	niu-re	‘wine’	Starostin DB																						nurē	‘wine’	Starostin DB										All Tungusic languages mentioned in Starostin DB: Tsintsius 1975-1977 (I): 625. Other forms: Evk. nere-, Nan. niru, Man. ńara-n ‘wine’ are probably borrowed < Mong. nere- ‘to distil wine’. Manchu: In Gorelova 2002: 114 nure means ‘(rice) wine’.
203	okto	‘drug, medicine, gunpowder, dye, poison’	Norman 2013: 296							okto	‘medicine, powder’	Schmidt (1928), Girfanova (2001), Starostin DB	okto	‘medicine, powder’	Starostin DB	okto	‘medicine, powder’	Onenko 1980: 308	okto	medicine, gunpowder	Starostin DB, Ikegami 1997	oqto	‘medicine, powder’	Starostin DB	ōtlakag	‘alder’	Robbek 2005: 225; Tsintsius 1975-1977 (II): 11							okto	‘medicine, powder’	Starostin DB				All Tungusic languages mentioned in Starostin DB: Tsintsius 1975-1977 (II): 11.
204	ongko	‘pasture, patureland’	Norman 2013: 298; Haenisch 1961: 57							oŋko-	‘to graze’	Girfanova (2001)	oŋko-	‘to graze’	Nikolaeva & Tolskaya 2001	ōŋko-	‘(intr.) to pasture (about animals)’	Onenko 1980: 312	orokto	grass	Ikegami 1997				oŋko-						oŋkodeno	‘pasture, grazing land’	Boldyrev 2000 I: 471							Evenki: Typically requires a possessive suffix. The root is oŋko ‘fodder, to graze’. Manchu: ‘meadow’ in Haenisch 1961: 57 (DE: ‘Weide’)
205	orho	‘grass, hay, plant’	Norman 2013: 298; Haenisch 1961: 37; Hauer 2007: 387; Langlès 1787: 17	or-ɣo	‘grass (dry), hay’	Starostin DB				ōkto, okto	‘grass (dry), hay’	Schmidt (1928), Girfanova (2001), Tsintsius 1975-1977 (II): 24; Starostin DB	ōkto	‘grass (dry), hay’	Tsintsius 1975-1977 (II): 24; Starostin DB	oroqta, orxoda	‘grass (dry), hay, ginseng, Panax’	Tsintsius 1975-1977 (II): 24; Onenko 1980: 315	orokto	grass	Tsintsius 1975-1977 (II): 24; Starostin DB, Ikegami 1997	orχoqta	‘grass (dry), hay’	Tsintsius 1975-1977 (II): 24; Starostin DB	orāt	‘grass (dry), hay’	Robbek 2005: 224	orōkto	‘grass (dry), hay’	Starostin DB	orōkto, orokto, horokto	‘grass (dry), hay’	Boldyrev 2000 I: 474; Pikunova 2004: 191; Tsintsius 1975-1977 (II): 24; Starostin DB	ojokto	‘grass (dry), hay’	Tsintsius 1975-1977 (II): 24; Starostin DB				Udihe: I am not sure about this correspondence. In my data ‘grass’ is wo:kto. Cf. okpo ‘silver fir tree’. Nanai: orxoda was borrowed from Manchu, see Tsintsius 1975-1977 (II): 24. All Tungusic languages mentioned in Starostin DB: Tsintsius 1975-1977 (II): 24. Manchu: ‘plant, herb’ in Hauer 2007: 387 (DE ‘Pflanze, Kraut’); ‘herb’ in Haenisch 1961: 37 (DE: ‘Kraut’); ‘herbs’ in Langlès 1787: 17 (FR:…
206	pase	‘a rake’	Norman 2013: 301										pâžæ	‘rake’	Tsintsius 1975-1977 (II): 31	fasa	‘rake’	Tsintsius 1975-1977 (II): 31; Starostin DB	pasu-, pasuwala-, pasuɣala-	掬う to scoop	Ikegami 1997				hasun-	‘to get lost or confused’	Robbek 2005: 285													Nanai: Bikin dialect.
207	ša-	‘to dry meat or fish by a fire, to rinse hot rice in cold water’	Norman 2013: 342																sili-	to dry (TR), to dry (TR) in the sun	Ikegami 1997
208	saci-	‘to hoe’	Norman 2013: 306													čapče-	‘chop with an ax, a saber’	Onenko 1980: 499
209	sacu	‘grains of buckwheat’	Norman 2013: 306													čačo	‘grains of buckwheat'’	Onenko 1980: 501
210	saksu	‘a basket made from brambles (for holding grain), a small bamboo basket for holding tea, paper, etc.’	Norman 2013: 308													saktama	‘a basket made from willow without handles and a lid’	Onenko 1980: 352																						Nanai: It's not sure that it is a cognate.
211	šašan	‘a sour soup made from bean paste and mixed vegetables’	Norman 2013: 345
212	seci-	‘to cut off, to cut away, to make furrows in a field’	Norman 2013: 313
213	sedu	‘bean meal’	Norman 2013: 313																siduxu(n), səduxi	berries (generally, all kinds)	Ikegami 1997
214	šeji	‘gods of earth and grain’	Norman 2013: 345
215	sesi	‘a curved deep-fried pastry made from millet and bean meal’	Norman 2013: 318
216	sijin	‘broken grain from which the chaff has been removed (especially rice and millet)’	Norman 2013: 320																sii	茎 stalk, stem	Ikegami 1997
217	simtu	‘a large iron cooking pot’	Norman 2013: 323																sittoo, sitto(n)	(日本の) 樽 barrel	Ikegami 1997										simtudja	‘large copper pot’	Boldyrev 2000 II: 36
218	sin	‘a measure equaling one Chinese bushel and eight pecks’	Norman 2013: 323
219	sire-	‘(tr.) to twist (thread or rope), to spin’	Norman 2013: 325; Hauer 2007: 420	sir(a)-ru	‘to inherit’	Starostin DB				sija-	‘to sew together, piece down’	Starostin DB	seä-	‘to sew together, piece down’	Starostin DB	sịra- , sera- , sera-go- , sera-kta- , sera-ča	‘to sew together cords, threads, to continue telling a fairy-tale which was interrupted, to marry a widow of one’s elder brother, keep on fire of one’s clan, to tie together two cords, to tie together several cords, threads, knot (to lengthen a cord, a thread), a cord, a thread (for lengthening)’	(Onenko 1980: 367); Starostin DB	sira-; silita-	to splice (string, thread, rope); 編む to plait	Starostin DB, Ikegami 1997	sịra-	‘to sew together, piece down’	Starostin DB	hirъ̣q-	‘to sew together, piece down’	Starostin DB				sira-	‘to sew together, piece down’	Starostin DB	sija-	‘to sew together, piece down’	Starostin DB				Evenki: This word cannot be confirmed. All Tungusic languages mentioned in Starostin DB: Tsintsius 1975-1977 (II): 94. Jurchen: I am not convinced about the etymology presented by Starostin in Jurchen. It seems very far from the original sense (if related, then in a metaphorical sense, which is not so likely).
220	sisa	‘bean, pea’	Norman 2013: 326													sesa, sesaqta	‘granite, marble, small hail, hazelnut (fruit)’	Onenko 1980: 368
221	sišari	‘hemp from which grass linen can be woven (gathered after a frost)’	Norman 2013: 327										sikte	‘hemp (used for making ropes by twisting fibers together)’	Nikolaeva & Tolskaya 2001																									Udihe: -kte could be a nominal derivaitonal suffix.
222	sise-	‘to sift’	Norman 2013: 326																												sèjlè	‘to sift’	Vasilevich 2005: 129							Evenki: In Boldyrev 2000 this root means ‘to scold’.
223	šobin	‘a baked sesame cake’	Norman 2013: 347
224	soca	‘rice that is strewn as an offering to a deity’	Norman 2013: 327
225	šoro	‘a basket made of bamboo or small branches’	Norman 2013: 348													soro	‘a big basket made of willow with two handles for fish’	Onenko 1980: 376	sorpo (S) ǰorpo (N)	hand-carried large container for food made from birch bark	Ikegami 1997
226	sosoro-	‘to rake (grass)’	Norman 2013: 331																																					Manchu: also spelled soksoro Norman 2013: 328.
227	sota-	‘to strew about, to scatter around, to scatter (grain or rice) wastefully’	Norman 2013: 331
228	subari	‘a wooden tool for digging up ginseng and other herbs’	Norman 2013: 331
229	sucile-	‘to form ears (said of grain)’	Norman 2013: 331																																					Manchu: This verb is also used in the context of animal husbandry sucile- ‘to become pregnant (said of animals)’ Norman 2013: 331.
230	šudu	‘fodder bean’	Norman 2013: 349
231	suhara-	‘to droop (said of grain)’	Norman 2013: 332																																					Manchu: It seems that this verb points to the abudant amount of sth in general, because its second meaning is ‘to droop (said of grain)’ Norman 2013: 332.
232	sui-	‘to knead (dough), to mix, to blend,’	Norman 2013: 333; Zakharov 1875: 632													sujli-	‘to mix, to poke around (firewood with a poker), to rummage in the things’	Onenko 1980: 378													sōl-	‘to mix’	Boldyrev 2000 II: 51							Evenki: This word also appears as a possible cognate to cola ‘to stir-fry’.
233	suihe	‘an ear of grain’	Norman 2013: 333
234	suita-	‘to pour, to water (plants), to spill, to splash, to irrigate’	Norman 2013: 333																soo-lo-	水を汲む (一回) to ladle water (once)	Ikegami 1997										sulgan-	‘to splatter’	Boldyrev 2000 II: 68
235	šune-	‘to go wild, to become overgrown (with weeds)’	Norman 2013: 351
236	šuru-	‘to spin, to peel off the skin of fruit in a spiral’	Norman 2013: 353													čūruə̃	‘women's knife for carving ornaments’	Onenko 1980: 517; Starostin DB	suli-	削って鋭くする to sharpen (e.g. pencil)	Ikegami 1997	čūre(n)	‘knife for carving ornaments’	Starostin DB				š́irụxā̃	‘knife for carving ornaments’	Starostin DB	čuri-	‘to rip (with claws)’	Boldyrev 2000 II: 341; Starostin DB							All Tungusic languages mentioned in Starostin DB: Tsintsius 1975-1977 (II): 416, 426, 430.
237	suwaIiya-	‘to mix, to mix up, to blend together’	Norman 2013: 338													sole-	‘to mix’	Onenko 1980: 373	suuli-	掻き回す to stir	Ikegami 1997				hugi	‘storm, hurricane, whirlwind’	Robbek 2005: 306				sūvirga-	‘to tie’	Boldyrev 2000 II: 65
238	suyen	‘water that has been filtered through ashes, water that has been filtered through the malt used for making liquor’	Norman 2013: 339																sau, sawu	塩水 salt water, brine	Ikegami 1997
239	taili	‘a saucer for a wine cup’	Norman 2013: 357													tali-tali	‘onomatopoetic smooth, mirrored (e.g. about ice on the river)’	Onenko 1980: 391																						Nanai: It's not sure that it is a cognate.
240	tala-	‘to make griddle cakes, to fry flat bread’	Norman 2013: 358																taalta-; tali-	熱した鉄を打って鍛える to forge (iron); to flash (lightning)	Ikegami 1997										tala	‘chopped fish or meat eaten raw’	Boldyrev 2000 II: 91
241	talbu	‘heddle (a tool used in weaving)’	Norman 2013: 358
242	tampin	‘vessel, pot, container (for tea or liquor)’	Norman 2013: 359													tamsa	‘big clay vessel for storing fat or alcoholic drinks’	Onenko 1980: 392										тампй	‘bottle’	Tsintsius 1975-1977 (II): 160
243	taracin	‘farmer, cultivator’	Norman 2013: 360																																					Manchu: A borrowing from Mongolian тариачин ‘farmer’.
244	tari-	‘to cultivate, to farm, to plow’	Norman 2013: 361; Haenisch 1961: 66; Zakharov 1875: 713							tari-, tariko-	‘to plant’	Schmidt (1928), Tsintsius 1975-1977 (II): 168	tali-	‘to plant something in the kitchen garden, to sow’	Tsintsius 1975-1977 (II): 168	tari- , tariko- , tariči-	‘to sow seeds, sowing machine, to sow smth. regularly’	Onenko 1980: 394-395; Tsintsius 1975-1977 (II): 168	tari-	種子を播く to sow seeds	Ikegami 1997	tari-	‘to sow, to plant, to work the soil’	Tsintsius 1975-1977 (II): 168				tar-	‘to plow’	Tsintsius 1975-1977 (II): 168	tari-	‘to sow’	Tsintsius 1975-1977 (II): 168							Udihe: also the noun tali ‘kitchen garden’. Evenki: It is difficult to confirm this. Manchu: ‘to plow’ in Haenisch 1961: 66 (DE: ‘pflügen’). Maybe planting another type of seed was accompanied by shamanistic rites in the past, following the verb samdam- ‘to perform a shamanistic rite’ Norman 2013: 309 and samdame tari- ‘to plant another type of seed between the furrows of a field’ Norman 2013: 30…
245	tasga-	‘to stir-fry in a dry skillet (without oil), to pop beans of grain, to fry until dry’	Norman 2013: 361													tasema	‘baked flat bread, cake’	Onenko 1980: 395																						Nanai: It's not sure that it is a cognate.
246	tebu-	‘to pour, to set out, to plant, to fill a vessel, to fill a pipe, to make (liquor), to distill’	Norman 2013: 362; Gorelova 2002: 108										tegbe-	‘to splash out’	Nikolaeva & Tolskaya 2001	tə̄wu- , təuči-	‘to raise smth., to load, to put people or animals somewhere, to fill a pipe, to treat smb with tobacco, to charge (weapon), to pour smth (e.g. sand)’	Onenko 1980: 414; 422-423	čəəwu-	供える offer to gods	Ikegami 1997				tə̄w-	‘to put into, to place, to load’	Robbek 2005: 258				tèv-	‘to load, stack, dump, to fill cartridges (by pouring gun-poweder), to fill a bag, to plant’	Boldyrev 2000 II: 153							Manchu: It is a causative of te- ‘1. to sit; 2. to reside, to live; 3. to occupy (a post)’ Norman 2013: 364, whereby te- does not seem to have any meaning related to agriculture. In Gorelova 2002: 108 it has the meaning ‘to pour, to plant, to put in, ect.’ and it is also a causative form of te- ‘to sit, to live, to occupy’.
247	tebunu-	‘to pack together, to plant together, etc.’	Norman 2013: 363																						tə̄w-	‘to put into, to place, to load’	Robbek 2005: 258
248	teliye-	‘to steam (a method of cooking)’	Norman 2013: 364													tələ- , tələku	‘to settle a special grille to cook bread or potatoes in a steam, a special grille for cooking in a steam’	Onenko 1980: 418	taali-;tari-	to boil (fat); to melt (in a pot), eg. Fat	Ikegami 1997				təli-	‘to prepare, to store fish or meat for future use’	Robbek 2005: 261													Manchu: An alternative spelling is teli- Norman 2013: 364.
249	temene-	‘to get insects or worms (grain or leaves), to become insect-infested’	Norman 2013: 364
250	tetun	‘vessel, container’	Norman 2013: 367													tətuli-	‘to coin, to make a pattern on metallic things’	Onenko 1980: 422	tətu-	to wear	Ikegami 1997																			Nanai: It's not sure that it is a cognate.
251	tobcila-	‘to knot, to knit together, to plait’	Norman 2013: 367													topto, top bī	‘a rope, a dot, a dint’	Onenko 1980: 405	toxo(n)	button	Ikegami 1997																			Nanai: It's not sure that it is a cognate.
252	tobo	‘a simple hut made from willow branches or similar material’	Norman 2013: 367																																					Manchu: Also spelled toboo Norman 2013: 367.
253	tohorokū	‘a stone roller used for leveling cultivated earth’	Norman 2013: 368																																					Manchu: It seems there should be a verb, from which this tool's name has been derived, but I it was difficult to find it in Norman's dictionary.
254	tsang	‘granary’	Norman 2013: 381; Gorelova 2002: 403
255	tugiri	‘Canavalia gladiata: sword bean’	Norman 2013: 373													təwəksə	‘cloud’	Onenko 1980: 415
256	tukda	‘sticks laid crosswise in a pot for steaming bread and things made with glutinous rice and millet, grate for steaming’	Norman 2013: 374
257	tūku	‘a wooden mallet, a pestle for pounding grain, flail’	Norman 2013: 380													tuktuxu-	‘to beat a pot with a ladle during melting of fish fat’	Onenko 1980: 410	duxi(n)-; tukpə(n)	叩く, 打つ to hit, to strike, to beat; 釘, 杭 nail, stake	Ikegami 1997										tuyu?		Tsintsius 1975-1977 (II): 210							Evenki: The root tuyu means ‘to treat someone to something’. It can't be found it in the sense of Tsintsius 1975-1977 (II): 210 usage. Nanai: It's not sure that it is a cognate.
258	turi	‘bean, pea’	Norman 2013: 377; Gorelova 2002: 96; Hauer 2007: 484; Zakharov 1875: 761							turi	‘pea’	Schmidt (1928), Avrorin and Lebedeva (1978), Girfanova (2001)	tuli	‘peas, beans’	Nikolaeva & Tolskaya 2001	turi	‘peas, beans, soya ’	Onenko 1980: 412; Tsintsius 1975-1977 (II): 219; Starostin DB	turi	豆 bean											turikta	‘gooseberry, black currants, bird cherries gooseberries black currents’	Boldyrev 2000 II: 127; Starostin DB							Nanai: Borrowed from Manchu Tsintsius 1975-1977 (II): 219. Manchu: In Zakharov 1875: 761 it is a general name for plants from the family of beans.
259	ucu-	‘to mix, to mix together, to blend, to mix plaster’	Norman 2013: 383																												urkū	‘to mix’	Boldyrev 2000 II: 221
260	ufa	‘flour, meal, powder’	Norman 2013: 383; Gorelova 2002: 141	wu-fa	‘flour’	Starostin DB				ʋpa	‘flour’	Avrorin and Lebedeva (1978); Tsintsius 1975-1977 (II): 247	ufa ~ efe	‘flour, dough’	Tsintsius 1975-1977 (II): 247; Starostin DB	opa	‘flour’	Onenko 1980: 313; Tsintsius 1975-1977 (II): 247; Starostin DB	upa	flour	Tsintsius 1975-1977 (II): 247; Starostin DB	upa	‘flour’	Tsintsius 1975-1977 (II): 247; Starostin DB				ụɣō̃, uon	‘bread’	Tsintsius 1975-1977 (II): 247; Starostin DB				opa	‘flour’	Tsintsius 1975-1977 (II): 247; Starostin DB				All Tungusic languages mentioned in Starostin DB: Tsintsius 1975-1977 (II): 247. Manchu: In Gorelova 2002: 141 ufa means only ‘flour’.
261	ujan	‘boundary of a field’	Norman 2013: 385													olā	‘polynya’	Tsintsius 1975-1977 (II): 258				ula(n)	‘polynya’	Tsintsius 1975-1977 (II): 258							ula:n, ulān	‘ice’	Boldyrev 2000 II: 187; Tsintsius 1975-1977 (II): 258	olan	‘polynya’	Tsintsius 1975-1977 (II): 258
262	uji-	‘to raise, to nurture, to nourish, to give birth to, to let live’	Norman 2013: 385; Tulisow 2000: 181							iggi- , uʒi-	‘to raise domestic animals, to raise, feed’	Girfanova (2001), Starostin DB	igisi-	‘to raise, feed, to keep animals, to bring up (children)’	Starostin DB	xujgie- , xujgese, uǯi-	‘to raise, feed, food, food supply, to raise, to nurture, to breed, to keep pets, animals’	Onenko 1980: 424; Starostin DB	xuisə	携帯食料 food taken to work	Starostin DB, Ikegami 1997	xujse	‘food, food supply’	Starostin DB	ulī-	‘to feed the fire, to throw food for the deceased, to feed the dog one last time’	Robbek 2005: 266	iggi-, irgi-	‘to raise, feed’	Starostin DB	irgī- , irgise	‘to raise, feed food, food supply’	Boldyrev 2000 I: 255; Starostin DB							Udihe: The root could be igi-, with -si- as an aspectual suffix. Evenki: Both forms appear in Boldyrev 2000. Nanai: I don't think that Na. xujgie- is connected to Ma. uǯi-. All Tungusic languages mentioned in Starostin DB: Tsintsius 1975-1977 (I): 325-326. Manchu: In Tulisow 2000: 181 uji- means ‘to raise, to nourish, to take care of’. However, it seems that this verb refers more to animals than …
										iggixe	‘food, food supply	Girfanova (2001), Starostin DB
263	ulan	‘furrow, groove’	Norman 2013: 388																						ul-	‘to dig, to cave’	Robbek 2005: 266
264	ulen	‘irrigation ditch, small ditch between fields’	Norman 2013: 388													ulə	‘long straight bed of a mountain river’	Onenko 1980: 429							ul-	‘to dig, to cave’	Robbek 2005: 266
265	ulhū	‘reed’	Norman 2013: 389													xolgokta	‘reed’	Onenko 1980: 466							ulgər	‘tree to which the deer is tied’	Robbek 2005: 266				ulgukta	‘reed’	Boldyrev 2000 II: 190							Evenki: Ulgu ‘reed’ does not appear in any of my data or sources. We might speculate that ulgukta comes from an older word ulgu ‘reed’ + kta ‘collection of small things’.
266	ulune-	‘to wither on the stalk (said of grain), to become black and wither, to suffer blight (said of kernels of grain)’	Norman 2013: 390
267	umiyahala-	‘to plait with colored thread’	Norman 2013: 391
268	umiyahana-	‘to get worms (said of fruit), to become wormy’	Norman 2013: 391; Gorelova 2002: 236													xuŋguli	‘worm (in rotten meat or fish)’	Onenko 1980: 481
269	ure-	‘to get ripe, to be ripe, to be done (said of food)’	Norman 2013: 393; Möllendorff 1892: 22													urə- , urə-ktə	‘to grow, to develop, willow rod’	Onenko 1980: 433							irī-	‘to ripen, to cook, to fry’	Robbek 2005: 127													Nanai: Meaning ‘sprout’ is not attested in Onenko 1980. Manchu: In Möllendorff 1892: 22 the meaning (related to agriculture) is only ‘to be ripe’.
270	uri	‘a round straw container used for storing grain’	Norman 2013: 394
271	ursan	‘new shoots that sprout from old roots, new branches that appear on a tree that has been cut back, shoots sprouting from grain dropped accidentally’	Norman 2013: 395													urə- , urə-ktə	‘to grow, to develop, willow rod’	Onenko 1980: 433																						Evenki: sēkta ‘willow’ Pikunova 2004: 205. Manchu: ‘basket’ in Haenisch 1961: 37 (DE: ‘Korb’). Most likely the meaning of the willow was transposed on the product - the basket made with willow branches.
272	use	‘seed, insect egg’	Norman 2013: 395; Gorelova 2002: 113, 140	use	‘seed’	Starostin DB				usi	‘seed, grain’	Avrorin and Lebedeva (1978), Girfanova (2001), Starostin DB	jehu-	‘to grow’	Nikolaeva & Tolskaya 2001	usə	‘seed’	Onenko 1980: 434				use	‘seed’	Starostin DB	isu-	‘to grow, to germinate’	Robbek 2005: 130				isew-	‘to grow’	Starostin DB	isew-	‘to grow’	Starostin DB				All Tungusic languages mentioned in Starostin DB: Tsintsius 1975-1977 (I): 332; Tsintsius 1975-1977 (II): 290, 291. Evenki: No source shows any evidence of this word.
																usilə-	‘to labour a land for cultivating plants’	Onenko 1980: 433-434.
273	usin	‘field (for cultivation)’	Norman 2013: 396; Hauer 2007: 506; Haenisch 1961: 66; Gorelova 2002: 96	usi-in	‘field ready for ploughing’	Starostin DB				usi(n), usin	‘seed, vegetable garden’	Avrorin and Lebedeva (1978), Girfanova (2001), Starostin DB				use', usĩ, usiŋku, usilə	‘field for cultivation, arable, private garden for cultivating vegetables, person who possesses such a garden, to labour a land for cultivating plants’	Onenko 1980: 433; Starostin DB	usi(n)	畑 field (farm)	Ikegami 1997																			Nanai: Borrowed from Manchu, see Tsintsius 1975-1977 (II): 291. All Tungusic languages mentioned in Starostin DB: Tsintsius 1975-1977 (I): 332; Tsintsius 1975-1977 (II): 290, 291.
274	uye-	‘to soften, to knead’	Norman 2013: 397							ibbene-	‘to soften (skin, hyde)’	Avrorin and Lebedeva (1978), Girfanova (2001), Starostin DB				uji-	‘to knead, press, to soften (e.g. skin or leather), to plait (e.g. a basket)’	Onenko 1980: 425													ī-	‘to knead, press, to kneed a hide to soften it’	Starostin DB	ī-	‘to knead, press’	Starostin DB				All Tungusic languages mentioned in Starostin DB: Tsintsius 1975-1977 (I): 294.
										ibbe	‘soft’
275	wadan	‘cloth used in Manchu rites (the same color as that of one’s banner)’	Norman 2013: 399													wādā̃	‘a big pack with things, a bale’	Onenko 1980: 88; Tsintsius 1975-1977 (I): 129																						Nanai: Borrowed from Manchu, see Tsintsius 1975-1977 (I): 129.
276	waida-	‘to scoop out, to dip out (with a ladle or large spoon), to draw water from a well’	Norman 2013: 399										u:- , u:-le-	‘handful, to scoop’	Nikolaeva & Tolskaya 2001				xačuwa, xačuɣa(n)	水を入れる器, 鍋 water container, pot	Ikegami 1997
277	walgiya-	‘to sun, to expose to the sun, to dry in the sun’	Norman 2013: 400													xolgo- , xolgokto, xolgomo	‘to dry, to wilt, to lose weight, dry, to be thirsty’	Onenko 1980: 465-466	xoldo-; xolǰi-	to dry (INTR); to dry (TR)	Ikegami 1997				olga-	‘to dry, to wither’	Robbek 2005: 220
278	wangga	‘fragrant’	Norman 2013: 401													wāŋkoli, wāŋkoli poloni	‘weasel, poplar’	Onenko 1980: 90	ŋoosu; ŋokki; ŋokki-si-/ŋokki-či-	smell, smelly, to stink	Ikegami 1997				unŋə	‘smell, scent’	Robbek 2005: 270
279	warda-	‘to tread water, to dig up (dirt)’	Norman 2013: 401													wačea-wačea ~ wačeal-wačeal	‘onomatopoetic floundering, moving legs, arms’	Onenko 1980: 91
280	wekji	‘bran, grain husks’	Norman 2013:405; Hauer 2007: 518
281	wekji-	‘to weave in the woof threads	Norman 2013: 405																xədə-či-	縫いた物を解く, 衣服, 靴の縫い目を解く to undo a stitch	Ikegami 1997																			Manchu: In Hauer 2007: 518 it is ‘grain husk’ (DE: ‘Getreidehülse’).
282	yacin	‘black, dark’								xakti (?)	‘dark’	Avrorin and Lebedeva (1978)	jala, jala-jala	‘charcoal, very black (like coal)’	Nikolaeva & Tolskaya 2001	sealbi, sealta, sealo-	‘burning charcoal, extinguished charcoal, to stain with coal’	Onenko 1980: 357	saari (S), saɣari (N)	black
283	yafan	‘garden, orchard’	Norman 2013: 409
284	yahana-	‘to turn black and not develop grain (said of ears of grain)’	Norman 2013: 410										jala, jala-jala	‘charcoal, very black (like coal)’	Nikolaeva & Tolskaya 2001	sealbi, sealta , sealo-	‘burning charcoal, extinguished charcoal, to stain with coal’	Onenko 1980: 357	seelta, seeltu	炭, 燠 charcoal, embers	Ikegami 1997
285	yalhū	‘a large wooden tub with four handles and four legs’	Norman 2013: 410
286	yalu	‘the boundary between two fields’	Norman 2013: 410
287	yanggūwan	‘sand’	Norman 2013: 411													sejā̃	‘sand’	Onenko 1980: 370	xono-kto, xono	sand	Ikegami 1997										iŋā	‘sand’	Boldyrev 2000 I: 252							Nanai: It's not sure that it is a cognate.
288	yangmei	‘fruit of the plant Myrica rubra: Chinese bayberry’	Norman 2013: 411
289	yangsa-	‘to weed, to chop weeds’	Norman 2013: 411; Hauer 2007: 525																																					Manchu: Hauer 2007: 525 is a bit more specific ‘weed out the weeds between the corn in the field with the hoe’ (DE: ‘mit der Hacke das Unkraut zwischen dem Korn auf dem Felde ausjäten’).
290	yarugan	‘an added ingredient to an herbal medicine (used to increase its efficacy)’	Norman 2013: 412
291	yasha	‘netting, screen, grating, a net woven from the hair of a horse’s tail (for catching small birds and animals), a screen placed on the eaves of the palace to keep birds from nesting there’	Norman 2013: 413													nasal	‘eye, a mesh of a net’	Onenko 1980: 284
292	yatara-	‘to strike a fire (with a flint)’	Norman 2013: 413										jata-la- , jaŋtuŋa-, jaktu-ne-	‘to give birth, to start a big fire’	Nikolaeva & Tolskaya 2001	jaxarako	‘a roaster, a metallic or cast-iron vessel with burning coals and ashes for heating the room’	Onenko 1980: 544																						Udihe: It is not clear if these words are related. Nanai: It's not sure that it is a cognate.
293	yebcun moo	‘a tree found in the Emei Shan region of Sichuan’	Norman 2013: 414																												mō	‘tree’	Boldyrev 2000 I: 353							Evenki: mo ‘tree’ is common in Evenki. I could not find an example where a tree is named in quite the pattern of Manchu.
294	yehe	‘white hemp that has been treated in lime water, bleached hemp’	Norman 2013: 414; Hauer 2007: 529																																					Manchu: The following related expressions suggest that the mourning colour among the Manchu people was rather whitish (bleached hemp colour), since: yehengge etuku means ‘a mourning garment’ and ‘yehengge mahala: a mourning hat’; Hauer 2007: 529 points out a Chinese meaning of this word, so it might be a borrowing from Chinese.
295	yehere	‘porcelain, chinaware’	Norman 2013: 414
296	yende-	‘to rise, to flourish, to be prosperous’	Norman 2013: 415
297	yentaha	‘an ancient bronze vessel for liquor’	Norman 2013: 415										jantä	‘tin’	Nikolaeva & Tolskaya 2001
298	yesoro	‘an exotic apricot-like fruit’	Norman 2013: 415
299	yeye	‘maggot, glutinous, sticky, sticky mud’	Norman 2013: 415; Gorelova 58; Tsintsius 1975-1977: 353	che-(po-le)	‘millet, porridge’	Starostin DB				ǯiekte, ǯekte	‘millet, porridge’	Starostin DB	ǯakta	‘millet’	Nikolaeva & Tolskaya 2001	ǯiəktə	‘millet’	Onenko 1980: 156; Starostin DB										ǯakta	‘porridge’	Starostin DB	unjan	‘fly larve’	Boldyrev 2000 II: 212	ǯākta	‘millet’	Starostin DB				Udihe: It is indeed ‘millet’ (zakta in my transcription), but is it really a cognate? I am not sure how this sound correspondence will work. Nanai: It's not sure that it is a cognate. All Tungusic languages mentioned in Starostin DB: Tsintsius 1975-1977 (I): 244.
300	yo	‘a handful one hundredth of a dry quart’	Norman 2013: 415
301	yoca-	‘(intr.) to itch, to be bitten by bugs’	Norman 2013: 415																												ocī	‘to scratch’	Boldyrev 2000 I: 476
302	yoda-	‘to carry suspended, to carry at one’s side (e.g., a basket)’	Norman 2013: 415
303	yodan	‘raincoat, rain cape’	Norman 2013: 415
304	yoge	‘a food offering’	Norman 2013: 415																																					Evenki: A bit of a challenge because of the lack of consonents. Consider о̄gа ‘to catch a small animal’, оgе̄ŋа̄ ‘an evil spirit’, оrо ‘to throw’. Manchu: Refers to Buddhist rituals of ullambana service.
305	yohan	‘silk floss, silk wadding’	Norman 2013: 415; Hauer 2007: 531													joxã	‘wadding’	Onenko 1980: 185	yuxa	cotton	Ikegami 1997																			Manchu: Also spelled yogan Norman 2013: 416 and yoohan Norman 2013: 416. In Hauer 2007: 537 the meaning is ‘cotton wool’ (DE: ‘Watte’).
306	yohon	‘water ditch in a field’	Norman 2013: 416										jakp'a	‘brook, gorge’	Kormushin 1998: 240	jaqčịra	‘swamp, ditch, brook’	Starostin DB													yaku, yakta, jaku	‘swamp, ditch brook, swamp, puddle’	Boldyrev 2000 II: 423; Starostin DB							Manchu: It seems that yohon could have been derived from yoho ‘yolk’ Norman 2013: 416, because a waterditch in a field can resemble a yolk.
307	yohorono-	‘to form a groove or furrow, to form a channel or waterway’	Norman 2013: 416													jaqčịra	‘swamp, ditch, brook’	Starostin DB
308	yona-	‘(intr.) to accommodate, to contain’	Norman 2013: 416
309	yonggan	‘sand’	Norman 2013: 416										iŋo	‘shallow place’	Nikolaeva & Tolskaya 2001	sejā̃	‘sand’	Onenko 1980: 370	xono-kto, xono	sand	Ikegami 1997				oniŋ	‘sand’	Robbek 2005: 222, Tsintsius 1975-1977 (I): 320	iŋā	‘small stone’	Starostin DB	iŋā	‘sand (on a shallow place) pebbles small stone, shallow place’	Boldyrev 2000 I: 252; Starostin DB	ịŋā	‘pebbles’	Starostin DB				Evenki: Boldyrev 2000 agrees with Starostin DB. It's not sure that it is a cognate. All Tungusic languages mentioned in Starostin DB: Tsintsius 1975-1977 (I): 320-321.
310	yoo	‘a kiln’	Norman 2013: 416
311	yuyun	‘hunger, starvation, poor harvest’	Norman 2013: 417; Hauer 2007: 534										omisi-	‘to be hungry’	Nikolaeva & Tolskaya 2001	χomị, xomeõ	‘hunger, hungry, drought’	Onenko 1980: 468; Starostin DB	lalu(-)	hunger, to starve	Ikegami 1997	χomčị	‘to be hungry’	Starostin DB	omat-	‘to starve’	Robbek 2005: 221; Tsintsius 1975-1977 (I): 320				omī-kin	‘hunger, hungry drought to be hungry’	Boldyrev 2000 I: 463-464; Starostin DB	omịxị̄n	‘hunger, hungry’	Starostin DB				Udihe: -si- is probably an aspectual suffix; the phonology of this correspondence is not clear. Evenki: Boldyrev 2000 agrees with Starostin DB in all definitions except for ‘to be hungry’. Boldyrev 2000 lists omīt- . It's not sure that it is a cognate. All Tungusic languages mentioned in Starostin DB: Tsintsius 1975-1977 (II): 17. This entry in Starostin only partly refects the entry yuyun. A ph…
																			yuxa	cotton
																			xono-kto, xono	sand
																			lalu(-)	hunger, to starve

## Sheet: Koreanic
Middle Korean					Korean				Ceycwu = Cheju= JJ	Kyengpwuk = Kyǒngbuk = KB	Kyengnam = Kyǒngnam =KN	Cennam = Chǒnnam = JN	Cenpwuk = Chǒnbuk = JB	Kangwento = Kangwǒndo = KW	Chwungcengnamto = Ch’ungchǒngnamdo = CN	Chwungpwuk = Ch’ungbuk = CB	Kyengki = Kyǒnggi = KG	Kyengsang = Kyǒngsang = KS	Hamkyengpukto = Hamgyŏngbukdo = HB	Hamkyengnamto = Hamgyŏngnamdo = HN	Pyenganpukto = P’yŏnganbukdo = PB	Pyengannamto = P’yŏngannamdo = PN
Form	Hangul	Meaning	Koe meaning	Source	Form	Hangul	Meaning	Source	Form	Form	Form	Form	Form	Form	Form	Form	Form	Form	Form	Form	Form	Form
ahwók	아혹〮	`n. Mallow (Malva verticillata).'	`n. (Vegetable) Mallow. A biennial malvaceae plant. It is 50-70cm tall and has alternate leaves with five leaflets like maple leaves. Its soft stems and leaves can be boiled into soup. Its seeds are called \ii{Twongkyuca} (冬葵子) and used as a diuretic in traditional Korean medicine.'	[Koe 14:224]	awuk	아욱	`n. the marsh mallow.'	[Martin 1076]	awuk	awuk	akwu/awu/awup/awus	akwung	aok	awuk	awuk	awuk	awuk	akwuk, apwuk, aok
cás	잣〮	`n. Castle.'	`n. (Geography) Castle. A wall highly built with earth or stone in order to prevent enemies.'	[Koe 17:166]		–			sengtam	cas/caskoul/caskokay/seng	seng	seng	mosili/kethi/ma/masil/	masil/seng	ssung	masil/ssung	seng
cǎs	잣〯	`n. Korean pine.'	`n. (Plant) [Korean pine.] The fruit of a Korean pine tree. It is found in a hard bunch that resembles a pine cone. It is nutty and greasy and used to press oil or garnish food.'	[Koe 17:165]	cās	잣:	`n. pine nuts (seeds).'	[Martin 1400]	cas	cas	cas	cas	cas	cas	cas	cas	cas
cés	젓〮	`n. Salted seafood.'	`n. (Food) Salted seafood. Side dish made of salted shrimp, croaker, anchovy, etc.'	[Koe 17:361]	ces	젓	`n. pickles, pickled fish.'	[Martin 1449]	ces	sikhay	ceskkali/ces	ces/ceskwuk	ceskkal/ceskkes/cesnayki	yeymi/cec	cec	cec	mal-kwuk(ceskwuk)/ces
cés-namwo	젓〮나모	`n. Fir.'	`n. (Plant) Needle fir. An evergreen tall-tree of pinaceae.'	[Koe 17:365]	cēn namu	전:나무	`n. a fir tree. [? var. < 잣:-] SYN. 종목.'	[Martin 1430]	koleyswuki	cennamwu	cennamwu	cennamwu	cennamo/cennamwu	cun-nangku/cun-nangki	cun-nangkwu	cun-nangkwu/cun namwu/cun nangki/cun namo/cun nangku	cennamwu
cháy	채〮	`n. Whip.'	`n. (Tool) Whip.'	[Koe 19:119]	chay	채	`n. 1. =채-찍 \ii{chay-ccik} (whip). 2. a switch (to hit with).3. a drumstick; a (piano-key) hammer, a pluck.'	[Martin 1576]	chay/hweycholi/hweychwuli/maktayngi/mongtayngi	chay/seychali/heychali	chayi/chay/maychali/heychwuli/hweychali	kawu	maychali/chayccik	congali/hoychali/hoychwuli/pochay	hosilayki/hocheli/hochwuli/hicholi	maktayki (kkochayngiuy pangen)	chayccok/chaychwuk
chól–	ᄎᆞᆯ〮–	`pre. Glutinous.'	`aff. Glutinous. Affix adding the meaning of `of good quality, sticky, glutinous' when affixed to certain nouns meaning edible animals or fruits.'	[Koe 19:837]	chal	찰	`pre-n., bnd n. 1. sticky, glutinous.2. sticky, persistent, unshakeable, fanatic.'	[Martin 1569]	chal/chol/chan/hulin	chal/chacita	chal/chacita	chalcica	chacin	cha/chal	ccal	chal	chalcita
chóm-kilúm	ᄎᆞᆷ〮기름〮	`n. Sesame oil.'	`n. (Food) Sesame oil. Oil pressed from sesame.'	[Koe 19:848]	cham-kilum	참-기름	`cpd n. (pre-n.+n.) sesame oil.'	[Martin 1571]	chomcilum/kkway cilum	chamkilum/changkilum/changcilum	chayngkilum/chan cilum	chamcilem/chamcilum	chaymkilum/chamcilum	chaym-kilum/chayng-cilum/cham-cilum	chayng cilum/chayng kilum/cham cilum	chancilum	chaymkilum/chamcilum	chamcilum
chóswoy	ᄎᆞ〮쇠	`n. Shiso.'	`n. (Plant) Shiso. An annual plant of labiatae.'	[Koe 19:821]		–			kemun co/chalco	chacoki	chacoki	chacoki	chacoki	cha coi/	chacoki	chacoki	cha seswuk/cha coy
chúlk	츩〮	`n. Kudzu.'	`n. (Plant) Kudzu. Decidous broad-leaved vine of fabaceae.'	[Koe 19:661]	chilk	칡	`n. 1. arrowroot, \ii{Pueraria hirsuta}. 2. (in cpds) striped.'	[Martin 1665]	chik/kkek/kkuk	chilki/chilkayi/chilkayngi	chik/chil	chilkkkayngi	chilkeci/chilk	chilkayi/chilkwuleyi	ccik/chik	chilkayi	chilk	chil, chilki, chikh
cǐci	지〯지	`n. Gardenia.'	`n. (Plant) Gardenia seed. The fruit of gardenia. It reduces a fever and is used to treat symptoms of various hemorrhagic diseases, jaundice, or reduced and difficult urination.'	[Koe 18:558]		–			chica	chica	chica/kalken/tica/cica	chica	chica	chica	chica	chica	chica
cílsam	질〮삼	`n. Weaving.'	`n. (Folk) Weaving. The term for all methods of spinning thread and weaving cloth.'	[Koe 18:701]	kilssam	길쌈	`n. weaving (by hand).'	[Martin 280]	cilsam	cilssam/kilsam	cilssam	cilki	cilssam	cilssam/cilkhwunai	cilssam/twuley	cilssam	kissam	cilsam, cilssam	cilsam, ciskhwi	cikhi	ccakaycil, cilkhwunayngi, cilkhwu
cítwolí	지〮도리〮	`n. Hinge.'	`n. (Architecture) The object that holds the door leaf when opening or closing the door. A hinge or a door pivot.'	[Koe 18:486]	citoli	지도리	`n. [< 지돌-이 `carry-turn der. n.] 1. hook-and-eye hinges, hinges. 2. 지돌-이 ci-tol.i, cpd `n. a narrow mountain path along a cliff.'		tolchelki/to celki/tol chekwi/tol chelkwi	tolccakwu/tol ccaki/tol cceyki	tolccekki/kayngchip/to ccekwi/to ccakwu/tolccokwu/tolccok/tol ccwukwu/tol ccwuki/tol ccwukswi/tolccikay/tol cciki	citoli/tholccekwi	tolccekwu/toli/ko ccoko/tol ccwuk/mwun koli/mwun peyki/mwun ceypi	tol kkoci/tolccokwu/tolccok/mwun koli/cakkwu/hamma	toki ccoki/to ccoki/to ccokwi/to ccok/tok ccoki/tol soy/tolccakwu/tol ccaki/tol ccekoy/tol ccekwui/tol cceyki/tol ccokwi/tolccokwi/tol ccolki/tol ccwuki/tol cciki/tto ccokwu/mwun kopi	citwuli	citwuli
cumkéy	즘게〮	`n. Big tree.'	`n. (Plant) Big tree.'	[Koe 18:410]		–			khunnamwu/khunnang/khunnam	khunnamki/khunnamo/khunnam/khunnangku/khunnangkwu/khunnang	khunnamwu	khunnamwu	khunnamo	khunnangku/khunnangki	khunnangkwu	khun-nangkwu/khun namwu/khun nangki/khun namo/khun nangku	khunnamwu
cwiyemi	쥐여미	`n. Lees.'	`n. (Food) Lees. Residue left after filtering alcohol.	[Koe 18:195]	cikeymi	지게미	`n. 1. residue left after rice wine is drained, lees. 2. gum collecting in the eyes as a result of heavy drinking or fever. 3. = 비듬 pitum (dandruff).'	[Martin 1569]	swul cwusi/swul ccwusi	ccikkeymi/ccikemi/cciki/cekimi/makci	ccikkii/ccikkimi/ccikeyi/cikum/cimi/ciimi	ccikkeli	ccikaymi/ccikimi	swul-meykci/swul-ccakayngi	cikemci/cingkeymi/ccikeymi	ccikimi	cikeymi/ciwuli/kiwuli/cewuli	swulccikeyngi, cikimi			ㅈkemwu
cwoh	조ㅎ	`n. Foxtail millet (\ii{Setaria italica}).'	`n. (Plant) (Cereal) Foxtail millet. An annual grass. Its narrow and long leaves are crisscross. It forms ears at the end of its stems by September. Many small flowers bloom on it. Its fruits are fine, round, and yellow.'	[Koe 17:888]	co	조	`n. Italian (or German) millet (\ii{Setaria italica}). NOTE: sometimes used as pre-n. in deprecatory expressions. [? < 좋; CF. 조팝.] CF. 기장.'	[Martin 1468]	co	sesok/sesok ssal/sosok ssal/sseswuk/coy/cwey/copi/cwipi	seswuk/suswuk/canswu/cemsili/copi	seswuk	cilssam/seswuk/olkissal	susok/coi	seswuk/swusuk/sussuk/sswuswuk/ssusuk/husuk	seswuk	co	seswuk, cay, cemsili, copi, copssal		coyi	molaymi
cwúl	줄〮	`n. Rope, string.'	`n. 1. (Tool) Rope, string. 2. A string of writing, vertical or horizontal. 3. n. bnd n. (After quantitative expression) Unit of strings of writing, vertical or horizontal. 4. n. A long line or pattern. 5. Branch. 6. n., bnd n. Line. 7. Cwul, a unit for counting straws of connected handful bunches of jewelry.'	[Koe 18:171]	cwul	줄	`n. 1. a string, a cord, a rope, a line. 2. a string (of a musical instrument etc.). 3. a line. 4. a line, a row, a rank, a file, a queue. 5. a stripe, a band, a strip; stripes, bands, strips. 6. a level (of years of age). 7. spider threads, threads of spider silk. 8. a vein of ore. 9. [count.] a tied bunch, a sheaf.	[Martin 1507]	swul/saynnaykki/cilppang	pa/cwul/nonpapscwul/pa kkun	cwul/kkun	nokpa/ttikwuli/cwul/cincwul	kkunaykki/kkunnaphwul/kkunnayki/kkunnaykhi/no kkunnaykhi/nonnay kkun/kkun	kkunayki/kkunaykki/kkutayngi/kkin/nakkun/naykkun/no kkunnayki/no kkingi/ta cwul/cwul	tonga/cwul/pwus cwul/	kwayli(osi naylyekaci anhtolok heliey twullemeynun tti)/kkun	kkunayki/kkunayngi/kkwun
cyal	쟐	`n. Sack.'	`n. (Tool) Sack. A big, long bag made out of cloth or other material to pack something inside.'	[Koe 17:244]	calwu	자루	`n. a gunny sack (bag).'	[Martin 1376]	calak/calek/calok/calwuk/calli/kalok/chalak/colak/colok/challi/khol	calki/photay/matali photay/cali/calu/cal/calki/caspayki/caylwu/cili	cali/calli/calak/calo/twuteyki/twutiki/ppacayki/ppeyceyki/ppeyceyi/ppiceyi	matali/chateyki/cali/ppacayki/calwi/caylak/chateyngi/chatwu	phwutay/calkwu/cali	kalak/cali/calkeyngi/calkwi/calku/calki/callwu/calk	kalak/kontay/matalwu	ccali	kalak/calak	cali, calli, photay, photayki, phwutay, phwutayki	peytocay	meytay	meytayki, cakaysili, calki, calk
cyéc	졎	`n. Breast, milk.'	`n. 1. (Body) Breast. Udder. 2. (Food) Milk.'	[Koe 17:759]	cec	젖	`n. 1. milk. 2. latex, milk (of a plant); any sticky white fluid. 3. the breast(s), the udder. 4. [FIG] a protuberance.'	[Martin 1460]	cec/ceys/ces	cec/ces	ces/coc	ce/ces	cec	ceci/cel/ces	cec	cec	cec/ces/mal	cesthong, cesthii
cyecéy	져제〮	`n. Market.'	`n. (Geography) Market.'	[Koe 17:451]	ceca	저자	`n. 1. a market, a fair (=시:장). 2. a market stand. 3. a grocery stand.'	[Martin 1421]	cang	ca a/cang/cen	ca a/canga/ceycay/cica	cecay/ceyca/ceycang/ceycay	cangthe	cun/sicang	sicang/ceca	sicang	cang/sicang
cyohóy	죠ᄒᆡ〮	`n. Paper.'	`n. Stamen and pistil.'	[Koe 15:70]		–										-	-
echí	어치〮	`n. Saddlecloth.'	`n. (Tool) Saddlecloth. The mat or the blanket under the saddle that covers the back of a cow or a horse.'	[Koe 14:761]	enchi	언치	`n. a saddle blanket. [< 얹히 der. n. < 얹히다]'	[Martin 1140]	swey cilmay/cilmey	calmay/cilumay/cilmey/tes echi/ssalachi	echi	yenchi	ttamuchi	kilumay/ciluma/cilumay-thul/cilummay/cilma/cilmay	cimppa	kilima/ciluma	enchi				ttamci
elGéy-pís	얼에〮빗〮	`n. Wide-tooth comb.'	`n. (Tool) Wide-tooth comb. A big comb with thick, sparse teeth.'	[Koe 14:830]	elley pis	얼레-빗	`cpd n. a coarse comb.'	[Martin 1144]	elleyki/ellekci	elkeypis/eleym pis/eli pis/elkaymi pis/elken pis/elkeym pis/elkwu pis/elkun pis/elkin pis/elli pis/elcem pis	elleypis/elkwupis/elay/eley/elkeyngi pis/elki/elkimi/elkimi pis/elkipi/uli pis/ulki pich/ulki pith	ayli-pis/ekey-pis/elu-pis/elkey-pis/elkimi-pis/elki-pis/welki-pis/	eleypis/elke pis/elku pis	elkay/elkaymi-pis/olkey-pis	eleymi-pis/eley-pis/eleym-pis/elum-pis/eli-pis/elim-pis/elkey-pis/elkimi-pis/ellum-pis/elli-pis/ellin-pis/ellim-pis/engkun-pis/ulley-pis	elkun-pis	silkayngi/eleym-pis/elkaymi-pis/elkey-pis/yen-kamkay/yen-kamkayi/yen-kamki/yen-kkakkey	ellay, yencasay, casa, casay
elí	어리〮	`n. Cage.'	`n. (Tool) A cage for chicks and other animals. It is round and made with bush clover or thin woodsticks.'	[Koe 14:660]	eli	어리	`n. a henoop; a wicker cage for chicks. [var. < 우리]'	[Martin 1128]	tak cang/tak twungswuli/tas seleng/tak swuleyngi/tak swulwungi/twungeli/mwun kos/	tal katwuli/tal wul/tal cang/kalay/twungeli	katali/kali/kangali/taku kkali/tak ekkali/talkalay/talkwu kalay/talkwu kali/talkwu kaley/talkwu kkali/talkwu twungci/talkwu ekkali/talkwu yekkaley/talkwu okali/talkwu otali/talki kaley/talkithong/twueli/ttwungceli/ekkaley/ekkali	kaley/kali/wulcheng/ekkali/cangchi/twukeli/twukwuli/twueli/twuci/kkali	kalay/talkwukalay/talku kali/talki kali/talki thong/talki thwungeli/tekkali	talkay wuli/talki wuli	talk tongkali	talkey/twungcwuli/twungeli/talki	hwaycang
elk–	얽–	`n. To tie up using ropes or cords.'	`vt. 1. To hang in different places using strings or ropes. Tie. 2. To make up stories. 3. To be pockmarked. To suffer from smallpox and become pockmarked due to remaining scars.'	[Koe 14:844]	elk.ta	얽다	`vt. 1. to weave, to make; to fabricate. 2. (in derivatives) to enmesh, to entangle. 3. to bind, to tie (trusse) up. SYN. 엮다.'	[Martin 1147]	yekkuta/yecita/yephita/yeycita/yeyphuta/yeyphita/yeysta/yokkuta	mwukkta/meyta	yengta	meysa-cita/misa-cita/elmeyta/	elkuta/yekta	paycta/cekkta/celkwuta/kkwu mayta	kkoyta/cummeyta/	myeta	myeta	elkese, ellenta, ellunta, engnunta
ěm	엄〯	`n. Sprout.'	`n. (Plant) Sprout. What is newly sprouted from grass or trees.'	[Koe 14:848]	e:m	엄:	`n. 1. [DIAL., ARCHAIC] = 움: wu:m (sprout). 2. abbr. < 어금-니.'	[Martin 1148]	ekemni/	wum/em	wum//swum/wumnippal	wum	wusttum	em	wum	wum	okumni
hát-nipúl	핟〮니블〮	`n. Cotton-padded blanket.'	`n. (Dress) Cotton-padded blanket. A blanket stuffed with cotton.'	[Koe 20:1023]	hasq ipul	핫-이불	`cpd n. cotton-padded bedding.	[Martin 1806]	hothnipwul	hotipwul/hopwu ipwul/hopwun nipwul	hosnipwul	hoth-ipul/hoth-iul/hoyth-ipwul	han nipwul/photan	hoth ipwul	hoth ipwul	hothipwul	hanipwul/hapipwul
hát-wos	핟〮옷	`n. Cotton-padded clothes.'	`n. (Dress) Cotton-padded clothes. Cotton clothes. \ii{hat}(\ii{has-}: prefix) + \ii{wos}(clothes).'	[Koe 20:1024]	has os	핫-옷	`cpd n. cotton-padded clothes.'	[Martin 1806]	hothos	hotos/haythos	ssokheyos	hoyth-os	han os	hoth kecwiki/hoth wuthi/hoth ke	hoth kes	hokkeptiki	kokkes/hothkkepteyki os/hoth cwungi
hhye–1	ᅘᅧ–1	`vt. To saw.'	`vt. Saw. Drag. Pull.'	[Koe 21:1139]	khita	키다	`vt. [{\sc inf}. 키어, 켜] 1. to burn, to light. (DIAL. 쓰다, 써다) 2. to drink (down or up), to down. (DIAL. VAR. 써다) 3. to saw; to saw on, to play (a violin). (DIAL. VAR. 써다) 4.to spin off. (DIAL. VAR. 썰:다, 써다) 5. to give a mating call; to imitate an animal call. (DIAL. VAR. 써다) 6. to indulge in (a stretching), to stretch. DIAL., LIT. (1-6) 켜다.'	[Martin 1682]	pwulssala/ssata/pwul piccita/kakkuta/kuchita/kichita/kkunchita/peycilluta/calluta/mwul sseyta	seta/sita/sselita/ssuta/khita/masayta	kheyta/kheyla/phita/sengkelta/ssangkulta/sselita/sseilita/sseta/ssita	khita	khyeta/chita	sseta/ssuta/khita/heyta/ssengkulta/ssolta/ssilta/masita	khyeta/ssulta	ssikwupta(sayonghata)/ssita(khyeta)	ssuta/khayta
hhye–2	ᅘᅧ–2	`vt. Spin thread off a cocoon.'	`vt. Spin thread of a cocoon. Weave.'	[Koe 21:1140]	khita	키다	`vt. [{\sc inf}. 키어, 켜] 1. to burn, to light. (DIAL. 쓰다, 써다) 2. to drink (down or up), to down. (DIAL. VAR. 써다) 3. to saw; to saw on, to play (a violin). (DIAL. VAR. 써다) 4.to spin off. (DIAL. VAR. 썰:다, 써다) 5. to give a mating call; to imitate an animal call. (DIAL. VAR. 써다) 6. to indulge in (a stretching), to stretch. DIAL., LIT. (1-6) 켜다.'	[Martin 1682]	pwulssala/ssata/pwul piccita/kakkuta/kuchita/kichita/kkunchita/peycilluta/calluta/mwul sseyta	seta/sita/sselita/ssuta/khita/masayta	kheyta/kheyla/phita/sengkelta/ssangkulta/sselita/sseilita/sseta/ssita	khita	khyeta/chita	sseta/ssuta/khita/heyta/ssengkulta/ssolta/ssilta/masita	khyeta/ssulta	ssikwupta(sayonghata)/ssita(khyeta)	ssuta/khayta
howak	ᄒᆞ왁	`n. The hollow of a mortar.'	`n. Hollow of a mortar. The part of a mortar from its edge to its bottom.'	[Koe 21:949]	hwa:k	확:	`n. the hollow (bowl) of a grain mortar.'	[Martin 1858]	pangay hak/pangey hok/pangeys tol/pangeys thong/pangis hok/payngis hok/tol hokeyngi/tol hok/	kwuti/kkoppayi/celkwu hopak/hak tol/hopang/hopayk	tokkwu/tolkwu/hak/hopak tol/hopak thong/hopayki	pangayhak/pangayhwak/haktom/haktong/hohak/hwayak/hohwak/hwakthong	hak tok/hwak tok/hak toi/hoak tol/hwa tok/	hopak	hwayki/hoykki	pangahok/pangayhwak	panga-hak/celkwu-hwak	hopak
hwáy	홰〮	`n. Perch; torch.'	`n. Perch. Torch. Tool for making a bonefire. It consists of bush clover, reed, or juniper wood tied together and ignited, used to light up dark streets or perform ancestral rites.'	[Koe 21:582]	hway	홰	`n. a torch, a flambeau, a firebrand.'	[Martin 1868]	kencangcey	mackel i/cwultays pwuli/hwis tay	hey	hoyspwul/hoy	hwaystay/hostay/hay/takwu hay	hayspwul/hay	hwey	hway	hay-pwul
hwó–	호〮–	`vt. To sew or stitch together.'	`vt. To sew or stitch together. To sew the stitches densely on several layers of cloth.'	[Koe 21:277]	ho:ta	호:다	`vt. to broad-stitch.'	[Martin 1840]	hota/kota	hopta/hwuta	hongka mayta/hwata/houta	swungttuta/homeyta/hongchita/hwamayta	ongkamayta/swumthuta	kkomayta	homayta/kkwumeyta	kkomayta	heta/homta/hwata
hwop	홉	`n. A unit of measuring grains, powders, or liquids.'	`n. bnd n. 1. Hwop. A unit of volume for measuring the volume of grains, powders, or liquids. A hwop is a tenth of twoy, i. e. approximately 180ml.'	[Koe 21:383]	hop	홉	`n. a unit of weight (= 1/10 toy). [<合]'	[Martin 1851]	hop	hop	hop	hop	hop	hop	hop	hop	hop
il–	일–	`vt. To clean (grain or gold).'	`vt. To wash or clean (rice).'	[Koe 16:750]	i:lta	일:다	`vt. -L-. to clear out useless elements, to scour, to clean out, to wash.'	[Martin 1351]	sisuta/selluta/sselluta/epsita/usu taykita/upsi tayta/upsi taykita/upsi hata/usi taykita/usi hata/socihata/ taykkyepwulta	ilita/chiwuta/epseyta/ssista	cheyta/chita/epseyta/chiata	ssikkuta/ssichwuta/ssusta	chaycilhata/wups ayta/wups ita	chiwukhwuta/ssikkuta/	sichta/ccichta	ilkwuta/illuta/ilkhwuta/ssihta	upseyta/upsita
ilém	이럼〮	`n. Ridge and furrow.'	`n. bnd n. Ridge and furrow. Unit of counting ridges and furrows together.'	[Koe 16:565]	ilang	이랑	`n. the ridge and the furrow of a field, the furrow of a field; a patch, a plot.'	[Martin 1324]	koci/mehul/pas ilem/pas ileng/pas phani	ilang/tuntelki/ilayng	taypwutwul/twutek/twutuk/twutung/twulum/twungchun/twulum/tungttey/tteteng/ttwutuk/twulwuk/twutuki/twutik/twuluk	twulak/twulek/ttom/ttwulek/twulwum	kolang/kol/twutek/twuteng/kalkang	mang/twutek/twulek/ttetek/ttwutek/mayngi/tulem/	ilyang/	mang/tung	ilang	kol, paskolang	ㅗㄹttang, nilang, ilay
isak	이삭	`n. Ear (of a grain).'	`n. Ear (of a grain).'	[Koe 16:600]	isak	이삭	`n. an ear (of grain), a head, a spike; shuckings.'	[Martin 1330]	kokoli/nalok kokoli/nalwuk kokoli/	nalak/isak/nalak isayk/isayk/isiki/isik	nalak mokeypi	mokachi/mokey/isilak	isayki/isulak/nakkok/nalak mokayngi/pey isak	isulak/isilak	nalak mokaci/nal mokamci/peys mokay/peys mokaci	isak/nalak	mokaci/isak
isúlac	이스〮랒	`n. Korean cherry.'	`n. (Plant) Korean cherry. Korean blueberry. A deciduous shrub of the rosaceae family. '	[Koe 16:610]	isulach	이스랓	`n. = 앵두 ayngtwu (cherry).'	[Martin 1331]	ayyengtwi/ayngcwu/ayngci/eyengtwi/eyyengtwi/eyyengca/eyyengci/eyngto/eyngcwu/eyngcwi	ayngto/ayngtwu	issak/ayngtwu	ayngtwu	ayngto		ayngto	-	waycwu
iwúc	이웆〮	`n. Neighbor, neighborhood.'	`n. Neighbor, neighborhood.'	[Koe 16:646]	iwus	이웃	`n. 1. neighborhood, vicinity, next door. 2. neighbors. [? < 잇:다 `join']'	[Martin 1335]	cekkes	iwuc/ipwuc/iwut/iuc/cathay/cethay	yuci/ipwucay/ipwuci/ipus	yucey/yus/iyus/iyuc/iwus	iwuci/icwucay/yucay	olap-toli/iuc	olap-toli/iuc	iwus	iwus	ipwuci, ipwus, iwucey, iwuci		olay, cethkas	niwus, em, iyam, iem, iyem
iwúl–	이울–	`vi. To wither.'	`vi. 1. To wither, wilt. For flower or grass to dry and become lifeless. 2. To weaken gradually.'	[Koe 16:644]	iwulta	이울다	`vi. -L-. 1. to wither, wilt, droop, fade. 2. to wane. 3. to decline, fall off, wane, fail, decay.'	[Martin 1335]	sotulamccye/mallamccye/sotulta	situlta	situlta	situlta	cipwulta	sswutulta	sswutulta	ttuta	mallata
kahí	가히〮	`n. Dog.'	`n. (Animal) dog.'	[Koe 1:210]	ka:y	개:	`n. a dog.'	[Martin 65]	kangsayngi/kangseyngi	kanci/kay/kangseyi/kangsingi/kangaci saykki/	kangssayni/kangssayngi/kayyaci/kayngsayi	kangsayi/kayngaci/kangseyngi/	kayngayci/kaaci/kayci/pokcikkeng/sayngayci	kaaci/kaci/kangsingi/kangachi/kayayci/kayngaci/ttumwul kay	kaaci/kaci/kangsingi/kangachi/kayayci/kayngaci/ttumwul kay	kay/kayngaci/	kay	kaaci, kaci, kangsayi		kongkoi; matangnewul.matangneul; suculphey.cuculphyey	kongkoi, suculphey.cuculphyey
kǎl–	갈〯–	`vt. To plow.'	`vt. [Plow.] To use farm tools to dig ad overturn soil. To plant and cultivate farm product seeds, etc.'	[Koe 1:304]	ka:lta	갈:다	`vt. -L-. to plow, cultivate, till. VC., VP. 갈리다.'	[Martin 44]	kalta/kesilita	kalta/tipeynta	kalta/mwuntteyta	kalta	twicipta/peylinta/twicipphuta	kalta	kalta	nolwu-kalta	kalta
kalkwongí	갈고ᇰ이〮	`n. Hook.'	`n. (Tool) Hook.'	[Koe 1:307]		–			kalkhwuli/soysuleng/kongcayngi/kongcangi	kkakkwuli/kalkkoli/kalkhwi/kkalkwuli/kkalkkoli/kkalkki/kkalci/kkalcci/kkalkhi/kkokkwuleyi/khalkkwuli	kalkwuli/kalkhwuli/kkakkwuli	kalkkwu/kalmwuli/kalkhwuli/kalkhwuceyi/kkakkoli/kkakhwuli/kkalkki/kkalkhwu	kalkhwuli/kalkwuli	kalkoleyki/kalkwuliki/kalkhwi/kalkhi/kelkkoli/koli	kalkoleyki/kalkwuliki/kalkhwi/kelkkoli/koli/	kalkwulaci/kelkkoli/kalkwucali/kkalkwuli/kkalkki/kkalkhwuli/kkalkhi/kkolkitali/alkwulaci/alkulaci/	kkakkwuli
kǎm	감〯	`n. Persimmon.'	`n. (Plant) [Persimmon.] The fruit of a persimmon tree. Its shape is round or oval and its color is red. When unripe, it is bitter, but when it ripens, it becomes sweet. It can be eaten raw or peeled and dried.'	[Kor 1:339]	ka:m	감:	`n. a persimmon.'	[Martin 49]	kam/kasum/kasim/kaam/kaom/kaum	kasum/kasim/kaum	kam	kasum/kam	kaym/kaum	kam	kam/kasim	kam	kam			kaym
kamá	가마〮	`n. Cauldron.'	`n. (Tool) Iron pot. A big, deep type of pot.'	[Koe 1:60]	kama	가마	`n. 1. an oven; a furnace; a kiln. 2. ( = ~솥) an iron pot; a cauldron; a kettle.'	[Martin 15]	kamey/kemeng kwul/kemun kwul/sang kamey/sangkam/kwuteyngi/kwus/kwul	kamay	kama/kama/kalimay/kalumay/kami/tangkwu/tangpwu/semaleychi/semalcci/kwuti	kaymay/kaymas/kayma/kamma/kamays	kamay/komay/kwutongi/kwutwingi	kamay/swu-kama/swu-kamay/swus-kamay/cwi-kama/cwi-kamay	kamay/swu-kama/swu-kamay/swus-kamay/cwi-kama/cwi-kamay	kama(kamani)/kama(kamasoth)/kwuli/kamay(melikama)	kama-ses/kama-sos/sweymwul-sos	kamasos, kamay, kamaysos, sos			cengcay
kaphól	가ᄑᆞᆯ〮	`n. Sheath.'	`n. (Tool) Sheath. The object made for storing the blade of a sword in order to protect its edge.'	[Koe 1:206]		–			cipkhal	khalcip	khalcip		khalcip	khalcip	khalcip	khalcip	khalcip
kecek	거적	`n. Straw mat.'	`n. (Tool) Straw mat. A seat-like tool created by weaving a thick layer of straw or interweaving straw ropes. It can be used as a working mator as a cover laid on stacked objects.'	[Koe 1:630]	kecek	거적	`n. straw mat, a mat, matting.'	[Martin 87]	kecekttayki/kecuk/yeceymi/yeceyngmi/yeceyngi/yeyceyngi/cicek/cicuk/cicik	kkeceki/kkecek/kkiccek/kkeciki	kkecayki/kkecak/kkeci/kkeciki/kkecik	ketek/kketayki/kkeceki/kkecek/kkecekci/kkeceyki/kkelccek/kkecwuk	kecayktayki/kkeciki	keceyki/kechi	keceyki/kechi	kkecak	kkecek	kkecikttayki		keciki
kěl	걸〯	`n. Brook.'	`n. (Geography) Stream, brook, creek.	[Koe 1:697]		–			kolang chayngi/kaykolchang/colang nay	kangnyang/kaykol/kel	kay kelang/kaykolang chang/kaykwulan/kaykwulang/kaykwul chang/kayol/kaywul chang/kelkang/kolayi/kkay kolang/kkolccayki keleng/nay kelang/nay kolang/nay kkolang/nay ttolang/nay colang/nays kelay/nays kolang/nays kolayng	kayong/kaywulang/kaylchang/kayskolang/kayngkkolang/kol/kkaykkol/kkaykwulchang/kkaykkolang/kkaylang/kkaywulang/kkaywul/kkolangchang/kkol/kkollang/naykkal	kaykol chang/kaykwul chang/kayol/kayol chang/kayngkol chang/kkaykolchang/nayska	kay/kaykwul/kaykwul ttolang/kaywulk/kelang/ kkaykwul chang	kaykwu chang/kayocangi/kayocayngi/kayocingi/kayngkwul/kaykwul chayngi/kkaykwul chang/naykkalang	yenmos/wumpeng(wungtengi)	engteyngi/ungteyngi/ungti
kelkéng-swóy	걸거ᇰ〮쇠〮	`n. Rake.'	`n. (Tool) Hook, crook, gaff. Iron in form of a hook.	[Koe 1:700]		–			kolkayngi							kalkwulaci/kelkkoli/kalkwucali/kkalkwuli/kkalkki/kkalkhwuli/kkalkhi/kkolkitali/alkwulaci/alkulaci/
keyú	거유〮	`n. Goose.'	`n. (Bird) Goose. An animal of anatidae.'	[Koe 1:625]	kewi	거위	`n. a goose; geese.'	[Martin 87]	keswuuy/kewuki/keywu/keywi	kewu/kekkingi/kei/kwayngi/kyuwu/kkekkayi/kkekkayngi/kkekkwayngi/kkelkkeyngi/kkiwu	kesengkeli/kesungkeli/kesilayngi/kesin/kesingkeli/kesingi/keyo/kyeo/kyewu/kyewi/konu/kio/kkekkong/kkekkwuli/kkekkingi/kkesingi/kkensingi/mal kiwu/cip koni	kesay/kesayngichwung/keseyi/keseyichwung/keseyngi/kesilang/kesilangi/kesilayngi/kesi/kei/kyewu/taykkewu/taykkeywu/ttaykkali/ttaykkawu/ttaykkachi/ttaykkeyoli/pyekchwung	kewu/keuk/keysi/kusi/kui/kkesayngi/kkesyang/kkesilang/ttakkeywu/ttaykkao/ttaykkaywu/ttaykkyewu/ttaykkyeywu	kesangi/keswu/kesi/kewu/kewuki/kewul/keysani/keysai/keysangi/keywuki/kyewuki/kuni/kui/kkekkeyngi/kkekkwu	kesangi/keswu/kesi/kewu/kewuki/kewul/keysani/keysai/keysangi/keywuki/kyewuki/kuni/kui/kkekkeyngi/kkekkwu	kewi	kawuki/keli/keswu/kesi/kewu/kewuki/kengi/keysani/keywuki/kyewu/kyewiki/kkewi	kewu, kei, keywu, koni, koi, kioli, kiwu, kiwul			kkei
kezGwi	거ᇫ위	`n. Roundworm.'	`n. (Insect) Earthworm, or roundworm.'	[Koe 1:763]	kewi	거위	`n. an intestinal worm (\ii{Ascarid lumbricoides}), ascarid, roundworm.'	[Martin 87]	kawuli/kaysilemi/kewuli/keywuli/koywuli/akwuli/cilongi/cilyongi/cilwungi	kelkeyi/kelkweyngi/kkekkwuli/kkekkwuci/kkekkingi/kkeceyngi/kkelkay/kkelkkengi/kkelkkoyi/kkelkkweyngi/kkweylkeyngi/kkulkeyngi/cileyi/cili/cilingi/cilleyngi/ccilingi/ccilkkeyngi	keseleyngi/keseyngi/kesyengkeli/kesikeli/kensi/keskwuli/kkekkengi/kkekkwungi/kkesingi/kkei/kkukkongi/ciliki/cisingi/cingeli	kesangchi/kesengkwu/kesengchi/kesilayngchi/kesileyngi/kesileyngchi/kecilayngi/kelpheyngi/keysileyngi/kosongkwu/kisilayi/kisileyi/kkesilangi/	keysilang/kusi/kusilang/kusileyngi/kisilayngi/kkekayngi/kkekkeyngi/kkukkeyngi/kkusyang/kkusiyang	cileyi/kilengi/kileyngi/tuleyki/tuleyngi/tuliki/cilkkongi/cilkkwengi/ccilingi/ccilkeyngi/ccilkongi/ccilkangi/ccilkkwengi	kesulang/kesilang/kkeseyngi	kkukeyngi/kkukkeyngi/kkuseyngi/kkulkkeyngi/kkunkkeyngi/kkulkeyngi/kkungkkeyngi	cilangi/cileyngi	kkelkkwingi		kesey	kolkkweyngi
khwong	코ᇰ	`n. Bean.'	`n. (Cereal) (Plant) [Bean.] An annual grass of of the fabaceae family. It is 60-100 cm tall. Its leaves are alternate, furry compound leaves with three leaflets each. Within each pod, there are 1-3 long oval seeds, which can be eaten or pressed oil from.'	[Koe 20:36]	khong	콩	`n. 1. soybeans. 2. beans, peas.'	[Martin 1676]	khong	khong	khong	khong	khong	khong	khong-say	khong	khong
khóy–	ᄏᆡ〮–	`vt. Dig up.'	`vt. 1. To dig up. To excavate something buried. 2. To reveal a hidden truth.'	[Koe 20:88]	kha:yta	캐:다	`vt. 1. to dig up, unearth; to gather, pick. 2. to dig (pry, delve) into, poke and pry, inquire (look) into, explore, and investigate.'		khayta	kheyta	kheyta	khayta	phanaynta	ttetingkwuta	khayta	khayta	khayta
kic	깆	`n. Collar; Portion.'	`n. (Dress) Collar. The attachment of a dress around the neck whose front part can be closed.'	[Koe 3:681]	kis	깃	`n. 1. coat lapels; a coat collar. 2. (이불 ~) the upper strip on the outside of a quilt.'	[Martin 282]	cis	ayli/kich/cit	eyli/cangmi/cis	kis	kenpwuksim/kenpwukcayngi/pwuksimi/kis ccak	ayli/cis/cich	cis	ayli/cisen/cisel	cis/cangwuk/cangmwuk/cangmokkoli/cang-kkongci	cis
kicang	기자ᇰ	`n. Broomcorn millet (Panicum miliaceum), Proso millet.'	`n. (Plant) [Proso millet.] An annual grass. One of the five main cereals. It is normally more than a meter tall. Its leaves are crisscros. Its ears ripen during august and bend downwards. Its fruits are lemon yellow and have thicker grains than foxtail millet. Its grain are used in making products such as cakes, alcohol, or candies. The stems left after shaking off the grains are made into broom…	[Koe 3:571]	kicang	기장	`n. broomcorn millet (\ii{Panicum miliaceum}, J. \ii{kibi}).'	[Martin 274]	kicang	cicang ssal	kis/can cilengi/cicang/cicayngi/cichong	ciceng	cicang	cicang	cicang	cancili	cicang	cicang, ciceng		cicayngi
kílh	길〮ㅎ	`n. Road, path, way.'	`n. 1. (Geography) Road, path, way. 2. The itinerary to a certain place by walking or conveyance. 3. means, method.'	[Koe 3:624]	kil	길	`n. 1. a road, a way, a street; a route, a passage. 2. a way, a means, a corse, a step. 3. (n., adv., post-mod.) the midst of a way (course, process), incidental to a course of action. 4. (post-mod.) [DIAL] = 일: \i{i:l} (experience, "ever"). 5. a way (of behaving, of life), a path (of conduct), a duty; a moral principle (doctrine), teachings; truth, the true way. 6. a line of business, a professi…	[Martin 278]	cil/kil	cil/kil	cil	cil	cil	kil-keci/cil	cil	kil/cil	kil	kilkka, sincangno, cil
kilúm	기름〮	`n. Oil, grease.'	`n. [Oil, grease.] Flammable liquid lighter than water. It is somewhat sticky and slippery and not easily dissoluble in water. It is found stuck to animal flesh, bones, or hide, or pressed out of plant seeds. Depending on the ingredient, its color and quality may vary. It has a wide variety of uses.'	[Koe 3:532]	kilum	기름	`n. oil; fat, grease, tallow.'	[Martin 265]	cilum/kilum	cilum	cilum/cilkum	cilum/malangkwu/cilim	cilum/cilem/cilkwum	cilum	cilum	cilum	kilum	cilem, cilum		malangtwu	malangkwu
kiluma	기르마	`n. Pack saddle.'	`n. (Tool) Sackpaddle.'	[Koe 3:530]	kilma	길마	`n. a packsaddle.'	[Martin 280]	cilmey	calmay/cilumay/cilmey	cilma/silttaypali	silthapali	cilmay/cilma	kilumay/ciluma/cilumay-thul/cilummay/cilma/cilmay	cimppa	kilima/ciluma	kilma			cilimay	kilimay	kilema
kính	긴〮ㅎ	`n. String.'	`n. (Tool) String.'	[Koe 3:595]	kkun	끈	`n. a string, a cord, a braid, a band, a lace, a rbbon.'	[Martin 243]	nokkun/kkun/kwancey/no kkunayki/no kkunaykki/no kkus/sin tal/sin tol/olang/olyang/olyang pey/chin	keyn/kaingkeli/keyng kali/kkunaphali/kkunaykwi/kkuniskali/kkun kali/kkun ki/kkingkali/no kkunayki/no kkin/pa kkun/	kkunakwu/kkunaykikkunaykki//kkunayngkhi/kkuthayi/kku nakkey/kkunnaykki/kkun ttayki/kkun thapal/kkun thapwul/kkun thayi	kkunthayngi/(no)kkunakci/(no)kkunnayki/(no)kkunteyki/cinkkun/cincwul/	kkunaykki/kkunnaphwul/kkunnayki/kkunnaykhi/no kkunnaykhi/nonnay kkun/kkun	kkunayki/kkunaykki/kkin	kkunayki/kkunnaykki/kkuntayngi	kkun/kkunnayki	kkunayki/kkunayngi	kkunaphwul, kkunaykki, kkunnaykki, kkuntheyki, nokken		cin	kkin
kǐp	깁〯	`n. Silk gauze.'	`n. (Dress) Silk gauze. Silk weaved with a somewhat rough ground using silk thread.'	[Koe 3:646]	ki:p	깁:	`n. silk gauze.'	[Martin 282]	meyngci/camcin	mayngcwu	mayngci	meyngci/meyngcwu/myengci/myengcipey	cip	meyngci/myengci	myengcwu	myengci	myengci	henkep
kiz–	기ᇫ–	`vi. To be overgrown.'	`vi. For a paddy or field to be overgrown with weeds. To be overgrown.'	[Koe 3:663]		–										-	-
kis1	깃1	`n. Nest.'	`n. 1. Nest. Straw or dry grass spread within a barn, a stable, a chicken roost. etc. 2. Base, foundation.'	[Koe 3:660]		–										-	-
kis2	깃2	`n. Baby's blanket.'	`n. Baby's blanket. Swaddling clothes.'	[Koe 3:661]		–			twuteyki/twuteki	phoceyki/photeyki						phetayki	-
kit–	긷–	`vt. To draw (water).'	`vt. To draw (water). To draw water from a water source such as a well or a spring using a bowl, a bucket, etc.'	[Koe 3:597]	ki:t.ta	긷:다	`vt. -T/L-. to draw (water).'	[Martin 278]	citta	kiluta	citta/cciluta/ccilta	ciluta/cilluta/cciluta	phwuta/phenayta	kiluta/kilta/killuta	kokkali/kkokkali	kilta	cilta	kinnunta, phwunta		cilta
kwockál	곳갈〮	`n. Cone hat.'	`n. (Dress) Cone hat. Cone-shaped hat worn by monks, shamans, or farmer musicians.'	[Koe 2:391]	kokkal	고깔	`n. a peaked hat worn by Buddhist monks and nuns.'	[Martin 134]	kokkal	kkokkal/kkokkali/palangkassi	kkokkal	0	kkokkal/kkoyskkal/kkongkkal/kkoykkwal	kokkali/kkokkali	kkeykkal/kkoykkal	-	kkokkal	kkokkal, kokkkal, kkoskal, kkoskkal			mawulayki
kól	ᄀᆞᆯ〮	`n. Reed.'	`n. (Plant) Reed. A perennial grass. Its stems are firm and hollow. It is used to make tools such as blinds or mats.'	[Koe 3:807]	kal	갈	`n. 1. a reed; a rush. 2. = 갈-잎 (oak leaf).'	[Martin 42]	katay/kkal tay/kkol tay/mwul ewuk	say/soksay/ssali/kkeksay phul/saykang/saykayngi/say kkoyngi/soksay/ssaykang/epeksay	kkal/kkaltay/ssay	kkalttayki/kkal/wutwung/taltay	kalphwul/ssay/ssayttayki	kal kkol/kal ttali/kalttayki/kal tteyki/kal ttuki/kal ttiki	weksay/kaltay	kal-ttaci/kkal-ttaci/kkalttay	kkal-ttang
kól–	ᄀᆞᆯ〮–	`vt. To grind.'	`vt. To grind. To rub grains or a lump between two hard objects in order to make them into powders or crush them finely.'	[Koe 3:808]	ka:lta	갈:다	`vt. -L-. 1. to whet, to grind, to sharpen. 2. to polish; to rub; to file. 3. to grind up (out), to refine. 4. to grind down, to grind away at; to grate, to gnash. VC., VP. 갈리다. [NOTE: Some use short vowel 갈다.]'	[Martin 43]	kalta/kesilita//peylita	peylwuta/peylum hata/pilita/chita/chiita	peylata/peylwuta/peyluta/peylita/pilata/swuney peyllita/chiwuta	kalta	kalaephta/heychita/peylita/nalnayta	peylita/se khwuta/seywukhwuta/seykhwuta/	kalta	nolwu-kalta	kalta/peyluta/peylita
kómol	ᄀᆞ〮ᄆᆞᆯ	`n. Draught.'	`n. (Astronomy) Draught. Dry weather with a long, continuous absence of rain.'	[Koe 3:736]	kamul	가물	`n. 1. drought (drouth), a dry spell, want of rain, going without rain. SYN. 가물음. [? < 가묾.] 2. prosp. mod. < 가물다.]'	[Martin 17]	kamwum	kamwumsali/kamwusali	kamwulum/kamwusal/kamwum sal/kamum	kamul	kamwulem/kamwulum/kamwulum	kamwum/kamun/kamum	kamulum	kamwum	kamwum
kowolh	ᄀᆞ올ㅎ	`n. County.'	`n. (Geography) County. Note: Before the pause, the ㅎ h drops, resulting in ᄀᆞ올 kowol.'	[Koe 3:750]	koul	고을	`n. 1. a district of a province; a county ( = 군:); a county seat. 2. sub-provincial districts (swu, pu, kwu:n, hye:n). ABBR. 골:.'	[Martin 148]	masil/maswul/masul/kalum/khalum	ttum/ttam/moth	ttam	0	tongney/kol/mosili/kethi/ma/masil	masil	mal	masil	tongney/kol	kool; kol; tongney kyengna tongni; masil, kawen; maul; upnay
kowoy	ᄀᆞ외	`n. Pants.'	`n. Men's summer trousers. Lower garment. Skirts. \ii{kwofoy} > \ii{kowoy} > \ii{kwowoy} > \ii{kouy}.'	[Koe 3:751]	kouy	고의	`n. summer shorts (short pants). ~-춤 (the area) between abdomen and belt:'	[Martin 148]	cwunguy/pancwungi	koceyi/sokkoceyi/socwui	kokkayi/kocai/kocang cwu/kocangcwungwu/kkocai/kkocang cwungwu/kkocayngi/kkoycang cwu/sokko cwuwu/ssokko cwuwu/phwungchay cwuwu/phwungchay cwungwu	cwungwu	kocayngi/kkocayng cwungwu/kalay kkocangcwungwu	koi/koi-cwungwu	kkocang paci/sok cwungi	kkocayi/kkochayi-thali-kocayi/thali-kocayngi	kocangcwuwu				twungey
kozol-agí	ᄀᆞᅀᆞ라기〮	`n. Awn.'	`n. Awn. The fragments of thorns on grasses or trees.'	[Koe 3:741]	(k)kasilayngi	가/까시랭이	`n. (dimin. < 가시) a pricker, a stricker, a thorn; a splinter. SYN. 거스러미.'	[Martin 21]	kkasi/kasi/cang peleyngi/thi	kkasi/kkaci/	kasili/keyki ppey/kkasay/kkasilayngkwi/kkasi cayngi/kkasey/kkacayngi/kkasulak/kkasilayi/kkasili/kkasicangkhwu/kkasilayngi/kkaykki/kkesi/kkesilak/kkesulayi/nwun/	kasangkwu/kasang/kkasa/kkasi/kkesi	phwusulayki/kasilakwu/kasilang phwul/kkasuliki/toyncang peleci	kasangi/kasayi/kawu/kas/kac	kas/kkasi	kkakkuleyki/kkasulak/kkasi/kkasicang	khasi/kkalak	kasulaki, kkasuleyki, kkasilayki
kozolh	ᄀᆞᅀᆞᆯㅎ	`n. Autumn.'	`n. (Astronomy) Autumn. Before a pause, the \ii{h} is dropped, resulting in \ii{kozol}.'	[Koe 3:742]	kaul	가을	`n. 1. autumn, fall. 2. harvest; reaping.'	[Martin 23]	kawul/kasul/kasil/kawul/kusul/kul	kaulk(kyewulk)/kasil/kal	kasil/kaol/	kasul/kasil/kal/kyeul	kasil/kael	kasulk/kasil/kasilk/kaol/kawul/kawulk/kaulk/kalk	kalli	kasilk/kaulk/kaul	kaul/kaulk/kal	kasul, kasi, kal	kal		kasul	kawul
kulh–	긇–	`vi. To boil.'	`vi. To boil.'	[Koe 3:298]	kkulh.ta	끓다	`vi. 1. to boil, to seeth, to bubble up. 2. to become very hot, t become boiling hot. 3. (one's insides) ``boil" = to fret, to fume, to become irritated. 4. to ferment, to get fermented. to rumble. 6. to accumulate. VC. 끓이다.'	[Martin 250]	kweyta/kkwayta/kkweyta/pwukkuta	kkulkta	kkulluta/kkulta	kkilhita	kkulinta/ssamta	kkilhita/kkilhta	kkulita/kkulta	kkultha	kkulita
kulús	그릇〮	`n. Bowl, dish.'	`n. 1. (Tool) Bowl, dish. Term for all kinds of containers for food or items. 2. Unit of counting bowls or dishes.'	[Koe 3:148]	kulus	그릇	`n. 1. a vessel, a receptacle (a dish, a bowl, etc.); ware. 2. caliber, capicity, capability, ability.'	[Martin 236]	congcayki/kulus	kulas/kules/kulwu/kulssi/kkuluk/kulek/kuluk/kelek	kuluk/kulek/kulus/kulung	kuluk/kulek/kules/	kulek/kulik/kulis	kuluk/kuls	kuluki/kuluk/sikki/	kelek/kulek/kuluk	kulus	kulek, kuluk
kúmúl	그〮믈〮	`n. Net.'	`n. (Tool) Net.'	[Koe 3:174]	kumul	그물	`n. a net; netting.'	[Martin 239]	kwumwul/kumwul	kwumwul	kumwul	kumwul	kumwul	pemmwul	kumwul	kumwul	kumwul	kemwul, mang
kwǐ-míl	귀〯밀〮	`n. Oats.'	`n. (Plant) Oats. An annual or biennial grass. Hamgyeongbuk-do dialect.'	[Koe 3:50]		–										-	-
kwiGí	귀이〮	`n. Trough.'	`n. (Tool) Trough. The container to serve feedstuff to domestic animals such as.cows or horses.'	[Koe 3:71]		–			kwuyung/tokoli	kwuwu/kwuwi/kwingi/swaymwul thong/swayi kwui/swayi thong/soycwuk thong/swey thong/sicwuk thong	kwusey/kwusi/sey kwusey/so kwusi/socwuk kwusi/soy kwusi	kwuswuthong/kwusilum/kwusithong/papkwusi	mal papkulus/mal kwutek	kwunyeng/kwuseng/kwusong/kwuswui/kwuswung/kwusung/kwuyeng/kwuing/kwuyung/kwung/kwungyeng/kweng/kwiswung/kwiong/kwiyung/kwing/kwingyu/kwingi/kiswung/soycwuk thong/soy thong/swey thong	kwusoy/kwui/pap kwuswu	kwusi/kwuyang/so-thong/swaycwuk-thong/swi-thong	kyong/kwuswu/kwuyung/kwui/kwung/kwey/kweyngi/kwieng/kwiong/kwiikwiimi/kwiim/kwing/kyu
kwoc	곶	`n. Flower.'	`n. Flower.'	[Koe 2:492]	kkoch	꽃	`n. 1. a flower, a bossom. 2. as pre-n. [FIG] flowery, showy, fancy; [FIG.] of youth, for children; [FIG.] fine, nice, brilliant, admirable.'	[Martin 174]	kocang/kkos	kkos/kkoch	kkoch	kkoth	kkoch	kkot/kkos/kkoth	kkoch	kkos/kkoc	kkos/kkoc/kkoth	kkos		kkochi	koc
kwokí	고기〮	`n. Meat; Fish.'	`n. 1. [Meat.] The flesh of all edible animals. 2. Fish (as food). 3. (Body) A vulgar term for human flesh.'	[Koe 2:144]	koki	고기	`n. 1. meat (when unspecified usually beef). 2. (=물-고기) fish.'	[Martin 135]	kweyki/koki/khweyki/khoki	kayki/kwayki/kwiki/kkeyki	keyki/keyi/koo/koyki/kkoki/kiki	keyki/koyi/kkeyi/kweyki/koyki	koyki/kayki	ko/koyki	koiki/keyki/koyki/koki	keyki/koyki	koyki/koki/kweyki	kayki, keyki, koyki	kweyki	kayki, pesusuli, yayli	pesusuli, pessusili, yayli
kwokoyyang	고ᄀᆡ야ᇰ	`n. Pith.'	`n. Pith. The soft core in the middle of a grass stem or a tree branch.'	[Koe 2:155]	kokayngi	고갱이	`n. 1. the hert of a plant, the pith. 2. the core, the kernel the essence. SYN. 알-심. [? dimin. < 고개;? < 고기]'	[Martin 134]	peysel/peysal	kkokayi/kkokayngi/kopayi/kwupayki/kwupayi/kkotali/hokkayi/hok kwukayngi	alkeyngi/kayngi	kkangali/kkangchi/kkangtheyngi/kkwangtheyngi	kkakayngi/kkangchi/kkangthayngi/kang	kokwayi/kokwayngi/kokweyi/kkokayi/kkokayngi/kkokeyi/kkokii/al-sim	kopayngi/sokpayki	kkokali/kkokayi/	kokayi/kokwayi/kkokayngi				kkokayki, swayki
kwol	골	`n. Semisolid, grease, ointment.'	`n. (Korean medicine) Ointment. Hardened grease. Semisolid.'	[Koe 2:347]		–			kwulimwu	kwulwuma/pwun	kwulimwu	0	yengko	yengko	0	-	yengko/kwulimwu
kwǒl	골〯	`n. Street, alley.'	`n. Valley, alley.'	[Koe 2:346]	ko:l	골:	`n. 1. an alley, a back street. 2. a cave, a hollow. 3. (=골짜기) a gully, a valley. 4 a hypocaust flue entry.'	[Martin 156]	kol/kolangchayngi/kollayki/kolccayki/kolchayngi/kolhangi/kolhayngi	kolccayki/kool/kolccak/kaykol/kkolccayk	kolccayki/kolccayi/kolchang/kkolccaki/kkolchang	kolchang/kolccayki/kkolccaki/kkolccak/kkolccayki/kkolchaki/kkolccak/kkolchang/kolchak/kolcheng/koltheyngi/kkolchak	kkol/kolatang	kolphayki	kolang/kolttayngi/kolthayngi/kolthingi/kwuleyngi/kolatang/kolthangi	kolccayki/kwuleng/kol(kolang)	kocak/kollayngi/kolccakwuni/kolccayki/kolang/kwulang
kwothí	고티〮	`n. Cocoon.'	`n. Cocoon. The long, round nest that a silkworm creates by spitting out silk when it turns into a pupa.'	[Koe 2:288]	kochi	고치	`n. a cocoon.'	[Martin 151]	cip/kochi	kochi/kkochi	kkochi/kochi	kechi/kkochwu/nweykkochi/nwieykkochwu/nwieyskochwu/nwiyeyskkochwu/nwiyeykkochi	kkochi/kkochwu/nwikkochi/kocho/kkocho	kochwu	kochi	kkochi/kkochwu/kochi	kochwu/kkochwu/kkochi/kkocho/	konchi, kkochi, kkonchi
kwǒy	괴〯	`n. Cat.'	`n. (Animal) Cat. A felidae animal. Gyeongsang dialect.'	[Koe 2:654]	ko.yangi	고양이	`n. (=괭이) a cat. [ < 괴 + –앙이]'	[Martin 147]	konangi/koneyngi/kwey/khonayngi/khoneyngi	keyneyki/konayki/konayngki/konyangi/koayhi/koeyi/koyi/koyayngi/kocayi/kongayi/kwanayki/koynayki/koylayki/kwey/kwinayki/kwiayneyki/kwiayngi/kwingi/kinayki	kayhi/kayngkwu/key/keynai/keyneyhi/keyseyi/keyseyngi/keyngi/konayhi/koayngi/kwaynayki/koynayi/koynayngi/koysayngi/koyi/koyngi/kiseyi/kiseyngi/kieyi/kiayngi/kingi/kkayneyki/kkayneyi/kkayneyngi/kkwayneyki/kkwayngi/kkoyneyngi/kkoyi/salkhi/saykkami/saykkaymi/saykkimi/saykkeymi/angko/angkwayngi/angkwu/ayangkwu/eyngko/ayngkwu/eyongki/eywungi	kaytani/kayngi/koayi/kongyai/koyteyki/koyteyngi/koyayi/koyayngi/kwuayi/kweyngi/kwiteyki/kwiyayngi/kkayngi	kwayngi/koningi/kwayyai/kwuayngi/kwuwayi/kwiyai/kwiayngi/khwayngi/koayngi	kayngi/konayi/konayngi/konyai/konyangi/konii/koyai/koyayi/koyayngi/kongi/kwangi/koy/koyyayngi/kwiayngi	konai/koi/kwayngi/koyayngi/khoi/khwayngi	konyai/konyayi/konyayngi/koayi/kongyai/koyayngi/konayngi/kkwayngikoyangi/konyayikhonyayi/khoyangi	konyayngi/koyai/koyayngi/kwui/kweyi/kwiayi/kwiayngi/salkhway/khoayngi/khwayi/khweyi/	kaynayi, kayngi, keynayki, konayngi, kocayngi, kwangci, kwaynayki, kwaynayi, kwayngi, koy, kweyngi, kkonayi, salcii, salcingi, salccingi, ayongkwu, ayngkaymi	konay	koyai, koyang	konayngi, kwangi	kwayngi, kiayi
kwuf–	구ᇦ–	`vt. To roast.'	`vt. Roast. Heaten and solidify something made out of clay, such as a brick, pottery, or earthenware.'	[Koe 2:95]	kwu:pta	굽:다	`vt. -w-. 1. to roast, to broil; to bake, to toast. 2. to dry (wood) at fire, to season. 3. to make (charcoal). 4. to start another marker on the first positio of a yuch board (while the first marker is still there).'	[Martin 220]	kkwupta	kkwuwupta/kkwuputa	kkwupta/kkwusta	kwuta/kwupchita/kkwuta/ttutta/almta/ccita/	kkwupta	kkota/kkwupta	kkwuta/kkwupta	kkwuta/kkwuhta	kwupta	kwupe, kwuwe, kkwuta, kkwumnunta		kwue		kwuwe
kwuk	국	`n. Soup.'	`n. (Food) Soup. Food prepared by pouring a lot of water on meat, fish, vegetable, or other ingrediants, adding sufficient salt, and boiling it.'	[Koe 2:872]	kwuk	국	`n. 1. soup, broth. 2. ( = ~물) the liquid part of a dish; the ``soup", the ``broth".'	[Martin 209]	kwuk/kwukmwul	kwumwul/kwuk kwummwul	kokikwuk mwul/kokiskwuk mwul/koykiskwuk mwul/mayn kwuk/molkwuk	kwuk	kayng/kayngkwuk/koki kwuk/kwuk malkwuk/kwuk mwulkwuk	kwuk kwukmwul/kkwuk mwul	kwuk malkwuk/kwuk melkwuk/meltay kwuk/meltek kwuk	kwuk	kwuk
kwúki	구〮기	`n. Ladle.'	`n. (Tool) Ladle. Tool used to stir alcohol, oil, porridge, and the like. It is smaller than a \ii{kwukca} and has a deeper-curved bottom.'	[Koe 2:736]	kwuki	구기	`n. a ladle, a dipper; (as count.) a dipperful, a ladling (of oil or wine).	[Martin 196]	congpak/cakpak/kwuksak/namca	pakachi	ccok	kayngcay/kayngci/kayngcca/kayngccay/cokalchi/ccoktali	kwukca	kwukca	kwukca	congkwulak-pakachi	pakachi
kwulek	구럭	`n. Basket; Mesh bag.'	`n. Basket.'	[Koe 2:750]	kwulek	구럭	`n. a small sack of straw netting, a mesh bag (=망태기); anything made of straw netting.'	[Martin 199]	timil mangtheyngi/mangtheyngi/meyl mangthayngi/meyl mangtheyngi/mil mangtheyng/mil mangtheyngi/mil meyk	mangthiki/kwulemi/twulkeyngi/santheymi/so	mangthay/kangkwu/kangali/kangeli/kangculi/kwangceli/kwangculi/kkaeli/kkangeli/kkangcali/kkangcwuli/tokkwumali/tongkwulccak/twungceli/santeymi/ocayi	kol mangthay/mangthayngi/	mangthay/mangthayki/mangthayi	cwulumek/cwulumeyki/cwulmeyki	mangthay	mangthay	mangthayki/pwulimang				kwuleyki
kwulGéy	굴에〮	`n. Bridle.'	`n. (Tool) Bridle. The rope tied around the area from the head and the neck to the reins of animals such as cows or horses in order to handle them.'	[Koe 2:931]	kwulley	굴레	`n. a headstall, a bridle, a halter.'	[Martin 217]	katalsek/noktay/nokti/mwucemi/mwuceymi/kwulley	kwuli/ttaleykki/eneyngki/eningki/khwulley	kwulli/kkwulley/hwulcheng cwul	tongtuley/mokceyphi	kwulkey/mengeyscwul	eleyngi/elingkay	mei/mengo/myengkey	khoccangpayki-kkun/mongey(mengey)	kwuley/mok-ttwullay/mengci/mengey/mongey/mongci	kwullay
kwulí	구리〮	`n. Copper.'	`n. (Mineral) Copper. A red metallic element. It is highly ductile, malleable, and conductive to heat and electricity.'	[Koe 2:766]	kwuli	구리	`n. copper.'	[Martin 200]	kwuli swey/kwuli sswey/	kwuli sil	kwuli say/kwuli ssey/kkwuleyi/kkwuli/kkwuli ssey/	kwulisey/kwulissey/kkwulisey/kkwulisoy/kkwulissey/	kwulisoy/kwulisay	kwuli	kwuli	kwuli	kwuli	kwulisay, kkwuli
kwúp	굽〮	`n. Hoof.'	`n. 1. (Animal) [Hoof.] The thick, hard claws on the feet of animals such as sheep, cows,and horses. 2. Clog supports.'	[Koe 2:950]	kwup	굽	`n. 1. a hoof (= 발-~[꿉]). 2. [FIG.] the vital part of an anma, the tendon, the quick (CF. ``the Achille's heel"). 3. the bottom, the base.'	[Martin 220]	palkhop/pal thong	kwup	kkwup/kop/	kup/ccim	kkwup	kwup	kwup	kwup/kkwup/kwupthong/palkkwup	kwup/thong
kyé	겨〮	`n. Bran.'	`n. (Cereal) [Chaff, bran.] The husks of grains peeled off from rice, barley, or millet after pounding them.	[Koe 1:798]	kye	겨	`n. chaf, hulls (husks) of grain.'	[Martin 111]	chey	key/cey/ki/nalak/ce/tangkali/kalwu/kali	tungkey/tingki/meycimi/cey/tungki/key/ki/ci/aycimi/toymi/cikingi	cey/kyey/ce/cwukcey/kkey/cwukce/	tingkye/tingki/ce/ki/kkye/nwimil key/cay/mimis key/konting ki/mongkonci/tingi/kalwu/key	key/kkey/kkye/pey-cey/ce/cey	ce/ki/kontingkey/key/tungkey/kye	key/kkey/ki/kye/cey/kalwu/ciccikingi	key/cey/ce	tungkay, tungkey, tuyngkay, tuyngki, tingki, cey	kyey	cey, chey
kyet–	겯–	`vt. To weave, braid, interlace.'	`vt. To interweave strips of bamboo or bush clover.'	[Koe 1:861]	kye:tta	겯:다	`n. 1. to weave, to braid. 2. to stack, to pile up crisscross. 3. 알 ~ (for a hen) to cluck for a rooster (to mate with).'	[Martin 115]	cayp cilta/ceyp cilta/cweypcilta/chata/chota/ chwuk chata	ttahta/ccanta	ccata	celta/ceylita/ccelta	elkuta/mwuuta	mwucita/ccata/yekkta/cekkta/celkwuta	ccata/ttahta	ssayngita(ssahta)	yesta			celta
lakwí	라귀〮	`n. Donkey.'	`n. (Animal) Donkey. An equidae animal. It is similar to a horse, but has a small body, long ears, and no long hair at its forehead. \ii{lakwi} > \ii{nakwi}.	[Koe 7:51]	nakwi	나귀	`n. a donkey.'	[Martin 285]	nakwu	tangnaki/tangnakwu	nakwu	nakwu/ttangnakwi/ttangnaki	tangnakwu/nakwu/naykwi	nakwu/tang nakwu/ tang naki	tang nayki	naki	tangnaki/tangnakwu
machí	마치〮	`n. Hammer.'	`n. (Tool) Hammer. The metal tool used to drive a nail or beat hot metal.'	[Koe 7:356]	machi	마치	`n. 1. a small hammer, a claw hammer. 2. = 망치 \ii{mangchi} (hammer).	[Martin 567]	makkey	mangchi	ccik kay/mangchi	mengchi/mongchi	mangchi	mongchi	nolwu pal	mangchi	mangchwu				mey
mál	말〮	`n. A bowl for measuring grains, liquid, or powder; a unit of measuring grains, liquid, or powder.'	`n. A bowl for measuring grains, liquid, or powder. 2. n. bnd n. A unit of volume for measuring the volume of grains, liquid, or powder.'	[Koe 7:474]	mal	말	`n. 1. a measure containing about 18 liters. 2. a unit of measure [=about 18 liters].'	[Martin 578]	mal	mal	mal	mal	mal	mal	mal	mal	mal
mǎlh	말〯ㅎ	`n. Stake.'	`n. Stake. *Before a pause, the \ii{h} is dropped, resulting in \ii{mal}.'	[Koe 7:527]	malttwuk	말뚝	`n. 1. a stake, a post, a picket. 2. a hairpin made of gold or silver with a thick top and a squared tip.'	[Martin 583]	malthok/mal thwuk/	malttayki/malttiki/malmwuk	malttwuk	malttok/malttwukppayki/malmok/	malmok/malttwuki/malttok	mal-kkocayngi/mal-kkochi/malkkwuci	malttwuk ci	malttwuk	malttwuk		malttwukwuci, malchel		malkwukci, malttwuki
manól	마ᄂᆞᆯ〮	`n. Garlic.'	`n. (Plant) Garlic. A perennial plant of Liliaceae. Its leaves are thick, flat, and spiky. Its stems in soil form clusters, each cluster composed of several pieces.'	[Koe 7:292]	manul	마늘	`n. garlic.'	[Martin 557]	koptasan i/koptaysan i/kop teysani/taysan i/taysen/manong/manwul/masul/swungkey manong/swungkeypi/khoptaysan i/khopteysani/khop teysani	mawul	manal/mal	manwung	manwul	manal/manwul	maynol/maynul	manul	manul	manel, manwul
math	맡	`n. Yard.'	`n. (Geography) Yard. The flattened land in front of or behind a house.'	[Koe 7:613]	matang	마당	`n. 1. a yard, a court. 2. a place ( = 곳), a ground. 3. (=타:작 ~) a threshing ground, the yard (as used for threshing). 4. an instance, a case.	[Martin 560]	matang	matap/matayi/matayng	matang	matayng/thopang/hanti mangtang	matang	kelum/matayi/mateyi	matang	matayi	matang	ttel
máy	매〮	`n. Millstone.'	`n. (Tool) Millstone. A stone tool for grinding cereal. It is composed of two flat, round stones, one placed on top of another. One grinds cereal by inserting it through a hole on the top stone and turning the handle.'	[Koe 7:616]	may	매	`n. 1. (=맷-돌) a millstone. 2. (=매-통) a wooden mill for hullig rice.'	[Martin 596]	kaley/kaley chak/kaleys tol/tol khaley	pwulmay/swus tol	mey/mis tol	maystol	colongi	mey	tokmay/may thong/moys tol	may-panga/may	may-panga	tokwuttay, toskwupang, mey
mǎy	매〯	`n. Hawk, falcon.'	`n. (Bird) Halk, falcon.'	[Koe 7:614]	ma:y	매:	`n. 1. a hawk, a falcon. 2. = 송골 ~ Siberian peregrine falcon.'	[Martin 596]	may	mayay	saycholi	may	may	may	may	may	may			colongsay
mec	멎	`n. Crab apple.'	`n. (Plant) Crab apple. Small apple.'	[Koe 7:716]		–			sakwa	sakwa	nungkum	saka	sakwa	sakay/sakoy/sakway/	sakwa	sakwa	nungkwum(nungkum)
mék	먹	`n. Ink stick.'	`n. (Tool) Ink stick.'	[Koe 8:466]	mek	먹	`n. India ink, Chinese ink; an ink stick. [ < 묵 墨]'	[Martin 609]	mek	mek	mek	mek	mwuk	mwuk	mwuk	mek	mek
melhém	멀험〮	`n. Stable.'	`n. (Architecture) Stable.'	[Koe 7:710]		–			mak/theywuli/mal makwi/mal pang	makwu kwun/maki/mal mangkkan	mal makwukan	makwucengci/macheng/malmakwu/maloyyangkan	makan/mapwu kan	makwus pang/ma pang	makwukkan	makan	makan/mapwu/mapwu-kan
mengéy	머ᅌᅦ〮	`n. Yoke.'	`n. (Tool) Yoke. The crooked stick placed horizontally over the neck of a horse or a cow in order to pull a wagon or a plow.'	[Koe 7:714]	mengey	멍에	`n. a yoke.'	[Martin 616]	mengey nang/meey/swey mengey/cepkey/cepkwey/cepcakkey/cipkey/cipkwey	mekeni/mekwuli/mekwuni/mei/mengkey/mengkwuli/mengki/mengi/meyey/mingkey/so mengpang	moey/say menge/sey mengey/so mengey/so mongey	mei/mehey/meng/mengwu/mengi/mongey/	menga	meey/mehey/meng/mengci/mongey/eneyngi	mei/mengo/myengkey	mongey	menga/mengci/mwungey/mongci	meey, moey, cilmay
méythúli	메〮트〮리	`n. Hemp shoes.'	`n. (Dress) Hemp shoes. Shoes made out of hemp or strings, similar to straw shoes.'	[Koe 7:728]	mi:thwuli	미:투리	`n. hemp-cord sandals.'	[Martin 693]	ccik sin/ccip seyki/ccip sin/cho sin	coli/cip sakay/cip seyki/cipssikay/ciph sikay	meysin/meysin ccayki	meyttwuli/mitheli/mithuli/minthuli/yukkeyngi/yukkoyngi/yuknal/yuknalpayki/yuknalsin	mittwuli/chamsin/kiph siki	meythwuli/mittwuli/mithuli/cham-sin	cip swayki/cip sek	mituli/mikheli/mithali/mithwuli/mithuli	mithwulaci/mithuli	meythwuli	mekheli, myekheli		meykheli, chamsin
mílh	밀〮ㅎ	`n. Wheat.'	`n. (Cereal) Wheat. An annual or biennial grass.'	[Koe 8:637]	mil	밀	`n. (=참-밀) wheat.	[Martin 694]	mil/mel	mil	mil	mil	mil	mil	mil	mil	mil
minalí	미나리〮	`n. Water dropwart (Oenanthe javanica).'	`n. (Plant) A perennial plant of Apiaceae. Its stems are hollow and lie diagonally from the bottom. Its leaves and stems have a distinct scent and are edible. It grows in bogs or by brooks.'	[Koe 8:547]	minali	미나리	`n. parsley.'	[Martin 687]	minaki/minayki/minnayki/	minanci	minali	minali	meynali/minanci/minayli	meynali	minali	myenali	minali	meynali
mol	ᄆᆞᆯ	`n. Horse.'	`n. (Animal) Horse. An equid mammal. Its hooves are platforms. It has mane on its neck.'	[Koe 8:717]	mal	말	`n, pre-n. 1. n. a horse. 2. pre-n. ``horse-size(d)'' = giant, big, huge. [CF 왕 ``king-size(d)".]	[Martin 578]	mal	mal	mal	mal	mal	mal	mal	mal	mal		mali, moli
molGoz–	ᄆᆞᆯᄋᆞᇫ–	`vt. To cut (cloth, etc.)	`vt. To cut fabric, to chop wood.'	[Koe 8:756]	maluta	마르다	`vt. -LL-. to cut out.'	[Martin 562]	kakkuta/kuchita/kichita/kkunchita/peycilluta/calluta/kichapwulla	tong kalita/tongkallita/ccallita	kkalita/kkalkita/kkallita/ttong kalita/ttongkwulita/calita/calluta/ccangkulta/thong kalita	ccangkuluta/ccangkhuta/cholkalita	malluta	kkayngphil-hata	caluta	ccalluta	ccalluta
molóm	ᄆᆞᄅᆞᆷ〮	`n. Manor; Supervisor of a tenant farm.''	`n. 1. (Human) The supervisor of a tenant farm. The person managing the tenancy for the landowner. Also called \ii{sa-um} 舍音. 2. (Geography) Manor. The private territory of the Chinese imperial court, noblesse, or bureaucrats, which began from the Han dynasty and lasted until the modern era.'	[Koe 8:674]	malum	마름	`n. the supervisor of a tenant farm. SYN. 마:래미.'	[Martin 562]	malmweyi	malaym/malpam so/malpam sway/malpamswu/malpang say/malpang sayi/malpang swu/	mol/mol pam/molpam/mwul pam/pam/olpii/yol pam/yul pam	maylam/molwum/molum/molkkasi/molpam/molpap/mwulpap	kaymalam/malam/mallumkay/mwul pam	malayngi/malpam/malpaymi/malchi/mal-phwul/mwul-malayngi	malwum/malu key/malkkasi/mwul pam/mwul mam	mallum/malpam/pal-pap	malwunglay/malingkay/mallwungkay
mwót	몯〮	`n. Nail.'	`n. (Tool) Nail.'	[Koe 8:46]	mos	못	`n. a nail.'	[Martin 647]	mos	mos/sso/tempa/twumpo/twumpwung/tumpa	tengpeng/tompong/twunpang/twumpeng/twumpong/twumpwu/twumpwuk/twungteng/twungpeng/tuwumpwu/tumpeng/tumpwuk/ttwumpeng/ttwumpwung/kwuteng/kwuteyng/wungteng/wungtwung/wungtong/wungpong/ungteng	yenmos	moys/tumpei/ttumpwung/pangcwuk/thumpeng	motakwu/mon	ttokang/thokang/mos kkocayngi	wumpeng(wungtengi)/wungthingi(wungtengi)/umtengi(wungtengi)	engteyngi/ungteyngi/ungti		moti	yenam, yenammos, yenaymi
móy–	ᄆᆡ〮–	`vt. Weed.'	`vt. To weed. To uproot the weed on fields or paddies.'	[Koe 8:782]	ma:yta	매:다	`vt. 1. to tie, to fasten. 2. to stragle, to hang (to death). 3. to bind, to tie down, to restrict, to confine. 4. to weed. 5. to treat treads with paste (to stiffen them for weaving). 6. = 매기다 maykita (to rade). 7. to put together, to create, to make. 8. (=기르다) to raise, to keep (livestock). VP. 매이다.'	[Martin 598]	collamayta/mwukkta/mayta/macmocak chita/meyta/calye mwukkuta	ppokkunmaynta/ppokkunmwukknunta	mayta/meyta	tale mayta/teyngki meyta/yemwul chita/ccaymmayta/ccemmita/ccomayta/	tala mayta/ccayp mayta/ccimmayta	tongko mayta/tongey mayta/tongi mayta/toy mayta/twey mayta/cape mayta/congmayta/ccan mayta/ccolle mayta/	cummeyta/ccam mayta/ccaymmayta/ccimmayta/cummayta/mwukkwuta	mayta	cammayta/co mayta/ccom mayta
móyh	ᄆᆡ〮ㅎ	`n. Field.'	`n. (Geography) Field, plain.'	[Koe 8:824]		–			pas	pal	path	path	pathtayki	path	path	path	path
mozolh	ᄆᆞᅀᆞᆯㅎ	`n. Village.'	`n. (Geography) Village.'	[Koe 8:677]	maul	마을	`n. 1. a village, a hamlet, a rural community. 2. [ARCHAIC] a government office.'	[Martin 564]	masil/maswul/masul/kalum/khalum	ma/masul/massil/mothey/mal	maul/masil/mosil/kkaktan/kaktan/pwulak/ttam/ttum	mesil/mosul/mosiley/mosil/teymi	mal/masil/tongney/tam/kethi/mosili/ma/	masil/mal	mal	masil	maul	tongnay, tongney, masil, mal,	phwungsyuk	mal	mawul, mool, molsaynang,	tongney
mwochol-akí	모ᄎᆞ라기〮	`n. Quail.'	`n. (Bird) Quail. A phasianid winter visitor.'	[Koe 7:927]	meychul(ak)i	메추라기, 메추리	`n. a quail.'	[Martin 618]	meycholayki/maycholayki/swuncak/swincak/cwuncak	meycholayki/mocholayki/mochulayki/mochilaki/mochilayki/michwulayi	meychwuli	meychwuleki/michwuli	meychwuli/meychwulaykwu/meythwuli	khong-say	maychwuli/meykkwuli/moychwuli	-	meychileki/moychwulayki	maycholaki.maycholi; maychwuli; meycholaki, meycholi; meychwuli	mocholi		maychili
mwosi	모시	`n. Ramie fabric.'	`n. (Dress) Ramie fabric. Fabric weaved out of the fiber of the cover of ramie. It is smoother and hiter than hemp cloth and commonly used as summer cloth.'	[Koe 7:902]	mosi	모시	`n. 1. ramie fabric, ramie cloth (a kind of fabric or hemp). 2. = 모시-풀 (ramie plant). 3. [DIAL.] = 모이 (feed).	[Martin 632]	mosay/mosi	mosi	mosi	mosul/mosi	mosey	mosi	mosi	mosi	mosi
mwuk	묵	`n. Thread piece.'	`n. The leftover piece from spinning thread.'	[Koe 8:301]		–			cwuseyngi/cwusi/ccikeyngi/ccikkengi/sisun kes	makcayki/makci/ccikeyngi/ccikkuleyki/ccikkey/ccikkuleki	ccikkingi(ccikkeki)/ccwukkayngi/ccukkulayki/ccikkeli/ccikkelaci/ccikkelayki/ccikkyeyi/ccikkuteyngi/ccikkiki/ccikkingi/ccicciki			kkangci/kkikkeyki/cichiliki/ccikeli/ccikeyngi/ccikkeli/ccikkeci/ccikkuleki/ccikkuleyki	ccikkeli	ccikkuliki	ccikkeyki/ccikkulayngi/ccikkuleyki
mwuzwu	무ᅀᅮ	`n. Daikon.'	`n. (Plant) Daikon. An annual or biennial crucifer plant.'	[Koe 8:254]	muwu	무우	`n. a Korean radish (the turnip-lke giant white radish) – J. \ii{daikon}, an icicle radish. ABBR. 무:.'	[Martin 663]	nomppi/nemppi	mwukkwu/mwuswu/mwukwu/mwukkwu/mwusi	mwusi/mwu	mwu	mwusi	mwusi	mwuswu/mwuswus/mwuwu	mwuswu	mwu
nǎch	낯〯	`n. Grain, piece.'	`n. bnd n. 1. Grain. A unit of counting cereal grains, marbles, garlics, cocoons, or other round objects. 2. Piece. A unit of counting objects.'	[Koe 4:335]		–			cep/toy/pangwul(hankay)	toy/mal/hop/sem/twu	tey//mal/twu/sem/hop			tey/mal/twu/sem/hop	tey/mal/twu/sem/hop	tey/mal/twu/sem/hop	toy/mal/hop/sem/twu
naksk–	나ᇄ–	`vt. To fish.'	`vt. To fish.'	[Koe 4:177]	nakk.ta	낚다	`vt. 1. to fish with a hook, to fish with rod and line, to angle for; to catch. 2. to decoy, to allure, to entice, to draw on, to attract, to angle for, to fish for. [<archaic 낛다]	[Martin 298]	nakkuta	nakkwuhta	nakta	nakkuta	nakkwuta	nakkwuta	nakkuta	nakkta	nakta	nakkwuta, naktta, nangnunta
namwo	나모	`n. Tree, wood.'	`n. 1. (Plant) Tree, wood. The material used to build houses or make furnitures, dishes, or other tools. 2. Firewood.'	[Koe 4:79]	namu	나무	`n. 1. a tree, a plant, a shrub. 2. (=재목) wood, tiber, lumber.'	[Martin 288]	namwu/nang	namki/nangkay/nayngkwu/nangkey/nangkwu/nam/nangku	nangkey/nam/namkey/namkwu/nangkay/nangkwu/nangku	namki/nangkwu/nangki/nayngki/	nangkwu/namo	nangkwu/nangku/nangki	nangkwu/namwu/namki/nangkwi/nangki/namo	nangkwu/nangki/namwu/cayngi/namo	nami/namkuy/nangkwu/nangku/namwu	namo, ㄴㅇkey, nangkwu, nangkhi, nayngki	nayi	mwuthuy	namku, nangku	nayngki
nǎt	낟〯	`n. Grain.'	`n. (Plant) Cereal. Grain.'	[Koe 4:199]	na:t	낟:	`n. [rare, except in cpds] cereal grain(s).'	[Martin 302]	koksek pangwul/koksik pangwul	nalak/isak/nalak isayk/isayk/isiki/isik	nalak/nalay/koksik peykali/koksik pikali/nalak peyskali/pey kali/peynwul/peys kali/pyenul/pinul kali/ppeykkali/ppyekkali/ppikali	nalak peynwul/peynwuli/peynwul/pyenwuli/	nalki/nalak mokayngi	nalak/nalwuk/nalki/pey/koksek kali	nalak keliey/nalak/nalak mokaci/pey mokaci/peys mokaci/peys mokay/	nalak-kali	nas/naskali
nǎyh	내〯ㅎ	`n. Creek.'	`n. (Geography) Creek.'	[Koe 4:431]	na:y	내:	`n. a stream, a rivulet (larger than 시:-내, smaller than 강).'	[Martin 315]	kolang chayngi/kaykolchang/colang nay	kangnyang/kaykol/kel/	kkolang/ttolang/kangnyang/kaykol/kel	kayong/kaywulang/kaylchang/kayskolang/kayngkkolang/kol/kkaykkol/kkaykwulchang/kkaykkolang/kkaylang/kkaywulang/kkaywul/kkolangchang/kkol/kkollang/naykkal	khunmwul/kaykol chang/kaykwul chang/kayol/kayol chang/kayngkol chang/kkaykolchang/nayska	nali/naykwuli/nays-nay/nayngkwi	kaykwu chang/kayocangi/kayocayngi/kayocingi/kayngkwul/kaykwul chayngi/kkaykwul chang/naykkalang	kaylak(tolang)	kay/kayl/kaykwul-chang/kkaykwul-chang/nakkacwul/naykkal			nayngkwul	nayngkwul
nechwúl	너출〮	`n. Bine, vine, tendril, runner.'	`n. Bine, vine, tendril, runner. The plant stem that stretches long and droops. The stem of Japanese wisteria, Siberian gooseberry, or kudzu.'	[Koe 4:413]	nenchwul	넌출	`n. a vine, a bine, a tendril, a runner. VAR. 넝쿨.'	[Martin 332]	nenchwul	nenchwul/tengkwul/tengkhwul/nenchili/nenchil keyi/temkhwul/ttalkangchi/engkhwul/nemphwul	nekkuli/nekkul/nungkhuli	nelchwul/nengkkulakci/nelkhwuleyngi/nengkkuleyi/nengkkuleyngi/nengkkul/nengkhul	nengkhwul/nangkhwul/nenphwul/nengchwul	nengkhul/nenchwul/nengkhwul	tengkkwul/swumphwul	nengkhi/tengkwul/nengkhwul/	nongkhwul/nongkkwul	nengkhwul, tempwul, temphwul, tengkwul
nechwúl–	너출〮–	`vi. Have long bines.'	`vi. 1. To have long bines. For tendrils to be drooping long. 2. To spread and infect.'	[Koe 4:414]		–			nenchwulcita	nenchwulcita/tengkhwulcita/nenchilcita	nungkhulcita/nekkulcita	nengkkulta	nengkhwulcita/nangkhwulcita/nenphwulcita/nengchwulcita	nengkhulcita/nenchwulcita/nengkhwulcita		-	nongkhwulcita/nongkkwulcita
něl	널〯	`n. Board, plank.'	`n. (Tool) Board, plank. A piece of wood sawn flat and wide.'	[Koe 4:431]	ne:l	널:	`n. 1. ( = ~ 빤지) a board, a plank. ( = 관, 곽) a coffin, a casket. 3. a seesaw board, a teeter-totter. 4. a chest for keeping manuscripts of court records.'	[Martin 332]	cakpan	neel/ne phanttayki/nel ppanttayki/nel ppanci/yel/kwayk	nam phanttayki/nel ppantayki/nel phantayi/nel phanttayi	neel	songphan/phanttayki/nel pantayki/nel panttayki/nel panci	ne ppantiki	nul	nel	nul-phan	nelphanteyki, nelphanttayki, nelphantteyki, phanca, phanci
nǐ	니〯	`pre. Rice.'	`n. (Cereal) Nonglutinous rice or nonglutinous rice plant.'	[Koe 4:1000]	i:	이:	`bnd n., prefix. (?washed) rice. [? < 일:다 `wash'?]'	[Martin 1316]	kon	mey/meyp	meyp/mey	il	ssista	ssiskuta	0	ssihta(ssista)	mayp
nik–	닉–	`vi. Ripen; Be cooked.'	`vi. 1. To ripen, to be cooked. 2. To be familiar with, to have experienced often and completely accustomed to.'	[Koe 5:1]	ikta	익다	`vi. 1. [also adj.] to get used to, to be familiar (with), to get accustomed (to), to be experienced (in), to be skilled (in). 2. to get cooked, to be done. 3. to ripen, to become ripe, to mellow, to mature. 4. (soysauce, bean-paste, etc.) becomes seasoned, to be matured, to mature, to age. ANT. 설:다. VC. 익히다.'	[Martin 1339]	ikswukhay/calhamccye/calhammeyn	ikta/ikswukhata/kil nayta	nunghata/nachikta/ikta	0	yemwulta	nwulunteyngi-chita	ikta/ikswukhata	ikswukhata	ikswukhata/ikta
nikí	니기〮–	`vt. To knead .'	`vt. 1. To chop finely and pound to mince. 2. To knead. To make dough out of powder or soil with water.'	[Koe 4:1016]	ikita	이기다	`vt. 1. to beat (or crush) to a pulp, to mash, to knead. 2. to mince, to chop, to pound into pieces. 3. to beat, to paddle, to pound.'	[Martin 1319]	ikita	ukkayta	elkayta/ungkayta	nungkkayta/nungkkeyta/ningkkita/ingkkalluta/ingkkeyta/ingkkulita/ingkhayta	ikayta/ukkayta	ukkuta	ukkayta	ungkkita	ukkayta
nipúl	니블〮	`n. Blanket.'	`n. (Dress) Blanket.'	[Koe 4:1058]	ipul	이불	`n. an verquilt, a quilt, a coverlet, a counterpane; bedclothes.'	[Martin 1330]	ipwul	ipwul/nipwul	ipwul	yupwul/yul	nipwul/ipwul	ipwul	ipwul	ipwul	ipwul
nol-Gáy	ᄂᆞᆯ애〮	`n. Straw thatch.'	`n. (Architecture) Straw thatch.'	[Koe 5:159]		–			chocipwung	chocip/chokacipwung	chokacipwung				chokacipwung	chocipwung	-
nol1	ᄂᆞᆯ1	`n. Raw stuff.'	`n. Raw stuff (i. e. uncooked).'	[Koe 5:147]	nal	날	`pre-n., n. 1. raw, uncooked; green, unripe; fresh, unpickled, unseasoned; crude, unprocessed. 2. unreasonable, unjust, severe. ANT. 익은 etc. [? < prosp. mod. ``to be born'']'	[Martin 302]	nel/nol	nal	ssayng	nal	nal	nal/sayng	nal	sayng	sayng
nol2	ᄂᆞᆯ2	`pre. Raw.'	`n. Raw stuff (i. e. uncooked).'	[Koe 5:147]	nal	날	`pre-n., n. 1. raw, uncooked; green, unripe; fresh, unpickled, unseasoned; crude, unprocessed. 2. unreasonable, unjust, severe. ANT. 익은 etc. [? < prosp. mod. ``to be born'']'	[Martin 302]	nel/nol	nal	ssayng	nal	nal	nal/sayng	nal	sayng	sayng
nólh1	ᄂᆞᆯ〮ㅎ1	`n. Blade.'	`n. (Tool) Knife, sword, blade.'	[Koe 5:163]	nal	날	`n. a blade; an edge.'	[Martin 302]	nal	nal	nal	nal	nal	nal	nal	nal	nal	i
nólh2	ᄂᆞᆯ〮ㅎ2	`n. Warp.'	`n. Warp. Warp threads.'	[Koe 5:164]	nal	날	`n. 1. the warp, the lengthise threads. 2. longitude. ANT. 씨.'	[Martin 302]		nal	nalcwul	nal	nalsil	nalsil		alkayngi	nalcwung
nolo	ᄂᆞᄅᆞ	`n. (River) port, dock.'	`n. Port, dock. The place at the narrows of a river or a sea where ships come and leave.'	[Koe 5:113]	nalwu	나루	`n. 1. ( = ~터) a ferry, a ferry point. 2. ( = 나룻-배) a ferryboat. [? der. n. < 나다 or 나르다]'	[Martin 288]	nali	nati/nalwu kkang/pay natuli/pay meli	nali kkel/nalis kos	nalwup/nalwus/nalip/nalis/notwu/pays moli	nalu the/pay the/pays matang/pays cali	natuli/natul/natul-i/nati/nalki/nalk	pay thek/	nilwus	pay-natuli	natul, nalwuthe, nalwuskka, nali, paykk, senchang	caypithan	paynatul, paysai, payssa, payssai, payssay, payssey, paysso	payso, payssa
nomolh	ᄂᆞᄆᆞᆯㅎ	`n. Wild vegetables.'	`n. (Food) Wild vegetables. Grass or leaves edible to humans. Greens.'	[Koe 5:118]	namul	나물	`n. 1. herbs, wild greens, salad makings. 2. seasoned greens (vegetables), a Korean salad.'	[Martin 289]	nemwul/sengkhi/namel/namwul khwuk/namul/nemsay/namsay/	nayi/cilkem	nemwul/namwul	nemwul/nomwul	namsay/phwusengkwi/namwusay/nemwul/kilem	namal/mwuchimi	kusup/nemsay/nemwul	namwul/cilkwum	namwul	namwusay; namwulsay, ㄱ namwulssay; nemwul		namal
nwo	노	`n. Silk gauze.'	`n. (Dress) Silk gauze. A type of fabric made from silk. It is soft and light and has loose gaps. A phonetic loan from Chinese 羅 \ii{luó}.'	[Koe 4:601]		–			meyngci/camcin	myengcwu	pitan	meyngci/meyngcwu/myengci/myengcipey		meyngci/myengci		myengci	mayngci
nwoh	노ㅎ	`n. String, cord, twine.'	`n. (Tool) String, twine, rope.'	[Koe 4:681]	no	노	`n. 1. ( = 노-끈) a string; paper string. 2. ( = 북-쪽) the north [NAUTICAL].'	[Martin 338]	saynnikki/no kkunnaykki/ no kkunayki/no kkus/	no kkunayki/no kkin	nokkun/nong kkun	no kkunakci/no kkunnayki/nokkun teyki/nonaykki/nonnaykkun/nonneykkun/	no kkunnaykhi	nonayki/nol	no kkunnayki/noy kkun	kkunnayki(kkun)	kkunayki/kkunayngi(kkun)	nokkun, ㄴ nokkuntayki; nonakkayngi; nonaskayi; nonayski	nolayki	nayskun, nol, nongkki, nongolayki	noyi	nongcayki
nwón	논〮	`n. Paddy.'	`n. (Geography) Paddy. The irrigated piece of land where plants (mostly rice) are planted and cultivated.'	[Koe 4:709]	non	논	`n. a rice field, a paddy field, a rice paddy; a group(network) of rice paddy plots, paddy.'	[Martin 346]	non	non	non	non	mwunon/nonkwuteyngi/nonttayki/kalkay	non	non	non/kalkay	non
nwulúk	누륵〮	`n. Yeast, leaven, malt.'	`n. (Food) Yeast, leaven, malt. The leavening agent used to brew alcohol. It is made by kibbling grains such as wheat or stemed beans, kneading it, making a dough, brewing it, and multiplying aspergill. Also called \ii{kwukel} 麴蘖, \ii{kwukca} 麴子, \ii{unkwuk}, \ii{cwongkwuk} 種麴, or \ii{cwumay} 酒媒.'	[Koe 4:819]	nwulwuk	누룩	`n. yeast, leaven, malt.'	[Martin 357]	nwulwuk	nwuluk	nwulwuk	nwulek	kokca/kwukca/nwulwuk	nwulwu	nwuluk	nwulwuk	nwulwuk
nwupí	누비〮	`n. Quilt, quilted work.'	`n. Quilt, quilted clothes. 縷緋. [Note: This is an ad-hoc Chinese transcription.] Needlework consisting of inserting cotton in between two layers of cloth and sewing straightly. Or products of that kind of needlework. Also transcribed in Chinese as 縷飛.'	[Koe 4:824]	nwupi	누비	`n. quilting; quilted work.'	[Martin 358]	kkolley/napi/nopi/nipi	nwupey/nwupi/nwupwu/nwipey/nwipi/nwiin/pakwum	nipi/nwuipi/nii/pakum	nwipi/nipi	nwipi	nwipi	kon/napi/nwupin	nwupi/nwupwu/nwipi	nwipi-ipwul/nipi
nwupí–	누비〮–	`vt. Quilt.'	`vt. To quilt. To sew.'	[Koe 4:825]	nwupita	누비다	`vt. 1. to quilt. 2. [JOCULAR] 이마-를 ~ to knit one's brow, to frown.'	[Martin 358]	nopita/noita/nipita	noita	nipita/nwuita/nwipita	nwikita/nwimayta/nipita	nwipita	nwipita	nwupita	nwipita/nipita	nwipita/nipita	nwupinta, nipinta	neyta, yeyta
nwuwéy	누웨〮	`n. Silkworm.'	`n. (Insect) Silkworm.'	[Koe 4:836]	nwuey	누에	`n. a silkworm. ABBR. 뉘:.'	[Martin 358]	kon aki/nwuey/nwuyey/nwuwey	kochi/kkochi/napi/nwupey/nwuyey/nwungey/nwungyey/nwipey/nwiyey/nwii/nipey/pwuntiki/phwul	nwuey/kochi/kkochi/kkontii/nwi/nui/nuiyey/ni/ningi/pwu/phwu	nwey/nwiey/nwiyey/ni/pponteyki/	nwueykkochi/nwikkochi/nwueykocho/nwi/nwie kocho/nwiekkocho/nwie kkochi/nwiey kkocho/nwiye	nwuyey/nwuway/nwungey/nwungyey/nwey/nwiyey/nuwey/nungey/nungyey	noy/nwuye/nwe/nwey/nwiye	nwuey	noy/nwuey	kkonchi, nwupi, nwi, nuy, nuypi, ni, nipi		nwupi, nwungay, nwungey
nyelúm	녀름〮	`n. Farming; Harvest.'	`n. 1. Farming. Harvest. 2. Crop.'	[Koe 4:478]		–			kaul khe	kasil/kasil kali/kasil keti	kaul keytwum	keti	kasil		kuci	kaul-kesi	thacak
pák	박〮	`n. Gourd.'	`n. 1. (Plant) Gourd. An annual vine of the cucurbitaceae family, or its fruit. It is cultivated in fields of on the roof of households. It has heart-shaped, thinly split leaves. During the summer its white flowers bloom from the evening and wither in the morning. Its fruits are big and round, its inside eaten and its outside used to make bowls. 2. (Tool) Gourd bowl.'	[Koe 9:68]	pak	박	`n. gourd.'	[Martin 710]	thayhak	pak	pakachi/pak/pakeyi/paaci/paachi/pak pakachi/pakaci	pakachi	pakcek/pakaci/pak kici/cesi/namphak/pak	koci	pak	pak	pak
pakwoní	바고니〮	`n. Basket.'	`n. (Tool) Basket. A deep container made by splitting bamboo or bush clover an weaving the split pieces to a round shape.	[Koe 9:5]	pakwuni	바구니	`n. a wicker (or bamboo) basket.'	[Martin 702]	kwutek/pakwuli/pakumci/pakwumci/pangcwuli/pekumci	talachi/pakeli/pokwuli/ppakwuli/ppakwumi	kangcwuli/tolay sokhwuli/ttakkali/pakwumi/pakwuli/pakwunci/pakwumchi/pakwungci/pakuli/pakumi/pakunci/pakinci/pekimi/pekumci/santeymi/samttimi/sokkwuli	pakwuli/tolay pakwuli/tolay pakwumci/twungkwul pakwuli/pakwunteyngi/pakwunci/pakkwuli/pakhol/pakhwuli/pakhwul thayngi/pap pakwuli/pangci/pekumci/omang pakwuli/ongtong pakwuli/wullay pakwuli	talakki/kwangci/pokwuli/sokhwuli/sokhwuteymi/pakoli/sokholi/ekkali	kako/talayki/pakeymi/pakwumi/pakwui/pakwumchi/pakuni/pakkwumchi/pekeymi/pekwumi/pekwumchi/pekumi/pekumci/pekumchi/pekimi/pokwuni/pokwuli/pokwumi/pokwumchi/pokumci/pikumi/chay-pokwuni	pakwuli/sellayngi/sokkoli/sokhoteymi	kako/pakoli/pakwuni/pekoli/pekumi/pokeymi/pokomchi/pokwumchi/pokumi/pokimi	pakwumi/pakwutayngi/pakkwumthayki/pekumci/pokwuni/pokwumchi/pokuni/ppakwuni/sotholi/pokoni	pakwuli, pakwumi, samthayki, sokwuli, sokhwuli	kwangci, pakwumci	pokomi, pokomci, pokwumchi	talachi, talangchi, taleyngi, twungceyki
pǎl	발〯	`n. Blinds.'	`n. (Tool) Blinds made from thin, long pieces of bamboo tied together.'	[Koe 9:177]	pa:l	발:	`n. bamboo blinds.'	[Martin 723]	pacak	pal	pal	pal	pal/pas	pal	pel	pel/ppal	path
pǎm	밤〯	`n. Chestnut.'	`n. (Plant) [Chestnut.] The fruit of a chestnut tree.'	[Koe 9:239]	pa:m	밤:	`n. a chestnut; a nut.'	[Martin 733]	pam	pam	pam	pam	paym/pam	cham-pam	pam	pam	pam	ppam
panghá	바ᇰ하〮	`n. Mill.'	`n. (Tool) Mill. The term for any tool or equipment for pounding or grinding grains and other related substances. 2. Anvil stone; fulling-block.'	[Koe 9:374]	panga	방아	`n. a (grinding) mill.'	[Martin 738]	paay/pangay/pangay thok/pangey/pangay hak/pangey hok/pangeys tol/pangeys thong/pangi/pangis hok/payngis hok/	paa/paang	panga/paa/pangwu/pangay/pangthay	paay/pangay	pangay/pangha/pangu	paha/pangay	panga hak/thongthongki/hoak	panga/paay	panga	pa, paa, ㅊppaay, pang, pangkkan
panghá-s-kwó	바ᇰ핫〮고〮	`n. Pestle.'	`n. (Tool) Pestle.'	[Koe 9:374]	pangaq-kongi	방앗공이	`cpd n. a pestle for grinding grain.'	[Martin 738]	paays kwi/pangas kwi/pangays kwi/pangeys kwi/pangis kwi/payngays kwi/payngwis ki/payngis kwi	pangas kway	kay/paas kwu/pang ssilkay/panga kkwu/panga kki/pangas kay/pangas kwu/pangas kungi/pangas ki/ppas kwu/ppangas kwu/hopak ko	koy/may/mas ko/pangas po/pangays chay/pangays koy/pangays kwu/pangays may	pangaykho/pangukho/celkwukwayngi	palkkai/pang-kkoi/pang-kkongi/pangas-koi/pangas-koyi/pangas-koyngi	pangas ko/pangas koyngi/pangays ko	koi/panga-koi/panga/koyngi/pangas/koyi/pangay-ko	kweyi/pangas koyngi/panga koyngi/sengkoyngi/celkwu koyngi				pangkongi
panwól	바ᄂᆞᆯ〮	`n. Needle.'	`n. Needle. The thin, spiky metal piece used to make or sew fabric material such as clothing.'	[Koe 9:10]	panul	바늘	`n. 1. a needle. 2. the hands of a clock.'	[Martin 703]	panong/panwung/panong theyngi/panwul	panul/panal/panol	paal	mali/panul/kkasi/pangwul/pangwung	panel/panwul	panel/panwul	panal	panul/panwul	panwul/keypwul	tokppanel, tospanul, panel, panwul, pal		sallangca	sallangca
páp	밥〮	`n. Cooked grain; Meal.'	`n. (Food) Cereals such as rice or barley washed, put into cauldron or other containers, mixed with an adequate amount of water, and then boiled so that the grains are wet but not dissolved.'	[Koe 9:253]	pap	밥	`n. 1. boiled rice (= 쌀-밥). 2. any boiled cereal. 3. a meal, food (=음:식). 4. feed, bait, prey, food (먹이). 5. [FIG.] a victim, a prey.'	[Martin 734]	kon pap/pap	pap	pap	pap	pap	pap	pap	pap	pap
path	밭	`n. Field (for cultivation).'	`n. (Geography) Field (for cultivation).'	[Koe 9:375]	path	밭	`n. 1. a (dry) field, a farm, a patch, a garden, an orchard. 2. a piece of ground where a particular plat grows thickly; a patch. 3. ( = 말 ~) a position \ii{or} set of positions on a game-board, a point, a square; one of the four quarters of the \ii{yuch} board.'	[Martin 741]	pas/phas/was	path/pach/pas	path	pas/path	pathtayki	pas	path	path	pas/path
pawotál	바오달〮	`n. Barracks.'	`n. (Geography) Barracks. Military camp. Military tent.'	[Koe 9:51]		–			emmak	mak	maksa	mak		mak	mak	mak	wummak
pcó–	ᄧᆞ〮–	`vt. Weave.'	`vt. To weave. To interlace the woof and the warp to produce materials such as fabric.'	[Koe 10:1015]	ccata	짜다	`vt. 1. to piece together, to assemble, to construct, to make. 2. to form, to orgaize. 3. to weave. 4. to knit, to crochet. 5. to tic up \ii{or} wear (a top-knot). VP 짜이다.'	[Martin 1374]	motota/motwuta/meyta/meywuta/motta/mweywuta/ancwuta/ancwu taykita/angkwuta/angkwu taykita/encwuta/encwu taykita/engkwuta/engkwu taykita	motta/molchita	motata	motak kulita/motak kilita/motwuk kalita/mokhuta/motheyta/mothwuta/mothuta/motta	motuta/moita/moyta	ccakaypta/ccakepta/ccakwupta/ccakupta	mothayta/moyta/meyta/motuta/motita/moita	motita/motta	moyta
pěl	벌〯	`n. Bee.'	`n. (Insect) Bee. Any hymenopteran excluding ants. Its body is 0.1-2cm long and consists of three parts: head, torso, and belly. Its head has a pair of compound eyes, antennae, and three simple eyes. Its torso has two pairs of membranous wings and three pairs of legs. Its belly consist of many segments. Its mouth is suitable for chewing or sucking liquids such as honey. Most bees have a poisonous…	[Koe 9:478]	pel	벌	`n. a bee.'	[Martin 764]	pel	peli	pel/peli	pateli/ppasi/ppi/pel	pelphan	pwuel/pwul/pwel	pwuli/pwul/pwel/patali/peli/pol/pwueli	pel/patali/ppi	pel	peli
pelé	버러	`n. Hawker's gauntlet.'	`n. (Dress) Thick gloves worn to receive a hawk during hawkig. Leather arm warmers.'	[Koe 9:403]		–
pesús	버슷〮	`n. Mushroom.'	`n. (Plant) Mushroom.'	[Koe 9:422]	peses	버섯	`n. a mushroom, a toadstool, a fungus.'	[Martin 760]	pesep/posep/poses/choki	peses	pesek/pesem/pesep/pesum	pesel/pesil/meythali/pesip	peses	pesep/pesech/peseph/pesos/pisep	peses	peses	peses	pesup	phesus
phá	파〮	`n. Scallion.'	`n. (Plant) Scallion. A perennial grass of the liliaceae family. It has hairy roots underground, is about 60cm tall, and has pillar-shaped leaves that are empty and spiky. During the summer, flower stalks come out and bloom bell-shaped bluish white flowers, which bear triangular black seeds. It originated from Siberia but world-widely cultivated. It has its fragrance and much nutrition, which is …	[Koe 20:455]	pha	파	`n. a scallion, a green onion; an onion.'	[Martin 1728]	phaymanong/manong/ppingi manong	phakwu/phawu/phas	phay/pha	phay	phawu	phay	pha	pha/phap	pha	phay		phayey, phayay, phayi	phangi
phí	피〮	`n. Barnyard millet.'	`n. (Plant) (Cereal) An annual grass. It is about a meter high. It has thin, long leaves whose surface covers the stems like a sheath. During the summer, light green or purplish brown flowers bloom as panicles and fruits are born as awns. The fruits are eaten or used as fodder.'	[Koe 20:791]	phi	피	n. `(Japanese) barnyard millet, Echinochloa frumentacea.'	[Martin 1771]	phi	phi	phi	phi	phi	phi	phi	phi	phi		phimatuy	phinas
phóch	ᄑᆞᆾ〮	`n. Adzuki.'	`n. (Cereal) Adzuki.'	[Koe 20:860]	phath	팥	`n. a red-bean, an Indian bean, the Adzuki bean (\ii{Phaseolus angularis}).'	[Martin 1739]	phas/phos/phak/phwus/cham phas/cham phos	phas/phach/phath	photh	phos/phoch	phos	phas	phas	phath/ akwu/akho/akhwu/akhwi(pelleymekun phath)	phath
pholGwat	ᄑᆞᆯ왇	`n. Old field; Slash-and-burn field.'	`n. (Geography) Slash-and-burn field. A farm cultivated after burning trees and grass and digging the burnt area, mostly in mountain regions; A field that has been cultivated for two or three years.'	[Koe 20:856]		–
phósk	ᄑᆞᇧ〮	`n. Red bean.'	`n. (Cereal) Adzuki.'	[Koe 20:858]		–			phas/phos/phak/phwus/cham phas/cham phos	phas/phach/phath	photh	phos/phoch	phos	phas	phas	phath/ akwu/akho/akhwu/akhwi(pelleymekun phath)	phath
phú-zengkwi	프〮ᅀᅥᇰ귀	`n. Vegetable.'	`n. (Plant) Vegetable. A term for human-cultivated vegetables or naturally grown wild vegetables.'	[Koe 20:774]	phusengkwi	푸성귀	`n. vegetables, greens, green-stuff. [? < 푸르다]'	[Martin 1762]	samkhi/sangkhi/sengkhi/songkhi/phwu semkhi/phwusengkeli/phwu sengkhi/phwusupsay	phwusiki/phwungkimi	ccwuk ipsakwu/phwusengkali/phwuk iphsakwu/phwus kes/phwus iphali	phoskes/phwucengkali/phwucingkali/phwucingkay/phwus keli/phwungsengki	phwusengkay/namsay/phwusengcey	phwusengkali/phwusengkwu/phwusengku/phwucengke/phwucengkeli	phwusengkay/phwusengkey/phwusungkeli/phwucengkey	phwusingkay/phwucengkwu/phwucingkay/phwus-kes	phwusengki/phwucangkwu
phúl	플〮	`n. Glue.'	`n. Glue. The sticky substance drawn from starch made out of rice, wheat, or other crops.'	[Koe 20:775]	phul	풀	`n. 1. starch, paste. 2. [FIG] one's spirits. [? < 풀다]'	[Martin 1763]	say/sey/khwul/phwul/cho	phwul/cisim/kisim	phwul	phwul/	phwul	phwul	phwul	phwul/(sikmwul)/phul	phwul
pilúm	비름〮	`n. Pigweed, amaranth (Amaranthus tricolor).'	`n. [Edible amaranth (Amaranthus tricolor)]. An annual grass of the amaranthaceae family. It is about 30cm tall, with criss-crossing egg-shaped leaves. During the summer, green-yellow fine flowers bloom like ears at the end of the stems. Its stems and leaves are soft and edible.'	[Koe 10:478]	pilum	비름	`n. amaranth; pigweed; \ii{Amaranthus mangostanus}.'	[Martin 852]	pinwum/pinum/pinom/pinwu	pilum/pitul/pitup	pelem/pelum	pilim/pilum	pitum/pitul/pilem//pilum iph/pilim	pitum	ttuki/ttiki/pitum	pilwum//pilem/pilum	pitum/pilwum	pilem		pici, ㄱ saypilem
pis	빗	`n. Comb.'	`n. (Tool) Comb. The tool used for combing hair. It is made out of materials like bamboo, horns, or metal. They can be small or large. They can also be fine-toothed, wide-toothed, or half fine-toothed and half wide-toothed.'	[Koe 10:570]	pis	빗	`n. a comb.'	[Martin 862]	ellekci/elleyki/pis	pit/pis	pis	pis	pis	pich/pis	pis	pich/pis/pic	pis	elkipis		elkaypis, elkeypis	elkaypis, elkeypis
pis–	빗–	`vt. To comb.'	`vt. 1. To straighten tangled hair. 2. To decorate, to dress up, to make up.'	[Koe 10:572]	pis.ta	빗다	`vt. to comb (one's hair).'	[Martin 863]	pista	ppista/pista	pista/pista(tocaki pista)	pisuta	pista	peysta	pisuta	ppisti	pista
poy	ᄇᆡ	`n. Pear.'	`n. (Plant) Pear. The fruit of a pear tree.'	[Koe 10:694]	pay	배	`n. a pear.'	[Martin 743]	pay	pay	pay	pay	payaci/pay	meyngi/pay-changci	pay	pay	pay
póy	ᄇᆡ〮	`n. Boat.'	`n. (Transport) Boat, ship. The wooden or metal object used to carry people or luggage above the water.'	[Koe 10:697]	pay	배	`n. a ship, a vessel, a boat.'	[Martin 743]	pay	pay	pay	pay	payaci/pay	pay	pay	pay	pay
poych	ᄇᆡᆾ	`n. Oar.'	`n. (Transport) Oar. Punting pole. A tool for rowing a boat.'	[Koe 10:858]		–			no	no	no	no	no	nonayki/nol	no	-	no
psí	ᄡᅵ〮	`n. Seed.'	`n. 1. (Plant) Seed. The hard substance within a fruit of a plant, which will sprout and grow into a new plant. 2. The source of bearing and reproducing new animals. 3. Derogatory term for the blood or the origin of a family.'	[Koe 10:967]	ssi	씨	`n. 1. seed; a kernel, a stone, a pip. 2. a breed, a stock, a lineage, a descent. [The etymologically basic shape is -ㅂ씨 -pssi.]	[Martin 1032]	ssi	ssi	ssi/ssikas	ssi/ssikas	ssikasi	ssi	ssi	ssi	ssi
pskúl	ᄢᅳᆯ〮	`n. Chisel.'	`n. (Tool) Chisel. The tool used to dig holes on wood.'	[Koe 10:994]	kkul	끌	`n. a chisel.'	[Martin 247]	kkuseki/noncosi	kkucingkay/kkil	kkul	kkul	kkak cayngki	kkulu	kkusung kay/kkul khal/kalkwayngi/khalkwuli	kalkwucali/kelkkoli/kkalkwuli/kkalkki/kkalkhwuli/kkalkhi/kkolkitali/alkwulaci/alkulaci/	kkul	kkel
pskulí–	ᄢᅳ리〮–	`vt. To pack.'	`vt. To pack. To wrap. To include.'	[Koe 10:992]	kkwulita	꾸리다	`vt. 1. to wrap up, to do up (a parcel), to tie up,to pac, to bundle. 2. to manage, to keep (a thing) running (gonig), to maintain. 3. to touch up (the external appearance of a thing), ``to pretty up'', to beautify, to decorate, to dress.'	[Martin 200]	chayngkita/mwukkuta/selluta/sellenota/kkulita	meyta	mwungkkwuta/mwungkhwuta/mwungkhuta	mwukwuta/mwukuta/mwungkkwuta/mwungkhuta/kkwimeyta	ccimmeyta	mwukkwuta	mwukkwuta	myeta/mita(meyta)	mwukkta/kkwulita	kkwulinta, mwungnunta
pskwúl	ᄢᅮᆯ〮	`n. Honey.'	`n. (Food) Honey.'	[Koe 10:990]	kkwul	꿀	`n. honey.'	[Martin 217]	cheng	cheng/kkwul	kkwul	kkwul	cheng	kkwul	kkwul	kkwul	kkwul
psól	ᄡᆞᆯ〮	`n. Grain.'	`n. (Cereal) Uncooked rice.'	[Koe 10:978]	ssal	쌀	`n. 1. raw (uncooked) rice. SYN 입-쌀, 미곡. 2. any hulled grain. NOTE: as second element in compound often -ㅂ-쌀 -pssal.	[Martin 896]	kanssal/kapssal/ssal	ssal	ssal	ssal	ssal	ssal	ssal	ssal	ssal	meypssal, sal, chapsal, chapssal			wangtay
pswúk	ᄡᅮᆨ〮	`n. Mugwort.'	`n. (Plant) Mugwort. A composite perennial grass.'	[Koe 10:940]	sswuk	쑥	`n. wormwood, mugwort, artemisa, sagebrush.'	[Martin 1012]	swuk/sswuk/thellang	sswuk	sswuk	sswuk	sswuk	sswuk	sswuk	sswuk	sswuk/swuk	swuk
ptéy	ᄠᅦ〮	`n. Raft.'	`n. (Transport) Raft.'	[Koe 10:879]	ttey	떼	`n. 1. a raft. 2. a net float (=부:표). [der. n. < 뜨다]'	[Martin 454]	thewuli/thewu pey/thewis nang/thei pey/thewis nang/theywi/theys nang/theywuli	ttay ttanci/ttey seli/ttwis tanci/tti/tti ccantayki	ttey pay/tteykkal/tteypi/tteyngkwu/ttwi	mwunamwu/ttoy/tti/ttispal	tteymey/ttayscang/tteycang	ttekkwuci/tteykkwulakci/ttey-kkwuci/ttuy	ttoycayngi/ttoyscang/ttwi/ttiki	tti	ttey
ptí–	ᄠᅵ〮–	`vt. Steam.'	`vt. To steam. To cook or heaten using steam.'	[Koe 10:900]	ccita	찌다	`vt. to steam. SUBST. 찜. [? < 지지다]'	[Martin 1528]	chita	ccinta/ccita/ccwuta	ccita/cceta	ccita	cceta/ikkhwunta	ccita	ccita	nwikita	nwikita/nwikhita
ptúlh	ᄠᅳᆶ〮	`n. Yard.'	`n. (Dwelling) Yard. An empty lot next to a house.'	[Koe 10:895]	ttul	뜰	`n. a garden, a yard, a ground.'	[Martin 534]	i/ihi/il	ttelek/ttulek/ttulpak/pongtang/ccwuktam/chemak/chwuktwumak/thoypang/thuleyki	ttwutam/sem ttul/sempang ttul/swuk tam/cwuk tam	sinpangttok/engteng/thocis mith	ttulek/ttuleng/ttwulphang/ttulphang/thopang	kwuphang/ttel/ttulan/ttulek/ttul-phang/chemak	tulphang/ttulan/ttulek/ttulul/ttuklang/ttukphang/ttulttang/ttulccang/an twulen/thopang/	matayi	pongtang/thoy/thoyttul	tatang, ttel, matang			ttelak
puzek	브ᅀᅥᆨ	`n. Kitchen.'	`n. (Dwelling) Kitchen. The place with certain facilities for doing culinary acts such as making food or wahing the dishes. \ii{puzek > pusek > puzep > puekh.}'	[Koe 10:329]	puekh	부엌	`n. a kitchen.'	[Martin 817]	cengci	cengci/pwusik/pwusikh/piek	cengci/cengki/pwusek/pwuseyk	pwuak/cengci	pwuwekh/pwekh cengci/piek/pwusek/cengci/cengcey	pekh/pwuekk/piek/cengci	caswus kan/cungci/cungci kan	pokh/pwueyk/piek/cengci	poekh/pokh/piek/piekh/piyek	pwusap, pwuswuk, pwucek, pwucik, cengcey, cengci, cengciskan	cengcakkan, cengci	pekkay, pek, pekkay, peyk, peykkay, pwuekkay, pwueskay, cengcaysili	peykkay, peykkey, cengcakkan	cengceykkan
puzep	브ᅀᅥᆸ	`n. Kitchen.'	`n. (Dwelling) Kitchen. The place with certain facilities for doing culinary acts such as making food or wahing the dishes. \ii{puzek > pusek > puzep > puekh.}'	[Koe 10:329]		–			cengci	cengci/pwusik/pwusikh/piek	cengci/cengki/pwusek/pwuseyk	pwuak/cengci		pekh/pwuekk/piek/cengci	caswus kan/cungci/cungci kan	pokh/pwueyk/piek/cengci	poekh/pokh/piek/piekh/piyek
pwí	뷔〮	`n. Broom.'	`n. (Tool) Broom. The tool for sweeping dust or trash away. \ii{pwi > pi}.'	[Koe 10:292]	pi	비	`n. a broom. SYN. 빗-자루.'	[Martin 848]	pi chalak	piscali/pis calli	pis cali/peys calwu	pisilak/picilak/picculak/piccilayi/piccilayngi/pi/	piscalwu/piscali/pisccali/koppayngi	cwulmeyi/cwulmeyngi	pichilak	pai	piscalwu	piccalwu, piccali, piscali, pisccali		hullim	hullim
pwoh1	보ㅎ1	`n. Wrapping cloth.'				–
pwoh2	보ㅎ2	`n. Crossbeam.'	`n. (Architecture) Crossbeam.'	[Koe 9:795]	po	보	`n. a beam (of wood).'	[Martin 786]	citwung/citong/cis/kis/phos citong	citong/citwung	citwung	kitong	pocaki/mwulpo	citwung	citwung	po	kitwung
pwoksyeng	복셔ᇰ	`n. Peach.'	`n. (Plant) Peach.'	[Koe 9:821]	pokswunga	복숭아	`n. a peach. SYN. 복사.'	[Martin 798]	poksengkey/poksongkay/poksongkey/pokswungkay/weyni	posswua/posea/pokseng/pongsang/pwukswunga/ppoksang	pokswung/poksong/pokswun/poksung/poksi/poksia/poksing/poksinga/pongswung/pongssong	poksenga/pokswung/pongsonghwa/	poksong/pokswung	poksang/poksonga/pokswua/pokswung/pokswungay/poksung	poksa/poksang/poksong/poksonga/pokswung/pokswunga	poksang/poksoa/poksinga	pekswunga/pokswua/pokswungay/pokswung/poksang	poksang, pokseng, pokswua, pokswung, poksung, poksswung, pongswung		poksang, poksayng, poksoa	poksway	pokswa
pwoli	보리	`n. Barley.'	`n. (Plant) (Cereal) [Barley.] A biennial grass. Its straight, empty stem with long joints is about one meter tall. Its alternating leaves are linear-shaped and smooth-surfaced with venations lined up. Each May, it blooms an spiky inflorescence whose ears have awns. It is divided into naked barley and covered barley depending on whether the grains are hulled easily, and divided into autumn barley…	[Koe 9:739]	poli	보리	`n. barley.'	[Martin 790]	poli	peli/poli/pol	poli	peli/polwu/po/pholi/	poyli/peli/pwuli	peli	pholi/poli	peli/poli	peli	peli
pwontwokí	본도기〮	`n. Pupa.'	`n. (Insect) Pupa.'	[Koe 9:852]	pentey(ki)	번데(기)	`n. a pupa (an insect at the post-larval stage).'	[Martin 762]	kaceli/kocwu ali/kocwuweli/kkes peleyngi/ppenteyki	kenteyki/kkonti/penteyi/pwunteyki/pwuntiki/pintiki	kkentiki/kkoontiki/kkon/kkonteyi/kkontii/nipi ppentiki/penti/penttayki/pontii/ppentuki/ppenti/ppentii/ppenteyki/ppothuyki/pponteyki/ppontiki/ppontii	ppenteyki	ppenteyki	kkenteyki/pantiki/penteci/pentiki/ponteyki/pontoci/ppenteyki/ppentiki	noy/nwuye/nwe/nwey/nwiye	kkentiki/pinteyki	nwiay penteyki/nwieys ppenteyki/penti/pentiki/ppenteyki	kontiki, ㅈ kkonteyki, kkonti, pentuyki, pentiki, ppentayki, ppenteyki, ppentuyki, ppentiki		pontoci, swuley, swuli	ponti, swuleyngi
pwosk–	보ᇧ–	`vt. To stir fry.'	`vt. To stir fry.'	[Koe 9:892]	pokk.ta	볶다	`vt. 1. to panbroil; to roast; to toast; to parch. SYN. 초-하다.'	[Martin 799]	pokkuta/theywuta/thiwuta	ppoknunta/tekknunta	ppokta/ppokkwuta	pokkuta/ppokkuta	ppokta	pokkta	pokkta	pokta	pokta	ppokkase, ppongnunta
pwosyen	보션	`n. Korean socks.'	`n. (Dress) Korean socks. They are made out of cloth and are tied to the feet. pwosyen > pesen.'	[Koe 9:756]	pesen	버선	`n. Korean socks (usually made of cotton), bootees, sweatsocks.'	[Martin 760]	posen	pesen/posen	posen/pesin/peswun/posun/posin	posin/pesin teyki/poson/poswun/posun/cilmokccak/	posen/pesenceyki	posen	posen	pesen	posen	posen, posin	pesen
pwóy	뵈〮	`n. Hemp cloth.'	`n. (Dress) Hemp cloth. Textile weaved out of hemp yarn, cotton twine, or silk thread.'	[Koe 9:933]	pey	베	`n. hemp cloth (SYN. 삼-베). 2. a hemp plant (= 삼).	[Martin 772]	maphey os	pey	pey	sam	myengpey/mingpey	sam os	kam kes/peyccachi kes	pey(pye)/peyci	pye/po
pwozó	보ᅀᆞ〮	`n. Kimchi bowl.'	`n. Kimchi bowl. It is like a normal bowl but lower and smaller.'	[Koe 9:767]	posiki	보시기	`n. a small bowl of porcelain or brass. SYN. 보.'	[Martin 792]	congcayki/posi/posayki/	kwuk tanci/kkayngkki/yoksikki/congpali/congpal/congciki/cwungpaki	sapal/cepsi	poseyki	kkakcayi/pokcikay/pokcikkay/pposikay	pocayki/pokciki	posaki/posakci/poswu	kimchi-kuluk/pasayki/pocayki/siki	posayki/congpalay	posi, congpali, congpal, cwungpali, cwungpal, thwukpali		thongpayki	kayngsapal, thongpayki	posayngi
pwǔchóy	부〯ᄎᆡ〮	`n. Asian chives (Allium tuberosum).'	`n. (Plant) Asian chives (Allium tuberosum). A perennial plant of the lily family. The floral stem is 30-60cm tall. Its empty leaves grow in groups from scaly bulbs. During the autumn, it bloom purple flowers as umbellae, but does not bear fruits. Its leaves are eaten pickled.'	[Koe 10:123]	pu:chwu	부:추	`n. a leek.'	[Martin 821]	seywuli/sweywuli	cengkoci/cengkwuci/tengkwuci/pwuca/pwuncho/pwunchwu/pica/sophwu	cengkwuchi	sopwul/sol	cengkwuci/sol/pwucho	ponchwu/pwucho/pwuncho/pwunchwu/pwulkwu/phwuchwu	pwulcho/cungkwuci	pwuncho/pwunchwu/ccoli/ccol	phwuchwu/pwucho/col pha	sophwul, sol, cengkwuci, phwuchwu		pwuchi	phwucho, phwunchwu
pwulmwu	불무	`n. Bellows.'	`n. Bellows. The tool for causing wind when building fire. \ii{bwulmwu > phulmu}.'	[Koe 10:226]	phulmu	풀무	`n. bellows, a blower. [< 풀(떡) + ?]	[Martin 1765]	pwulmi/pwulmwuki	pwulmwu/pwulmi/phwullo/phwulmi/	kay pwulmay/ki pwulmay/pwulmay/pwungkwu/phwulmay	pwullo/pwulmo/pwul pwuchi/pwummwu	pwulmwu/pwulmwuki	phwulmi	hwuhwang	pwulmo	pwulmwu/phwulmwu tokani/phwulmwu tok/	pwulmay, pwulmwu, pwulmi, phwulmay, phwungkwu, phwungno, hali
pwulwu	부루	`n. Lettuce.'	`n. (Plant) Lettuce. A composite annual or biennial plant. Its leaves alternate, and its basal leaves are large and oval. Its leaves can be eaten as a \ii{ssam} (rice and other food wrapped in a leaf). Gyeongsang dialect.'	[Koe 10:35]	pulwu	부루	`[DIAL.] 1. = 상치 (lettuce). 2. [? var. 불어] (to eat) sparingly, frugally.'	[Martin 813]	pwulwu	pwuli/samchwu//pwulwu/pwuloki/pili/sangchay/sangchwi/sayngcho	pwu sangchwu/pwul sangchwu/ssangchwu/phwu sangchwu/phwul sangchwu	tancangcho	sangswu	pwulwu/pwuchwu/pwunchwu/pwulkwu/pwulki/sayngcho/sayngchwu/phwulki/	pwulcho/cungkwuci	sangchwi	pwulwu/sangcho/sangchwey/sangchwi
pwusk1	부ᇧ1	`n. Seed.'	`n. Seed. The source of bearing and reproducing new animals.'	[Koe 10:288]		–
pwusk2	부ᇧ2	`n. Moxibustion.'	`n. bnd n. The unit of counting moxibustions in Korean traditional medicine, which is the treatment of making wormwood into spikes, placing them on certain parts of the patient's body, and using fire to provide stimulation.'	[Koe 10:288]		–			thum	ttum	ttum(pap ttumi tulta)/ttum(momey yelollinun kes)	kkul	ccim/ttum	ccim	ttum	ttum	ttum
pwút	붇〮	`n. Brush.'	`n. Stamen and pistil.'	[Koe 15:70]		–										-
pyé	벼〮	`n. Rice plant.'	`n. (Plant) (Cereal) An annual plant. Its stem is 1.-1.5 meter tall and empty inside. Its long, crisscrossing leaves have parallel veins and vaginae. Its flowers bloom during early autumn as pinacles at the end of the stems, each flower having one pistil, three stamens, no petals, inner cover around the pistal and stamens, and a glume within the covers. Some flowers have thorns. It originated fro…	[Koe 9:571]	pye	벼	`n. 1. a rice plant. 2. a kernal of rice (unhusked). VAR. 베.'	[Martin 774]	nalwuk/pye	nalak/isak/nalak isayk/isayk/isiki/isik	nalak/nalak neykki/wukki	nalak/pye	nalak/pey	nalak/nalwuk/nalki/pey	nalak/kalak/pey/peys/pye/poy	pey(pye)/nalak	nalki/pey			nalak, nolak
pyéli	벼〮리	`n. Rope reeved through the upper stitches of a net.'	`n. (Tool) Rope reeved through the upper stitches of a net. By pulling it, one can shrink or widen the net.'	[Koe 9:580]	pyeli	벼리	`n. 1. the guide ropes at the edge of a fishing net. 2. an edge, an edging.'	[Martin 775]	peylis pay/wus peyli/wus peylis cwul	peyli	payli	mosali/mosoli/moswuli/kasangsali	mokcwul	mosayi/mosoli/mosolki	mosulkayngi/pyeli	kwuthayngi/moselki/mosolki/mosulppayki/mosulkhayngi	peyli
sáks	삯〮	`n. Sprout.'	`n. 1. (Plant) Sprout. The first young leaves or stems sprouting from seeds, stems, or roots. 2. sign, symptom, indication.'	[Koe 11:131]	ssak	싹	`n. 1. a bud, a spout. 2. = 싹-수 (good omen).'	[Martin 888]	ssak	ssak	sak	ssak/nucakwu/nucak pali/nucak sani/nicakwu/ssakaci	ssak	ssak/ssakswu	ssakal	ssak	ssak	nwun, sak, swun, wum, chok
sálp	삷〮	`n. Shovel, spade.'	`n. (Tool) Shovel, spade. The tool for digging earth and scooping soil.'	[Koe 11:227]	sap	삽	`n. a shovel, a spade.'	[Martin 906]	sukumphwu	sokwumpho/swukumpho/sweykumpho/sapkaley/sap/kwangchangi/sakkaylay/cosen sapkalay/hoppa	swukenpho/swukwupho/swukwumphyo	sakkaley/sapwu kkaley/swukwumpho/	kalay/kalayngi/son	saph/sup	tungkali/ttwungali/sap/cwukek/tungkaymi	tangkali/tayngi/kkalay	ttwukay/sap			kwangchangwu, sakkalay, sapcang	sanci
sám	삼〮	`n. Hemp.'	`n. (Plant) Hemp. A cannabaceous perennial plant. Its stems are thin and long, its compound leaves are palmate, and its individual leaves are lanceolate with fine sawteeth and thick, fine hair. It blooms from July to August dioeciously. Its fruit is similar to that of a dandelion but round-shaped. It is sowed and cultivated from March to May. Its seeds are edible and also used as medicinal oil, f…	[Koe 11:229]	sam	삼	`n. hemp. SYN. 대:마.'	[Martin 901]	maphey	sam	sampey	sam	sam	sam	kam/peyccachi	sam	sam po	yel
sam–	삼–	`vt. Make (sandals), weave (hemp, etc.).'	`vt. To tear textile such as hemp or ramie fabric into strips, rub the strips on the edges, and twist them together. 2. To weave straw or hemp shoes.'	[Koe 11:232]	sa:mta	삼:다	`vt. 1. to make something of (a person or thing). 2. to make (a sandal). 3. to spin.'	[Martin 902]	samta	samta	samta	kkata/kkopta/mantuluta/mayntuluta/mayntilta/mayngkulta/mayngkilita/mayngkilta	ssamta	maynkulta/mayngkulta/mayngkilta	khwata	mayta(mantulta)	samta
sǎy	새〯	`n. Thatch.'	`n. Stamen and pistil.'	[Koe 15:70]		–
sém	섬〮	`n. Doorstone.'	`n. Doorstone. The ground with piled stones where buildings are built on. Or stairs.'	[Koe 11:587]	sem	섬	`n. a flight of steps. [? < ``island"]	[Martin 953]	yeis tol/yes tol/yeyis tol/yeys tol/ihis tol/phang tol	teystol	semttol/ssemttol	ttulpang tol	twungkeymi	sum	ttulphang tol	tok(tol)	semtol
sep	섭	`n. Brushwood.'	`n. Brushwood. Firewood.'	[Koe 11:590]	seph	섶	`n. kindling; brushwood.'	[Martin 961]	nang sepwucayngi/nang sepwuceyngi/nang selphi	seph/sinkayi/cep	sep	sep	caktayki	cala	seph	kkasuleyki	seph		swumta, simwuta, simketta	cengcaysali
sí	시〮	`n. Weft.'	`n. Weft. The thread, twine, or straw put horizontally when weaving fabric, mats, or straw shoes.'	[Koe 12:762]	ssi	씨	`n. 1. woof, weft; the widthwise threads. 2. latitude.'	[Martin 1032]	ssicwul	ssi	ssicwul	ssicwul	ssikasi	ssicwul	ssi	ssi	ssicwul
sǐl	실〯	`n. Thread.'	`n. (Dress) [Thread.] The thin strip made out of cocoon, fur, cotton, hemp, or chemical material. It is used for weaving or needlework.'	[Koe 12:978]	si:l	실:	`n. 1. thread. 2. [FIG.] a thin find thing; a long narrow thing. ABBR. 시–.'	[Martin 1055]	sil	sil	sil	sil	silta	sil	sil	sil	sil
silú	시르〮	`n. Steamer.'	`n. Steamer. The round pottery used to steam rice. It has several holes at the bottom.'	[Koe 12:800]	silwu	시루	`n. an earthenware steamer.'	[Martin 1036]	sili	silki/sili	sili/silwu	sili/ssili	sili/silwu	silu/sili/silkwu/silku/silki/sillwu/silk	silwu	silwu	silwu	silli			noi
sim	심	`n. Ginseng.'	`n. (Plant) Ginseng.'	[Koe 13:1]		–
simk–	시ᇚ–	`vt. To plant.'	`vt. To plant.'	[Koe 12:813]	si:m.ta	심:다	`vt. to plant; to sow.'	[Martin 1061]	simuta/simkuta	simta/simkwutnunta/simkhwusnunta/swungkwunta/simkwunta	pwuchita/swumkhwuta	ttayngkita/swumkuta/swungkuta/swinkita/swingkuta/swingkita/sungkita/simkita	sungkwuta/sinkwuta/singta/hechinta	swumkwuta/swumta/swungkwuta/swungkuta/swingkita/simwuta/simuta/simkwuta/singkwuta	tulita/simkita/singta	swungkwuta/swingkita	simuta/simkita/simkwuta/singkwuta/singta			swumnunta, swungketta, swungkwunta, swungkwetta, simkwetta	singkinta
sit–	싣–	`vt. To load.'	`vt. To load.'	[Koe 12:977]	si:t.ta	싣:다	`vt. -T/L-. [{\sc inf} 실어] 1. to load, to freight, to carry. 2. to record, to put in, to carry (something written). 3. to store (water in a reservoir or paddy field). VP., VC. 실리다.'	[Martin 1055]	sikkuta/siluta/sikhuta/siltta/silluta/ssikkuta	silnunta/cingkwuta	sista/silta	silhuta/silhta	sinta/silluta/silta	sikta/siltta	silhta	sikhita	siltta
siwúk	시욱〮	`n. Carpet.'	`n. (Dress) Blaket. Carpet. Textile weaved out of fur.'	[Koe 12:844]		–
siwúl	시울〮	`n. String (of an instrument).'	`n. (Instrument) String. The string of a string instrument used to make sound.'	[Koe 12:846]		–			cwul	keyn/kaingkeli/keyng kali/kkunaphali/kkunaykwi/kkuniskali/kkun kali/kkun ki/kkingkali/no kkunayki/no kkin/pa kkun/	kkunakwu/kkunaykikkunaykki//kkunayngkhi/kkuthayi/kku nakkey/kkunnaykki/kkun ttayki/kkun thapal/kkun thapwul/kkun thayi	cwul/ttikwuli/pa cwul/cong/cwu/cwung/ci/kkuth thapal/kkun thayngi/kkunakci/kkun teyki/naykki/cin kkun/cin cwul	kkunaykki/kkunnaphwul/kkunnayki/kkunnaykhi/no kkunnaykhi/nonnay kkun/kkun	kkunayki/kkunaykki/kkutayngi/kkin/nakkun/naykkun/no kkunnayki/no kkingi/ta cwul/cwul	tonga/cwul	kkunnayki(kkun)/cwul	cwul
skwalí	ᄭᅪ리〮	`n. Winter cherry.'	`n. Winter cherry. An perennial plant of solanaceae.'	[Koe 13:486]	kkwa:li	꽈:리	`n. 1. a ground cherry, a strawberry tomato. 2. a blister.'	[Martin 176]	phwunchelkwi/phwunchyelkwi/	kkal/kkoyli/ttwukkwali	kkayngmayi/ttayngkkal/ttwukal/ttwukkal	kkalwu/kkowal/kkwal/tteykkal/tteykkwal/tteywal/	kkwalwu/ttaykkal/ttaykkwal/tteywal	kkayli/kkwayli	ttaykkol/ttayngkkol	kkwuali	kkayngkkali
skweng	ᄭᅯᇰ	`n. Pheasant.'	`n. (Bird) Pheasant. A bird of phasianidae. It is as big as a chicken, with many black dots scattered over its body and a long tail. The male has a blue neck with white stripes and cries louder than the female. The female is smaller than the male and brown with block dots. The male is called \ii{cangkki} and the female \ii{kkathwuli}.	[Koe 13:520]	kkweng	꿩	`n. a pheasant.'	[Martin 225]	ungchwi/kkweng	kkong/kkeng	kkeng/kkong/kkwueng/kkoyng/kkwung	kkeng/kkong/kkweng/	kkong	kkong	kkweng	kkong/kkonga/kkongey	kkong/khong/kkweng	kkeng, kkong
skwó–	ᄭᅩ〮–	`vt. Twist (rope, etc.)	`vt. To twist. To rub several thin strings into one.'	[Koe 13:456]	kkota	꼬다	`vt. to twist, to twine. 2. = 비-꼬다.'	[Martin 137]	kkota	kkwuta/tilita	pithulta/kkota	kkata/kkopta	yekkunta	kkota	khwata	pithulita(pithulta)	kkota	kkanta, kkonta, kkwunta	thalta
skwól	ᄭᅩᆯ〮	`n. Fodder.'	`n. Fodder. The grass fed to horses or cows.'	[Koe 13:468]	kkol	꼴	`n. pasture, forage; fodder.'	[Martin 157]	paleyki/payleyki/chol	kkot palayi/kkolsey/kkolsi/kkolci/so phwul/simiki	kkol	kkal/kkel say/kkol sa/kkol ssak/kkolssey/	kkal	kkol-sin	kkal	kkal	kkol
sóch	ᄉᆞᆾ〮	`n. Straw rope.'	`n. (Tool) Straw rope. Rope weaved out of straw.'	[Koe 13:299]		–			nokkun/kkun/kwancey/no kkunayki/no kkunaykki/no kkus/sin tal/sin tol/olang/olyang/olyang pey/chin	keyn/kaingkeli/keyng kali/kkunaphali/kkunaykwi/kkuniskali/kkun kali/kkun ki/kkingkali/no kkunayki/no kkin/pa kkun/	kkunakwu/kkunaykikkunaykki//kkunayngkhi/kkuthayi/kku nakkey/kkunnaykki/kkun ttayki/kkun thapal/kkun thapwul/kkun thayi	cwul/ttikwuli/pa cwul/cong/cwu/cwung/ci/kkuth thapal/kkun thayngi/kkunakci/kkun teyki/naykki/cin kkun/cin cwul	kkunaykki/kkunnaphwul/kkunnayki/kkunnaykhi/no kkunnaykhi/nonnay kkun/kkun	kkunayki/kkunaykki/kkutayngi/kkin/nakkun/naykkun/no kkunnayki/no kkingi/ta cwul/cwul	kkunayngi/kkunnaykki/kkun tayngi/noykkun/kang/pwuscwul	kkunnayki(kkun)/cwul	kkunaykki/kkunayngi
solakí	ᄉᆞ라기	`n. Broken rice.'	`n. (Cereal) Broken rice.'	[Koe 13:99]	ssalaki	싸라기	`n. 1. broken bits of rice. 2. small pelles ofdry snow, fine snow ( = ~둔, 사락-둔:). [< 쌀 + -아기]'	[Martin 871]	salaki/saleyki/cam ssal	salang/saliki/ssalakpi	ssalayi	salayki	ssalayki	ssaliki	saymayki/sweymi/ssanayki	sswulay(solayki)	salayki/ssalayki	ssalayki		ccasulayki
solkwó	ᄉᆞᆯ고〮	`n. Apricot.'	`n. (Plant) Apricot. The fruit of an apricot tree.'	[Koe 13:251]	salkwu	살구	`n. an apricot.'	[Matin 896]	salkwey/salkwi/salki	salko	salkay/ssalkwu	silkwu/ssalkwu	salkwu	salkwu	salkwu	salkwu	salkwu	salki, ssalkwu	salkwi
spwong	ᄲᅩᇰ	`n. Mulberry.'	`n. Mulberry leaf. Mulberry tree. A deciduous, broadleaf forest tree. It is 3-4 metrs tall. Its alternative leaves are egg-shaped with a spiky end and saw-toothed rim. It can be dioecious or monoecious. In the spring, the ears of yellow-green flowers are borne in the axil. A mulberry is a dark purple stone-fruit borne in June, which is sweet and edible. Its leaves are fed to the silkworms. Its ba…	[Koe 13:803]	ppong	뽕	`n. = 뽕-잎 ppongq iph (mulberry leaf).'	[Martin 805]	ppongnam yelum/ppongnang yelum/ppongnang yolum/ppongnang thal/otong/otong kaypi/otong keypi/otung keypi/	ppayng	ppongnamwu photwu/nipi photwu/ppongnamwu yelmay/ppong ttali/atulkay/otolkay/otolkkay/otong kangsayi/otwulkkay/otulkkay/ottolkay/olang kangsayi/olleng kangsayngi/wulleng kangsayngi/utulang kangsayi/hoto/hoti	ppong	koy pap/otay/oto kay/otwukay	ppayng/ppyeng	ppong otay/ota/otey/otoy/otwulki/otuwa/otulkay/otulki/otiki/ottiki/oltaylkay/wutwu	ppong	ppong pap/otong/otwulkay/otingi/oci/ppong
sswú–	쑤〮–	`vt. Cook (porridge, paste, etc.).'	`vt. Cook (prrodige, paste, etc.) To make porridge or paste by boiling grains, powders, vegetables, or meat with a lot of water.'	[Koe 13:882]	sswuta	쑤다	`vt. to cook (hot cereal, porridge, etc.), toprepare, to make.'	[Martin 1000]	sswuta	sswuta	ssita/sswuta/ssuta	ssita	sswuta	sswuta	sswuta	sswuta	sswuta
sték	ᄯᅥᆨ〮	`n. Steamed cake.'	`n. (Food) Steamed cke. A term for any steamed cereal, sometimes pounded or shaped.'	[Koe 13:643]	ttek	떡	`n. rice cake.'	[Martin 445]	ttek	ttek	ttek	tteyk/ttek/meyk	ttek	siteki	kelmok/hinttek	ttek	ttek			sitek	sitekwu, sitekwi
stih–	ᄯᅵᇂ–	`vt. Pound (grains, etc.).'	`vt. To pound grain or other substance in a mortar with a pestle in order to polish or grind it.'	[Koe 13:731]	ccih.ta	찧다	`vt. to pound; to ram.'	[Martin 1560]	ccita/cihta/ccikta	ccihnunta/ccitha	polpta/ccingta	polpta/ccikta	cceta	ccikta	ccikta	-	ccitta	ccikeni, ccise, cciese, ccitha, ccinnunta, ccinta			nemnunta, nemta, numnunta, numta	nungkwuta
súkofol	스〮ᄀᆞᄫᆞᆯ	`n. Countryside.'	`n. (Geography) Countryside.'	[Koe 12:611]	sikol	시골	`n. 1. a countryside, the country, the provinces, a rural district; a remote area, ``the blackwoods", ``the sticks". 2. one's native place, one's home (SYN. 고향).'	[Martin 1033]	ssikol	sikaol	ssikaol	sikol/chon	chon	sikwul	sikwul	sikwul	sikwul	suykol, chon
sulh	슬ㅎ	`n. Spear; A wheel-shaped weapon.'	`n. (Tool) Spear.'	[Koe 12:662]		–			chang	chang:	chang	chang ttayki/			chang	-	chang
swóh	소〮ㅎ	`n. Mould.'	`n. (Tool) Mould. The frame shaped identically to the designed object so that one can pour melted iron in there.'	[Koe 11:1081]		–			thul	thul	thul	thul				thul	thul
swokwom	소곰	`n. Salt.'	`n. (Food) Salt. A salty, white crystal. One of the most common condiments, it mainly consists of sodium chloride. \ii{swokwom} > \ii{swokum}.'	[Koe 11:1002]	swokum	소금	`n. salt.'	[Martin 970]	sokom	sokom/sokwum/ssokom/ssokum	sokom/som	sokum	soykum	sokwum	sokwum	sokom/sokwum/sokum	sokum	sokom, sokwum		sokom, ssakssaki, thapswi	sokom
swǒl	솔〯	`n. Brush.'	`n. (Tool) Brush. The tool for brushing dust off or painting something.'	[Koe 12:60]	so:l	솔:	`n. a brush.'	[Martin 990]	pi chalak	sol/phwulpi/pis calli	pis cali/peys calwu	pisilak/picilak/picculak/piccilayi/piccilayngi/pi/	piscalwu/piscali/pisccali/koppayngi	pis calkwu/pis calku/pis calki/	pichilak	ssol	piccalwu
swóla	소〮라	`n. Saucer that serves as a jar lid or a dish.'	`n. (Tool) A deep, wide, heel-less pottery resembling a plate. Or, dialect term for a basin.'	[Koe 11:1019]	solay	소래	`n. a kind of saucer. SYN. 반대기, 소래기.'	[Martin 972]	ttwukkeng/ttwukengi/twukkey/twuey/ttwukkeyngi/ttwukkwey	congciki/sapal/taycep/posiki/neleyki/ongkaci/capeyki/ttwukeng/ttikkingi/sothtwingi/ttwukey/ttwukkingi/ttekkeyi/ppeyki	ttipi/ttupong/ttekkeli/ttekkeng/ttekkey/ttwukkeli/ttwukkeyng/ttwupeyi/ttipingi/ttukkeyng/ttukkeng	nelayki/nelekci/neleyki/nelwukci/nelpeyki/nelpekci/paneyki/pantakci/pantayki/payntayki/sotwulang/solaktteyki/ttwupeng/ttwukkey/ttwukkeyngi/ttwukkeng	ttwukeng/ttwukkeng/sopayki/pantulayki/pancilayki/payntulakci/payntuleyki/pantayki	peleyki/sotay/swulayki/ttwukkeng/ttakkyeng/ttwukkyeng/salay/sotay/ttwukeli	ttwukkeyngi/tteykkey/ttwukkey/phancayki	solay/sswulay(solayki)/conghi	selay			soykkwuth
swǒlGwos	솔〯옷	`n. Awl.'	`n. (Tool) Awl. A piercing tool.'	[Koe 12:68]	so:ngkos	송:곳	`n. a gimlet, an awl, a drill, a hole-punch(er).'	[Martin 993]	songkos	nal kkoci/soskus/songkot/songkop/songkwu/songkwus/songkis/ssongkwu	tetek	songkos	songkwus	songkos	songkwus	songkos	songko/songkosi	songkwus
swoth	솥	`n. Caldron.'	`n. (Tool) Cauldron.'	[Koe 12:96]	soth	솥	`n. a kettle, a pot.'	[Martin 994]	sos	sos/soth	sos	sos/soch/sokh	sos/sostanci	sos/soch	soth/papthong	soch	ses/sos/soc
swowom	소옴	`n. Cotton.'	`n. (Dress) Cotton.'	[Koe 11:1056]	swo:m	솜:	`n. cottonwool, cotton.'	[Martin 991]	sokay	som:	ssom/ssokhey/sokhey/sokkay/ssokay/ssokkay/ssolkhay	sokhi/ssokhay	sokhay/son	sokay/sokhay	swum	som	swum/som	sokay, sokhay, sokhey, sokkhay, ssokhay, ssom
swóy	쇠〮	`n. Iron.'	`n. 1. (Mineral) Iron. A metallic element. Silver and solid, it is obtainable from hematite, magnetite, pyrite, etc. It is highly ductile, malleable, and magnetic. It easily rusts in a moist place. 2. (Tool) Key.'	[Koe 12:104]	soy	쇠	`n. 1. metal; iron. 2. a compass. SYN. 지남-침. 3. [COLLOQ.] a key (=열-쇠). 4. [COLLOQ.] a lock (자물-쇠). 5. a hinge or part of a hinge (CF. 수 ~, 암 ~). 6. = 놋-쇠 nos soy (brass).'	[Martin 995]	swey	ssey/ssway/ssi/sey/so/sway	ssay/ssey/sey	sey/syey/sse/ssoy	ssoystingi/sey/soy	sway/soy-kkop/soy-kkos/soykkwup/soys-kep/swey/sweys-kep/sweys-keth/sweys-kop/ssays-kop/ssway/ssways-kos/ssoy/ssoy-kkwup/ssoys-kop	sey/si/phay/they/theymi/say/sway/ssey/swu	soy	sey/soy	say, sey, swey, si, ssay, ssey, ssoy, sswi, ssi		soykkwuth	mwusay, mwusoy, soㅒ	swey
swúl	술〮	`n. Spoon.'	`1. n. (Tool) Spoon. A tool for scooping cooked grain, soup, etc. 2. n., bnd. n. [A spoonful.] A unit of measuring the amount of food scooped on a spoon.'	[Koe 12:326]	swul	술	`1. n. abbr. [DIAL.] = 숟-가락, -갈 swut-kal(ak) (spoon). 2. count. a spoonful. 3. n. (= ~-대) a plectrum (pick).'	[Martin 1018]	swukkilak	swul/swu kalak/sukkalak	sokkalak	swukkwal/swut kwulak/swul nip	swutkalak	swukkalwu/swukkilak/swul kalak	swuca	swutkalak	swukkalak
swulGwí	술위〮	`n. Wagon.'	`n. (Transport) Wagon.'	[Koe 12:333]	swuley	수레	`n. a wagon, a acart, a carriage, a vehicle.'	[Martin 1001]	swuli/swulli	kwulwunna/kwulwumma/kwuluma/kkul kwulwuma	swuli/swulkay	swuley	kwulwumma/kwuluma/swunley	swuley	kwuluma/kwulumma	swuley	swullyuk	kwulwuma, kwulwumma, cha		kwulwuma, kwulwumay	talkwuci
swulí-s-nal	수릿〮날	`n. Dano festival.'			swuliq nal	수릿-날	`cpd n. (? ``eagle day") [DIAL.] = 단오: the 5th of May, the May holiday.'	[Martin 1002]	swulisnal	tano	tano	tano/swulisnal	tano	tanwu	tano	tano	tano
swusk	수ᇧ	`n. Charcoal.'	`n. Charcoal.'	[Koe 12:361]	swuch	숯	`n. charcoal.'	[Martin 1021]	swut/swus/	swukkang/swukkayngi/swukkemeng/swukkeng/swukkwumeng/swukkwung/swus twu/swusttwu/swus ceng/syunkkeng	kemceng/kkesilem/kkemcang/kkemceng/swuth/swut/swus	swus/swuch	kkemtayngi/kkemang/swuth	kemeng/kemteyngi/swukkeng/swut/swus/swuch-kemeng/swuch-kemteyngi/swuch-kemceng/swuch-twungkeci/swuth/sswuay	kkampiki/ swus kempeng/swus/swuth	swuc/swut/swus/swuth	swus/swut/swuch kketayngi/swuch kkemayngi/swuch kkemyeng/swuth	swukkeng, swuttii, swus, swuskeng, swusttii	swuthi, susthi	swus, swuskwu	swutteyngi
swuul	수을	`n. Alcohol.'	`n. (Food) Alcohol.'	[Koe 12:295]	swul	술	`n. rice wine; (intoxicating) liquor, drink, ``booze".'	[Martin 1018]	swul		swul	swul	swul	swul	swul	swul/cwu	swusil
syé	셔〮	`n. Rafter.'	`n. (Architecture) Rafter. The wood that stretches from the ridgepole across the girders or crossbeams.'	[Koe 11:627]	sekkalay	서까래	`n. a (house) rafter. VAR. 혀까래. SYN. 연목. [< seq kalay < hye + kalay]'	[Martin 933]	seli/selisnang/cip seli	sakkali/seykali/seykkalayngi/seykkali/soykali/haykkali/haykkali/hyekalay/hyekkalay/hyekkali	ssekhalay/ssaykkalay/ssekkalay/ssweykkalay/ssikkalay/ssikkul/ssoykkalay	sekulsey/sekkali/sekkul/seykkel/seykkul/syekkalay/sikkalay/sseykalay/sseykkali/cip ppay/	sekkali/sekkal/sekkel/ssyekkalay	nakkalay/saykkalay/saykkali/sekkalak/sekkalang/seykkalak/seykkalay/syeykkalay	sakkalay/sekkaylay/ssaykkalay/ssemwun/cwukkalay	sekkali	sekkalay	saykkalay, saykkali, sekkali, seykkalay, sseykkalay, ssikkalay, hyekkalay	seykkatali, wuppayi	yelmwuk	nekkalay, nelley, seykkalay, wuppayi
syéks	셗〮	`n. Rein.'	`n. Rein. The rope tied to the bit, the nose-ring, or the bridle of a horse or a cow to ride or handle it.'	[Koe 11:740]		–			kho ttolley/khostolley/kho ttwulley/kho ttuley/khos tolley/	khottwulkey/kkweyttuleyki/kkottuleyki/inilki/iningkey/kkwuntiliki/kkwunci	kkottwuley/kho kkwuntali	kkotoli/kko ttwuley/kko ttuley/kkothwuleyi	kho ttwulley	kwuleyngi/kwuntwulley/kho ttwulley/kho thwulley/kho thulley/	kho ttwuli	kho ttwuli	kwuttwulami/esulki
syém	셤〮	`n. A straw bowl to contain grains, etc.; A unit of measuring grains, powders, or liquids.'	`n. 1. (Tool) A straw bowl for containing grain. Or a unit of volume. It is used to measure the volume of grain, powder, liquid, etc. 2. n. bnd. n. (Geography) A space of land enough to plant one \ii{sem} of rice seedling or rice seed. A unit of counting paddies.'	[Koe 11:831]	sem	섬	`n. 1. a straw sack. 2. a unit of volume; 5.12 U. S. bushels, 47.6 U. S. gallons. (SYN. 석); a sem.'	[Martin 953]	sem	sem	sem	sem	twungkaymi/sum	sum	sum	swum/ssem	sem
syó	쇼〮	`n. Cow.'	`n. (Animal) Cow.'	[Koe 12:135]	so	소	`n. cattle; oxen; an ox; a cow.'	[Martin 968]	so	soy/sway/sey/si/ssey	so	soy/tos	sokpayki/so/soy/sway	sok/sway/soy/swey/sso/ssok/wueci	soy/sey/sway/say	so	so/swey/soy		syo
tahí–	다히〮–	`vt. To slaughter.'	`vt. To slaughter (animal).'	[Koe 5:375]		–
talak	다락	`n. Many-storied building.'	`n. 1. (Architecture) Many-storied building. 2. (Dwelling) Attic. The place built as a second floor mainly over a kitchen to store belongings. Normally, the entrance leads to a room. A two-storied house.'	[Koe 5:277]	talak	다락	`n. an upper story; a loft over a kitchen.'	[Martin 382]	talak	talak/tung talak	talak	kongno	nwutalak/talayk	talak	talak	talak	talak
tálkwó-cil-hó–	달〮고〮질ᄒᆞ〮–	`vi. To ram earth.'	`n. To ram (earth). To tramp the lot or the earth down hard with a rammer.'	[Koe 5:436]	talkwu cil	달구-질	`cpd n. pounding (beating down) earth.'	[Martn 402]	talkwucil	telkwu cil/talkay cil	mangkkay cil	takumcil/takko cil	takwucil	telkwu-cil	talkwu-cil	kongkwuluta(tacita)	talkwucil
tám	담〮	`n. Wall.'	`n. (Architecture) Wall. A pile of earth, stone, bricks, etc. around a house or a certain space.'	[Koe 5:464]	tam	담	`n. a wall. DIAL. 담-장.'	[Martin 408]	tam	tam	tamwulak/tam pelang/tam peyk/tam pwulak/tam pwulang/tampwulang peyk/tan cang	ttam/ttak/pak/peyk/patak/peylak/peylang/peylum/peyk ttulam/peyk ccak/pyek/ppak/	tamwulak/tamelak/tamulak/tammwulak	tam-ccak/ttek	tam twuk/tam pwulak/tam pilak/tam ccwuk	tam	tam	tamwulak, tampwulak, tampwulang, tamcang, wulthali				toynceng
tapwóc	다봊〮	`n. Mugwort.'	`n. Mugwort. A perennial aster.'	[Koe 5:320]	tapuk sswuk	다북-쑥	`cpd n. = 쑥 (artemisia, wormwood, mugwort).'	[Martin 385]	swuk/sswuk/thellang	sswuk	kay sswuk/ki sswuk/tapok sswuk/tapwul sswuk/pwuakci/sse sswuk	sswuk	sswuk	sswuk	sswuk	sswuk	tapwuki
tays-mwuzwu	댓무ᅀᅮ	`n. Daikon.'	`n. (Plant) Daikon.'	[Koe 5:665]		–			nomppi	po	patchimtay					-
tek	덕	`n. Shelf placed between tree branches; A platform to sit on while fishing in the middle of a water.'	`n. (Tool) A shelf made out of a plank or a stick placed across tree branches or pillars.'	[Koe 5:765]		–										-
téng	더ᇰ〮	`n. Palanquin.'	`n. (Transportation) A special palanquin to carry queens or princesses. Also written in Chinese characters as 德應.'	[Koe 5:811]		–										-
teték	더덕〮	`n. Lance asiabell (Codonopsis lanceolata).'	`n. (Plant) [Lance asiabell.] A perennial Campanulaceae. Its stem is more than 2 meters long. It creeps up onto other objects. Its leaves alternate and are oval or long oval shaped, three to four leaves clustering together. During August to September, bell-shaped purple flowers bloom at the end of the branches. Its fruits are capsules. Its root, which is fleshy and has distinctive odour, can be e…	[Koe 5:710]	tetek	더덕	`n. a wild plant, Codonopsis lanceolata.'	[Martin 440]	tentek/sansung	tetumi/twuteci/titiki	twutek/titek	totek	tepek	teteyki	tetuk	tetek	tutek/tetek	teteki
théh	터〮ㅎ	`n. Site, lot.'	`n. (Architecture) Site, lot. The place to build a house or a building. Or, the foundation of an act. 2. The foundation of an activity; the foundation upon which an action is conducted; situation.'	[Koe 20:181]	the	터	`n. 1. a site, a place; building land, a building lot (ite), the foundation of a building.'	[Martin 1699]	the	they/cikeys cali	thi	the/kas/kath/thu/chi	temkeli/the	the	thek/the	the	the
thwóp	톱〮	`n. Saw.'	`n. (Tool) Saw. The tool for cutting or sawing wood, metal, or other materials.'	[Koe 20:293]	thop	톱	`n. a saw.'	[Martin 1708]	thop	thop	thop	thwup	thoyp	kutwu/thop	thop	thop	thop
thwóski	톳〮기	`n. Rabbit.'	`n. (Animal) Rabbit. A term for all Leporidae mammals. It has long ears, hind legs more developed than forelegs, and a short tail. It is herbivorous and prolific.'	[Koe 20:295]	thokki	토끼	`n. a hare, a rabbit. [? < 兔]'	[Martin 1705]	thweykkyey/thweykki	thokkwu/thokkeyi/theykki/thokayi/thokayngi/thokkay/thokkwu/thoscayi/thoykkayngi	thayki/thaykka/thaykkani/thaykkai/thaykkangi/thaykki/theykkai/theykkangi/thokkani/thokkali/thokkai/thokkan/thokkingi/thoykkani/thoykkai/thikkani	thoykki/thoykkayngi/thokkangi/thokkoyngi/thoykkangi/sikey/thoykkangi/thayki/thaykkangi/thaykkayi/thaykkayngi/thaykki	thokkayngi/thoykayngi/toykki/thokayi/thokkimi	thaykki/thoykkeyi/thoykki	theykkingi/thokkingi/thoykkingi/thikki/thikkingi	thokkayngi/thokhayi/thokhayngi	thokkayngi/thoykki	thokai, ㅍ thokkai, thokkangi, thokkayi, thokkii		thwikki	thwikki	thoykki
tǐ–	디〯–	`vt. To cast.'	`vt. 1. To boil metal into liquid. 2. To cast.'	[Koe 6:664]		–			pwulmayhyang		ssaysmwul
tihí	디히〮	`n. Pickled radish.'	`n. (Food) Lightly marinated vegetables, such as radish or eggplant. Pickled radish. ※ It remains as \ii{ti} in Northwestern dialects. In the Seoul dialect, it remains as \ii{ci} or \ii{cci} in compounds like {oi-ci} `pickled cucumber' or \ii{canga-cci} `pickled vegetable'. \ii{tihi > cihi}.'	[Koe 6:716]	ca:ngacci	장:아찌	`n. a dish of dried slices of radish or cucumber seasoned with soysauce etc.'	[Martin 1406]	cisi/ciuy/cii/cihi	cang cci/ccang/ci	cangaci/cangaccingi/cangachi	ccangacci/ccangachi/ccangaycci	ccangachi	cangachi/cangcceyi/cangcceyngi	cangachi	cangachi	cangacci	cangcci
til-Ges	딜엇	`n. Earthenware.'	`n. (Tool) Earthenware. The term for any object made out of fired clay.'	[Koe 6:736]		–			tangci/cangtok twi/cangphang kwup/cangphang twi/canghang kwup/canghang tek/canghang twi/canghang the/canghwang twi	swuthuy/phwunci/tok/kkopayngi/cang kwupang/cang kkopak/cang tok/cang twuk/chwumeli/cang/angali/haali/hangal/hwaali/hwangali	tok/paneyki/cangtok/cangtwuk/chwunttey/swuthi	tanceyki/tancik/tokali/ttokaci/cang kwupang/cang kulek/cang kkopang/cang kkopi/cang tokaci/cil/hang/	ongpayki/tokaci/tanci/hang	cangtok keli/cangtok kes/cangtwuk keli/cangtwuk tay/	cangkwang tay/cangtok kwang/cangtwuk/cang/cwang	cangttwuk kan	cangtwuk/cangtok
típh	딮〮	`n. Straw.'	`n. Straw. The stems and leaves left after shaking off ears from rice, wheat, barley, millet, etc.'	[Koe 6:746]	ciph	짚	`n. 1. straw. 2. rice straw ( = 볏-짚).'	[Martin 1559]	cik/ccik/ccip/cip/nam/namteyngi/nang/nangkkayki/nangteyngi/nangkkeyki	ciph	kotoley/mey/ciph	cays/cip/cipsilek	kiph/tolay/mey	ciph/peysciph/	tolay/tongkuley/cip/ciph	ciph	cip/ciph/cis/cho		tiph
tit–	딛–	`vt. To stoke.'	`vt. To stoke.'	[Koe 6:732]		–										-
tólay	ᄃᆞ〮래	`n. Korean wild chive (Allium monanthum).'	`n. (Plant) Korean wild chive (Allium monanthum).'	[Koe 6:755]	tallay	달래	`n. = 산-달래 (wild garlic).'	[Martin 404]	kkweng manong/kkweng manung/kkwil manul/talli/tulus manong/tul manong	talleyi/talkeyi/tallwungi/talongkay/talwungkayngi/talkayngi/tallangkwu/tallayi/tallayngki/tallong kayngi/tallwungkayi/tallwungkwui/tallwungkwungi/tallwungi/tallungkayngi/talli/talcwungkayi/mwulkengi	talyongkay/talki/tallangkay/tallangkayi/tallangkayngi/tallyongkay/tallwukkay/tallwungkay/tallyungkay/mwulkwuli/theyllwungkey	tallengkay/tallungkay/taylongkay/taylwungkay/tayllongkay/tayllwungkay	talnayi/tallong kay	talnwi/talleyi/tallong/tallong-kayngi/tallwu/tallwui/tallwuk/tallwung/tallwung-kayngi/tallwungkwungi/tallungkayngi/talchwung/tullong/seypha	tallingkay	tallayngi/talleng/tallengkay/tallong-kay/tallongi/	tallay	tallayi, tallayngi, tallongkay, talli		talloy
tolk	ᄃᆞᆰ	`n. Chicken.'	`n. (Bird) Chicken. A bird of Phasianidae. It has a red comb on its head, atrophied wings unable to fly, and strong legs.'	[Koe 6:823]	talk	닭	`n. a chicken, a fowl; poultry.'	[Martin 407]	tak	tal	talkwu/tak	talkwu seykki/tak	talkwu/tak/talki	tal	talk	tak/tal/takh/	tak	tak, tal, talkwusaykki, takh		kkeyki, talkwuli	kwiayki, kkiayki, kkiyaki, takuwuli, takuhway, tal, talkuhway	talki
toyng-chim	ᄃᆡᇰ침	`n. Broad-stitching.'	`n. (Dress) Hook; a way of needling.'	[Koe 6:924]		–										-
tulkwul	들굴	`n. Bunch (of flowers, etc.); Raft.'	`n. (Plant) Stump. The lower part of a cut tree. 2. (Transport) Raft.'	[Koe 6:585]		–			kwup/kwup tengeli/kwup tengchi/tungcheyki/tungkheyki	kelek/kel ttiki/kocwupayki/kulwu theyki/kulwun theyi/kul tteyki/kulthi/kkatungkeli/kkatii/kkaltwungkeli/kkaytwu keli/kkel kkelek/kkel tteyki/kkelthingi/kkeytwuki/kkeyttwuki/kkocapeyki/kkolttangkeci/kkulu tteyki/kkulkayngi/kkul theyki/kkultti/kkul ttiki/kkul theyki/namwus kulttiki/twungkwul	kaltwungkeli/kayttwungkwuli/keltiki/kul theyki/kupthiki/kkayttwungkwuli/kkel thiki/kkey twungkeli/kkey twungkwuli/kkul tteyi/kkultheli/kkulthi/kkulthiki/kkulthii/kkulthingi/namwu kkulthuli/namwu kkulthi/namwu ppwulii/twungkeli/pwuliki/ppwutiki	kkutheng/kkutheyngi/kkul thei/kkul theyi/kkulthong/kkulthung/kkuththeng/namwu kkultheng	kocapayki/kulwu thaki	kel theyki/kulwu theyki/kulu kheyki/kulkeli/kulkeyngi/kulki/kul theyki/kkulu theyki/kkulkeli/kkulki/kkulthek/pangtwui	kocapayki/kocepayki/kol thayki/kulwu che/kkul/namwu kkul/pongsayi	kocaypak/kulwu theyki/kulu theki/kulu theyki/kkuttuliki/kkuttul/kkuleng/kkuthulel/kkuthuleng/kkuthul/kkulkhuleng/kkulkhuleyki/kkulthekel/kkulthek/kkulthuleng	kulwu theyki/kulu theyki/kuthuleyki/kuthuleyk/kuntong/kkulu theyki/kkuthulek/kkulleng/kkulthing/namwu ppwulekci
tulúh	드르〮ㅎ	`n. Field.'	`n. (Geography) Field. Wide, flat land.'	[Koe 6:536]	tu:l	들:	n. 1. a plain (SYN. 벌, 벌판); an uncultivated field. 2. (as pre-n. [sometimes anomalously short]) field-grown, wild.'	[Martin 533]	tulu/tulum/tulus/tul/tulkkways	tuel/tulthayn/tulk	tel	tul pakk/tul	tel/telphan	tulwu	tul	tul	tul	tel, tulphan	twulwui, peteki, ㅂtelki	tuley, peteyki	tuley, ttulphan
twǒchwoy	도〯최	`n. Axe.'	`n. (Tool) Axe. A tool for chopping wood.'	[Koe 5:1072]		–			toci/tochi/hwangki	to:chi/tokkwu/tokwu/tokki mangteyi/tokkim mei	tokkwu/tochi/tokhwu/toykki/thochi	tokkwu/tochwu/tochi/tokhwu/tothwu/	tochiki	tokwu/toki/tokkay/tokkwu/toci/toyki/can-mey/cang-mey/chan-mey	tokochi/tokuchi/toci/twuchi/thoykki/	toki/tokkwu/tok	miteki
twok	독	`n. Jar.'	`n. (Tool) Jar. Pot. The big pottery or earthenware that contains soy sauce, alcohol, kimchi, etc.'	[Koe 6:1]	tok	독	`n. a jar.'	[Martin 471]	toktangci/cangtok twi/cangphang kwup/cangphang twi/canghang kwup/canghang tek/canghang twi/canghang the/canghwang twi	swuthuy/phwunci/tok/kkopayngi/cang kwupang/cang kkopak/cang tok/cang twuk/chwumeli/cang/angali/haali/hangal/hwaali/hwangali	tok/paneyki/cangtok/cangtwuk/chwunttey/swuthi	tanceyki/tancik/tokali/ttokaci/cang kwupang/cang kulek/cang kkopang/cang kkopi/cang tokaci/cil/hang/	ongpayki/tokaci/tanci/hang	cangtok keli/cangtok kes/cangtwuk keli/cangtwuk tay/	cangkwang tay/cangtok kwang/cangtwuk/cang/cwang	twuk/ttwuk	cangtwuk/cangtok
twolác	도랒	`n.Balloon flower (Plantycodon grandiflorus).'	`n. (Plant) Balloon flower (Platycodon grandiflorus). A perennial campanulaceae. It is 40-100cm tall, with alternating, oval leaves. It has plump roots. Its stems grow alone or several in a group. It blooms white or light blue flowers during July to August and bear capsules. Its roots are eaten or used for medication for loosening phlegm or stopping cough. It grows naturally in mountains or field…	[Koe 5:979]	tolac	도랒	`abbr. < 도라지 (bellflower).'	[Martin 463]	tholan	tolaci/tolkaci/tolas/tolayci/tolkayi/tolkayngi	twulachi/tolkaci	tolak/tolkaki/tolkas/ttolaci/tholkaci/tholkas	maciki	tolkaci	tolaci	tolayci	tolaci
twolongtháy	도로ᇰ태〮	`n. Eurasian sparrowhawk.'	`n. (Bird) Eurasian sparrowhawk. A bird of Accipitridae. It is 28-38cm long, the female being much larger than the male. Its back is gray and its lower body white, with dark brown horizontal stripes all over its body. The male is called \ii{nanchwuni} and the female \ii{iktekwi}. It can be tamed to used for catching small birds.'	[Koe 5:998]		–			may	may						-
twomá	도마〮	`n. Cutting board.'	`n. (Tool) Cutting board. The board on which one chops or minces food ingredients with a knife. It is also called \ii{twomayki}, and at the palace, it is also called \ii{swonnel}.'	[Koe 5:1010]	toma	도마	`n. a chopping board (block), a kitchen board. SYN. 칼-토막, -토마(매)기, -판; 도:매기.'	[Martin 465]	tompay/tompey/thoma	khal thomayki/ttomayki	tomay/tomay ttayki/thomay	tonga/tongal/toma/tomayki	tomay/ttomay	tomai/tomakci/tompay/ttomay/thomay/thomayki/thompay	toma phan/khal thomak/khal thomayki	ttoma/thoma	toma	tomay, tomi		tomay, tomayki, tompayki	tomay, tomayki	tomakwu, thomakwu
twǒn	돈〯	`n. Money; A currency unit; A unit of measuring jewellery or drugstuff.'	`n. 1. Money. An object that represents material value, serves as a medium for trade, and saving wealth. 2. n. bnd n.Twon. A unit of counting coins. One twon is a tenth of a nyang, and ten times bigger than one phwun. 3. n. bnd n. Twon. A unit of weight. Used to weigh jewellery, medication, etc.'	[Koe 6:26]	to:n	돈:	`n. 1. money; cash; currency; coin, gold, lucre. 2. a former unit of currency ( = 10 phun). 3. a unit of weight ( = 10 phun; = 0.1325 ounce, 3.7565 grams).'	[Martin 475]	ton	ton	ton	ton	toyn,cen,ccen	ton	ton	ton	ton
twosk1	도ᇧ1	`n. Mat made of rush or Cyperus exaltatus.'	`n. (Tool) Mat made out of rush, straw, or wicker; Seat, place.'	[Koe 6:98]	tos cali	돗자리	`cpd n. a mat, matting.'	[Martin 484]	pay chosek	cali/mengsek	kol cali/ttos cali/mokkol cali/pangsek/sap cali	tos calwu	toscali	toscali	tosccali	chosek-cali	toscali	toccali, tosccali, cali, chosiki	tokki, tokcali	tospocen
twosk2	도ᇧ2	`n. Sail.'	`n. (Transport) Sail. The wide piece of fabric tied to a pillar stood upon the surface of a boat so that it can be stretched up and down. As the wind blows, it carries the boat.	[Koe 6:100]	toch	돛	`n. a sail, a canvas.'	[Martin 495]	toch	toch	tos/ttoch	tos	toych	tokkwu	toch	tochel	toch	tos			tokk
twǒskuy	돗〯긔	`n. Axe.'	`n. (Tool) Axe. A tool for chopping wood.'	[Koe 6:88]	to:kki	도:끼	`n. an ax(e).'	[Martin 461]	toci/tochi/hwangki	to:chi/tokkwu/tokwu/tokki mangteyi/tokkim mei	tokkwu/tochi/tokhwu/toykki/thochi	tokkwu/tochwu/tochi/tokhwu/tothwu/	tochiki	tokwu/toki/tokkay/tokkwu/toci/toyki/can-mey/cang-mey/chan-mey	tokochi/tokuchi/toci/twuchi/thoykki/	toki/tokkwu/tok	miteki	toki, tokkwu, toci, tochi, tokㄱ	swichei	swuchei, swichey	swuchei, cwuchei	tokkwung
twoth	돝	`n. Pig.'	`n. 1. (Animal) Pig. A Suidae domestic animal. It has short legs and tails and a protruded mouth. It is omnivorous and mild-tempered. It breeds eight to fifteen youngs after four months of pregnancy. It is a domesticated species of the boar and one of the important domestic animals.'	[Koe 6:203]	twa:yci	돼:지	`n. 1. a pig a hog, a swine. 2. a greedy (grasping) person, a hog. 3. [SLANG] = 도 to (first of the 4 positions on each quarter of the \ii{yuch} board; the single point made by throwing te 4 \ii{yuch} sticks so tht one face comes up).	[Martin 496]	tosayki/toseyki/tos/tweyyaci/toth/tol/thol/thos/cokpali	taycwu/to twayci/toyci/twuayci/ttolttoci/toyaci	tayaci/tayyaci/tayici/tayci/toaci/toyayci/ttolttoli	nwulwuk toyyaci/tayaci/tayyaci/teyaci/toyci/twuwaci/tiyaci/tayci/tiaci/toyaci/tol/tot/twayaci	toyaci/toyaci/twuaci/twiaci/twiayci/twiaycis/toyci/tiaci	tayci/toyci	teyyaci/twayaci/tweyaci	tayci/twayci/tweyci/tol/tos/toyci	tweyci/twayci	kkwulttayci, tayci, teyci, toyaci, toyci, twiayci	tothwu, tothi, toyci		toyci
twothóyólas	도ᄐᆡ〮ᄋᆞ〮랏	`n. Goosefoot.'	`n. (Plant) Goosefoot.'	[Koe 5:1083]		–										-
twóy	되〮	`n. A bowl used to measure liquid, grains, or powders; A unit of volume.'	`n. 1. (Tool) A bowl used to measure the volume of grains, powders, or liquids. 2. A unit of volume. One \ii{twoy} is a tenth of one \ii{mal}, and equal to ten \ii{hwop}. It is equal to approximately 1.8 liter.'	[Koe 6:206]	toy	되:	`n. 1. a measure, a measuring cup (basket). 2. a unit of measure, a \ii{toy} ( = 1/10 \ii{mal}, 10 \ii{hop}).'	[Martin 496]	toy	tey	tay payki/toy payki/toy payi/ti payi/teypeyki/topayki/toypayki/ttey pay/ttayngkko/tteyngkkwu/ttwi	tay	naptayki/toypayki/toyspak	toy	toy	toy	toy	tay, topayki, toypayki, ti, ssaltopayki
twǒy	되〯	`n. Barbarian.'	`n. (Anthropology) Barbarian.'	[Koe 6:204]	To:y	되:	`n. 1. a people who once lived north of the Twuman River, early Manchurians. 2. = 오랑캐 olangkhay (barbarians). 3. ( = ~강) the Twuman River; Manchuria(n). 4. ( = ~놈) [DEROGATORY] a Chinese, ``a Chinaman."'	[Martin 496]	ttay	ttey	teykwuk nom/teys nom/tteykwuk nem/tteyn nem	ttay/ttey	ttey	ttey pay/tteys ma	ttey/ttey	tti	teynom
twóy–	되–	`vt. To measure.'	`n. To use a \ii{mal} or \ii{twoy} to measure quantity. To measure with a \ii{twoy}. To measure.'	[Koe 6:211]	to:yta	되다	`vt. to measure.'	[Martin 498]	caykye nohta/ceykye nohta/cwukye nohta/toypota	wucheyta	cayta	cayta	ceyta	teyta	teyta	tayta/twayta	cayta
twutulěy	두드레〯	`n. Shackle.'	`n. (Tool) Shackles. Fetters or handcuffs.'	[Koe 6:320]		–			soykolang	sseykolang	ssaykolang					-
twutúlk	두듥〮	`n. Ridge between fields.'	`n. 1. (Geography) Bank, hill. 2. Ridge between fields.'	[Koe 6:322]	twutwuk	두둑	`n. 1. a bank, an embankment, a levee ( = 두덩, 둑); a ridge ( = 이랑). 2. a measure of land ( = 2 ridges of a rice paddy, 4 ridges of a dry field).'	[Martin 503]	twutuk/twutwuk/ileng	tentwuk/twuteluk/twutum/twuthel/ttulem	taypwutwul/twutek/twutuk/twutung/twulum/twungchun/twulum/tungttey/tteteng/ttwutuk/twulwuk/twutuki/twutik/twuluk	twutuk/twulwuk/ttwutek	twuteki/twulum/twukkeng/twungchen	twutek/twulek/ttetek/ttwutek	twutuk/twuteng/twutwuk/twuleyngi/twukseyngi/	mayng/twu/tung	twuteng/tulang	nonttwulek, twutek, twuten, twulem, twulwuk, twuk, ttwuk, ttulwum, entek		twuntek	twuten, twunteng
tyétwolí	뎌〮도리〮	`n. Domestic pidgeon.'				–										-
ustum	읏듬	`n. Stump, stem, branch.'	`n. 1. Stump. Branch. 2. Core. Foundation. Best among many.'	[Koe 16:423]	uttum	으뜸	`n. 1. the top, the head; first-rate, top-notch, top-flight, tops. 2. a chief, a boss, a leader, a master. 3. the basis, the foundation, the root, the core. 4. the best (way); tops.'	[Martin 1281]	unttum/ittum	ettum	ettem	uttum	wuttum	taykali ceyngi	wucipayngi	ettum	uttum
wohóyyang	오ᄒᆡ〮야ᇰ	`n. Stable.'	`n. (Architecture) Stable. \ii{wohoyyang > wohuyyang > wohyang > woyhyang > woyang > woyyang}.'	[Koe 15:442]	o:yyang	외양(喂養)	`n. 1. raising horses and cattle: ~하다, vnt. to raise (horses or cattle). 2. a stable, a cowshed: ~간[깐](間) SAME.'	[Martin 1223]	soy mal/soymak sali/soy wang/swey makwi/swey mak/swey maksali/swey wang/ swey cip/oyang kan/wuma cip/weyyang kan	wayyang	twuwum pas/twuwum path/makwu mwun/makwu/so makwukan/so cip/sos kan/eyyeng kon/onnyang kan/heyyang kan	makwu kan/makwu chang/makwu cheng/so makwu/mal oyyangkan/so makwuchang/soyang kan/eyyang kan/yeyyang kan/oyang/oyang kkan/oyang cengci/oyyang cheng	oyangkan/so oyangkan/soyyang kan/soy cip/oy ang/oyang kan	mako kan/makwu kan/makwusciph/so makwu/soy mako/oyang/oyang kan/oyang kkan	somoyang kan	soyyangkan(oyyangkan)/oyang(oyyangkan)	makwu kan/soyyang kan/soywayng kan/oyang kan/oyang kkan/wayang kan/wayyang kan/weyyang kan
wǒl	올〯	`n. Ply.'	`n. 1. (Dress) [Ply.] A strand of a thread or a string. 2. n. bnd n. [Ply.] A strand of a thread or a string. Or a classifier for a ply.'	[Koe 15:508]	o:l	올	`n. 1. strand, ply. 2. warp.'	[Martin 1207]	ol	ol	ol	kkalak/ol	olki	katali/katakci/katal/katalpayi/katal phayki/katal phii	ol	ol	ol/katak	olayki
wólhi	올〮히	`n. Duck.'	`n. (Bird) Duck.'	[Koe 15:531]	o:li	오:리	`n. a duck.'	[Martin 1199]	ollayngi/olleyngi/olli/olhi	oli	oli	oli	oyli		oli	oli	oli	olki
wolk-uy	올긔	`n. Trap, snare'	`n. (Tool) Trap, snare.'	[Koe 15:510]		–			olmwu/kho	olmwu/holchi/holchey/chakkey/moklo	olmwu/tes	elmey/welmey/tek/tos/cakko/ccipkey tek/	olmal/olmwukay		olmayngi	olmo/holmwu/holmi	elmwu/engmwu/engmo
wonwó	오노〮	`n. Nock.'				–										-
wos	옷	`n. Lacquer tree; sap of a lacquer tree.'	`n. 1. (Plant) Lacquer tree. 2. Sap of a lacquer tree. It is gray when it first comes out, but turns dark red when dried. It is used as painting material or medicine. 3. (Disease) The skin disease caused by the sap of a lacquer tree. The skin blisters, itches, and swells.'	[Koe 15:555]	och	옻	`n. 1. lacquer, natural varnish, japan. 2. sumac, poison ivy.'	[Martin 1213]	os/os chil/och	och	os	otol/os/och/	otol	ongnay	och	och	och	os			okk
wǒy	외〯	`n. Cucumber.'	`n. (Plant) Short term for \ii{oi} `cucumber'. A cucumber is an annual vine. It has tendrils to wrap onto other objects. Its hand-shape leaves split thinly. It blooms yellow flowers during the summer. It bears watery, long, and green fruits, which turn yellow when ripe.'	[Koe 15:652]	oi	오이	`n. a cucumber.'	[Martin 1202]	mwul lwey/mwul wey/wey	mwulwi/mwuli/wimwuli	way/oi/way(ilpon)	mwullay/mwul yoi/mwul wey/ay/way	mwuloy/oy/oi	mwul-oi/mwul-yoi/way/wui	mwul ey/wayi/way/wui	mwuhwi/oi	oi	mwulay, mwulwey, mwulwi, mwuli, mwullay, mwuloy, way, wey, wi, i	mwulwey, ey, way	mwuloy, mwuloi, oy	mwulwi, way	oy, oyi
woyác	오얒〮	`n. Plum.'	`n. (Plant) Plum.'	[Koe 15:398]	o.yas	오얏	`n. a plum ( = 자:도).'	[Martin 1202]	salkwey/salkwi/salki	oyaschwu	salkay	silkwu/ssalkwu	ongay	salkwu	salkwu	koya(catwu)	oyas/salkwu
wukhéy	우케〮	`n. Non-glutinous rice.'	`n. (Plant) (Cereal) Rice being dried in order to be pound. Non-glutinous rice.'	[Koe 15:891]		–			malunkoksik	tane epsum	kunkok					-
wúlh	울〮ㅎ	`n. Fence.'	`n. (Architecture) Fence.'	[Koe 16:41]	wul	울	`n. 1. a (twig) fence, a hedge, an enclosure. 2. the outer rim of shoes ( = 신-~); the rim (of a crock, vase, etc.). SYN. 울-타리.'	[Martin 1246]	wultuli	pacay/paci/wuli/wulttal/wulttayli	wuthali/wultali/wulttali/wulccal/hwulthali	wuthali/ wul cang/wul chang	wulthali/hwulthali/nanam	pacay/wulttali/wulthalak	hwulthali	wulttali(wulthali)	pacay
wúlh–	울〮ㅎ–	`vi. To fence.'				–										-
wulmǒy	울ᄆᆡ〯	`n. Wisteria; Wisteria fruit.'	`n. Wisteria.'	[Koe 16:42]		–			tungnamwu	tungnamwu	tungnamwu	tungnamwu	tungnamwu	tungnamwu	tungnamwu	tungnamwu	tungnamwu
wǔm	움〯	`n. Sprout.'	`n. (Plant) Sprout. 2. A figure of speech to express power or force that starts to row.'	[Koe 16:44]	wu:m	움:	`n. a tiller, a sprout, a shoot, an offshoot, a second groth.'	[Martin 1248]	em	wum/ssak	sayssak	wum/ssak/nucakwu/nucak pali/nucak sani/nicakwu/ssakaci	wum	um	um	wum	wum/ssak
wumúl	우믈〮	`n. Well.'	`n. Well. The place where the earth is dug in order to gain subterranean water.'	[Koe 15:847]	wumul	우물	`n. a well.'	[Martin 1239]	mwul thong/samthong/wumwul thong/thangkwu	wungkwul/wum/wummwul/wungkwul/wungtengi/wungteyi	saymi/saymwul/saymi mwul/simi	saym/saymi/sayam/siam/siyam/seymay	sayam/saym/siam	tuley mwul/ttuleymwul/wunkwul/wulkwul/wungkwul/wungkul/ungkwul	sayam/saym/syam	saym	wummwul/saym/wunmwul/wungteyi/wimmwul	wungkwul	kwulengkkay, mwukkay, emwukkay	wummwul	twulwummwul, tilinmwul	emwul
wuweng	우워ᇰ	`n. Burdock.'	`n. Burdock. It is 50-100cm tall, with alternative leaves and clustered root leaves. Its shape is similar to a heart. In July, dark purle or whte cylindrical flowers bloom on the small branches split from the top. Its root and young leaves are edible and seeds used for medicaton. Also called \ii{upang} 牛蒡.'	[Koe 15:875]	wueng	우엉	`n. a burdock (weed). [ < 우방 牛蒡]'	[Martin 1241]	wupangca/wupangci	wueng/eng/wumeng/wupongca/wupwung	wupong/wuhwang		wuweng	wupeng/wuhang		kopwu/wuang	wuang/wuhang	wupeng, wupong, wupwung		wupangci, wuweng, weng
yěl–	열〯–	`vi. (Fruit) to be born.'	`vi. (Fruit) to be born.'	[Koe 15:167]	ye:lta	열:다	`vi. -L-. (fruit is born, grows on a tree = ) to bear fruit, fruit. SYN. 열리다.'	[Martin 1179]	yolta	yelta	kkaylata/kkeylwuta/kkilata	nelta	tallita	nulta/iulta	yellita	ttata/iulta/cita(maychita)	yelta
yelh	열ㅎ	`n. Hemp.'	`n. (Plant) Hemp. Any plant of the Moraceae whose long fiber is collected.'	[Koe 15:191]		–			ma							-
yém	염〮	`n. Goat.'	`n. (Animal) Goat.'	[Koe 15:197]	yemso	염소	`n. a goat. [? < `beard' + `ox']	[Martin 1183]	yemsongayki/yemsway/yemsoy/yemswey	yamsayngi/yamssayi/yam/yemsseyi/	yamsey/yamseyngi/yamso/yamswi/yeseyngi/yemsayngi/yemseyngi/yemswi/yemsi	tyepsayngi/tyemso/maymsayi/maymsayngi/meymseyngi/meyngseyngi/myemsayi/yangsayngi	yemsayngi/maymsayngi	yamsayi/yamsayngi/yang/yangi/yemsayi/yemsey/yemseyngi/yemsoaci	yemseyi	yamsayngi/yemsayi/yemseyi	yemsayngi	yamsayi, yamsayngi, yamseyi, ㅊ yemsayi
yemkúl–	염글〮–	`vi. To ripen.'	`vi. 1. To ripen. For fruits or cereals to grow ripe. 2. To harden.'	[Koe 15:199]		–			ikhita	ikkhwunnunta/ikkhwunta	ikhita					-	ikhita
yémkyo	염〮교	`n. Scallion, shallot.'	`n. Chives. A perennial Liliaceae. Its stem is 30-60cm tall. Its leaves, empty in the inside, stem from a bulb. In the autumn, purple flowers bloom as umballae, bearing no fruit. Its leaves can be pickled and eaten.'	[Koe 15:198]	yemkyo	염교	`n. a shallot.'	[Martin 1182]	nenchwul	nenchwul/tengkwul/tengkhwul/nenchili/nenchil keyi/temkhwul/ttalkangchi/engkhwul/nemphwul	nekkuli/nekkul/nungkhuli	yengkhwul/tengkhul/tingkhwul/yenchwul/yengchwul/yengkhwul	nengkhwul/nangkhwul/nenphwul/nengchwul	nengkhul/nenchwul/nengkhwul	tengkkwul/swumphwul	tempwul/tengkhwul/tengkwul	nongkhwul/nongkkwul
[truncated: 5 more rows]

## Sheet: Japonic
Gloss	Proto-Japonic	Kagoshima	Kami-Koshiki	Tanegashima	Yakushima	Satsuma Peninsula	Miyazaki	Kumamoto	Ōita	Fukuoka	Saga	Fukue	Nagasaki		Old Shuri	Naze	Yamatoma			Asama (Tokunoshima)			Mugiya-higashi (Yoron Island)			Yonamine (Nakijin-son, Northern Okinawa)			Sesoko	Shuri (Southern Okinawa) form			Hirara by Aleksandra	Tarama by Aleksandra	Hatoma by Aleksandra	Hirara	Nagahama	Ikema	Ōgami	Tarama	Proto-MY	Ishigaki	Hatoma	Hateruma	Kohama	Taketomi	Proto-YM	Yonaguni	Proto-SK
[truncated: 949 more rows]
[truncated: 3 more columns]
